# Supplementary material for: Single-cell transcriptomics identifies Mcl-1 as a target for senolytic therapy in cancer
Source: Nat Commun. 2022 Apr 21;13:2177. doi: 10.1038/s41467-022-29824-1 (PMC9023465; doi:10.1038/s41467-022-29824-1)
Supplement: Supplementary file 3 — Supplementary Data 1 [file 41467_2022_29824_MOESM3_ESM.xlsx]

## Sheet: FIgure1h
Figure 1h : Pathway analysis between senescent and not senescent cells
ID	Description	setSize	enrichmentScore	NES	p.adjust
GO:0006119	oxidative phosphorylation	28	-0.799523	-3.59938	2.65889e-08
GO:0009888	tissue development	328	0.383596	2.17234	2.65889e-08
GO:0022900	electron transport chain	26	-0.795512	-3.46876	2.65889e-08
GO:0022904	respiratory electron transport chain	25	-0.802924	-3.49982	2.65889e-08
GO:0033108	mitochondrial respiratory chain complex assembly	28	-0.8135	-3.6623	2.65889e-08
GO:0042773	ATP synthesis coupled electron transport	23	-0.819846	-3.45114	2.65889e-08
GO:0042775	mitochondrial ATP synthesis coupled electron transport	23	-0.819846	-3.45114	2.65889e-08
GO:0046034	ATP metabolic process	57	-0.591098	-3.20153	2.65889e-08
GO:0055114	oxidation-reduction process	109	-0.486577	-2.95624	2.65889e-08
GO:0048513	animal organ development	472	0.344948	1.99373	1.2347e-07
GO:0009260	ribonucleotide biosynthetic process	21	-0.756544	-3.09151	5.5858e-07
GO:0015985	energy coupled proton transport, down electrochemical gradient	11	-0.885159	-2.91581	5.5858e-07
GO:0015986	ATP synthesis coupled proton transport	11	-0.885159	-2.91581	5.5858e-07
GO:0006357	regulation of transcription by RNA polymerase II	332	0.358752	2.03002	6.56647e-07
GO:0006928	movement of cell or subcellular component	295	0.366963	2.05979	9.57161e-07
GO:0040011	locomotion	265	0.368078	2.04825	2.74743e-06
GO:0048870	cell motility	247	0.376181	2.08103	3.72869e-06
GO:0051674	localization of cell	247	0.376181	2.08103	3.72869e-06
GO:0051172	negative regulation of nitrogen compound metabolic process	405	0.325139	1.85977	5.59951e-06
GO:0007155	cell adhesion	178	0.394121	2.11136	1.05501e-05
GO:0022610	biological adhesion	178	0.394121	2.11136	1.05501e-05
GO:0051726	regulation of cell cycle	161	0.404967	2.14317	2.62344e-05
GO:0002376	immune system process	306	0.337094	1.89799	3.2107e-05
GO:0010033	response to organic substance	397	0.318637	1.82229	4.83368e-05
GO:0040012	regulation of locomotion	167	0.384439	2.04236	7.90699e-05
GO:0010628	positive regulation of gene expression	376	0.314071	1.78996	0.000127542
GO:0007166	cell surface receptor signaling pathway	304	0.323589	1.82025	0.000129912
GO:0090130	tissue migration	62	0.497227	2.27773	0.000129912
GO:0090132	epithelium migration	62	0.497227	2.27773	0.000129912
GO:0042127	regulation of cell population proliferation	255	0.341241	1.89361	0.000129912
GO:0051239	regulation of multicellular organismal process	461	0.297168	1.71612	0.000144225
GO:0098754	detoxification	14	-0.720657	-2.55196	0.000236991
GO:0006468	protein phosphorylation	254	0.3367	1.86628	0.000277557
GO:1901362	organic cyclic compound biosynthetic process	496	0.290327	1.68156	0.000319301
GO:0009611	response to wounding	86	0.438721	2.14233	0.000383981
GO:0051128	regulation of cellular component organization	372	0.30092	1.71153	0.000447203
GO:0006915	apoptotic process	314	0.313026	1.76107	0.00049628
GO:0019438	aromatic compound biosynthetic process	491	0.282575	1.63613	0.000540922
GO:0070373	negative regulation of ERK1 and ERK2 cascade	14	0.718957	2.2743	0.000545799
GO:0051338	regulation of transferase activity	122	0.380646	1.94702	0.000836123
GO:0002682	regulation of immune system process	172	0.353896	1.8895	0.0009286
GO:0009612	response to mechanical stimulus	23	0.623764	2.25623	0.000995739
GO:0007049	cell cycle	249	0.311385	1.72234	0.00124087
GO:0007623	circadian rhythm	46	0.506975	2.17719	0.00124797
GO:0003008	system process	183	0.339392	1.8245	0.00202514
GO:0001775	cell activation	125	0.363095	1.86313	0.00218795
GO:0034330	cell junction organization	118	0.355929	1.81179	0.00500991
GO:0010648	negative regulation of cell communication	206	0.309681	1.67918	0.00558346
GO:0023057	negative regulation of signaling	206	0.309681	1.67918	0.00558346
GO:0008088	axo-dendritic transport	16	0.621885	2.04127	0.0081406
GO:0042035	regulation of cytokine biosynthetic process	20	0.578903	2.011	0.00915492
GO:0017038	protein import	32	0.507573	2.01297	0.0118021
GO:0032652	regulation of interleukin-1 production	10	0.688729	1.96259	0.0157426
GO:0030195	negative regulation of blood coagulation	10	0.687836	1.96005	0.0158322
GO:1900047	negative regulation of hemostasis	10	0.687836	1.96005	0.0158322
GO:0016049	cell growth	90	0.368285	1.80375	0.0164465
GO:0042089	cytokine biosynthetic process	23	0.547313	1.9797	0.0175647
GO:0006606	protein import into nucleus	24	0.555657	2.03136	0.0175862
GO:0051170	import into nucleus	24	0.555657	2.03136	0.0175862
GO:0009896	positive regulation of catabolic process	86	0.362517	1.77022	0.0183843
GO:0010977	negative regulation of neuron projection development	26	0.513456	1.91739	0.0187774
GO:0032496	response to lipopolysaccharide	41	0.453795	1.90358	0.0215293
GO:0045103	intermediate filament-based process	11	0.643707	1.89247	0.0239355
GO:0007610	behavior	69	0.385958	1.81116	0.0273836
GO:0046890	regulation of lipid biosynthetic process	25	0.501323	1.84471	0.0302763
GO:0048871	multicellular organismal homeostasis	67	0.379221	1.7711	0.037049
GO:0001503	ossification	57	0.394409	1.77052	0.0382564
GO:0048167	regulation of synaptic plasticity	19	0.542188	1.85199	0.0386731
GO:0048525	negative regulation of viral process	12	0.602849	1.84689	0.0389797
GO:0051851	modulation by host of symbiont process	12	0.602539	1.84594	0.0391642
GO:0015850	organic hydroxy compound transport	20	0.521304	1.81091	0.0399203
GO:0014897	striated muscle hypertrophy	27	0.470381	1.77423	0.0427997
GO:0042129	regulation of T cell proliferation	22	0.50621	1.80842	0.0451952
GO:0001657	ureteric bud development	18	0.52554	1.77543	0.0451952
GO:0072163	mesonephric epithelium development	18	0.52554	1.77543	0.0451952
GO:0072164	mesonephric tubule development	18	0.52554	1.77543	0.0451952
GO:0045454	cell redox homeostasis	14	-0.519266	-1.8388	0.0459729
GO:0042742	defense response to bacterium	27	-0.419134	-1.86706	0.0459933

## Sheet: Figure1i
Figure 1i : Differential expression analysis results
gene	avg_log2FC	p_val_adj
Jun	2.69636	0
Egr1	2.44443	0
Junb	2.31855	0
Atf3	2.31498	0
Fosb	2.21721	0
Cldn4	2.08609	0
Btg2	2.06639	0
Klf6	2.01359	0
Son	1.9908	0
Errfi1	1.94752	0
Srrm2	1.77607	0
Slc38a2	1.70696	0
Ier3	1.64355	0
Zfp36	1.62737	0
Ccnl1	1.60367	0
Clk1	1.59583	0
Hbegf	1.57387	0
Prpf4b	1.52931	0
Nr4a1	1.48392	0
Ahnak	1.46068	0
Zfp36l1	1.44822	0
Rbm39	1.41798	0
Ifrd1	1.37283	0
Fus	1.34504	0
Srsf2	1.32948	0
Vmp1	1.31645	0
Foxq1	1.3143	0
Dusp1	1.30865	0
Prrc2c	1.29678	0
Tra2b	1.27189	0
Ktn1	1.25156	0
Mprip	1.24563	0
Klf4	1.23361	0
Golgb1	1.23067	0
Dst	1.22384	0
Zfand5	1.21947	0
Phlda1	1.21108	0
Tra2a	1.18621	0
Tsc22d2	1.18389	0
Sf3b1	1.18152	0
Mast4	1.18007	0
Zcchc7	1.17635	0
Atrx	1.15308	0
Ppp1r15a	1.12694	0
Luc7l2	1.11266	0
Rbm25	1.10824	0
Ppp1r10	1.10292	0
Lima1	1.09429	0
Hnrnpu	1.0905	0
Atp1a1	1.0886	0
Myh9	1.07768	0
Akap9	1.07531	0
Plk2	1.05879	0
Tacstd2	1.05396	0
Ctnnb1	1.05144	0
Nfkbia	1.04463	0
Ankrd11	1.04256	0
Runx1	1.03998	0
Ier5	1.03842	0
Aplp2	1.03362	0
Hk2	1.03321	0
Actn4	1.01943	0
Pnisr	1.01407	0
Hes1	0.99949	0
Spag9	0.998045	0
Taf1d	0.997247	0
Thbs1	0.970808	0
Kdm6b	0.967728	0
Slk	0.954919	0
Golga4	0.947451	0
Akap13	0.942366	0
Ccnl2	0.941754	0
Tcim	0.938351	0
Lama5	0.937909	0
AC149090.1	0.932577	0
Zbtb20	0.928799	0
Nrip1	0.925795	0
Dsp	0.924653	0
Iqgap1	0.91778	0
Tcf7l2	0.916867	0
Chd4	0.899454	0
Foxp1	0.894535	0
Brd2	0.888339	0
Mycbp2	0.887716	0
Bclaf1	0.883286	0
Ash1l	0.877213	0
Tgif1	0.875507	0
Jmjd1c	0.859601	0
Nisch	0.859292	0
Wsb1	0.858993	0
Cast	0.857958	0
Nfkbiz	0.850475	0
Huwe1	0.841686	0
Hnrnph1	0.835852	0
Ankrd17	0.834946	0
Chd6	0.833874	0
Cdh1	0.83298	0
Rock2	0.825639	0
Acin1	0.817147	0
Mat2a	0.816107	0
Mbnl2	0.810018	0
Nfat5	0.808734	0
Aff4	0.807316	0
Vegfa	0.807293	0
Tle4	0.806823	0
Fubp1	0.802528	0
Ythdc1	0.8011	0
Pik3c2a	0.786491	0
Wnk1	0.784506	0
Tnrc6a	0.784385	0
Rbbp6	0.780649	0
Rbm5	0.776242	0
Cxadr	0.773221	0
Hnrnpdl	0.773092	0
Kmt2a	0.772366	0
Ubn2	0.772025	0
Kmt2c	0.770645	0
Sltm	0.768935	0
Tpr	0.768036	0
Pcf11	0.765936	0
Sbno2	0.765615	0
Afdn	0.764799	0
Lamc2	0.758854	0
Picalm	0.758291	0
Tmc4	0.75749	0
Usp34	0.757079	0
Arid5b	0.753047	0
Ddx3x	0.752548	0
Trib1	0.742296	0
Nbeal1	0.742159	0
Pkn2	0.737528	0
Plec	0.736573	0
Fosl2	0.733266	0
Syne2	0.733006	0
Nufip2	0.730602	0
Suco	0.729903	0
H2-Q4	0.729318	0
Pbx1	0.727671	0
Ddx17	0.725277	0
Phf20l1	0.723905	0
Arid4b	0.716451	0
Itga6	0.708735	0
Chd3	0.705081	0
Gls	0.703491	0
Thoc2	0.700371	0
Bptf	0.699998	0
Skil	0.699004	0
Hspa1b	0.693098	0
Sdc1	0.69263	0
Ptbp3	0.687265	0
Arhgef5	0.684886	0
Prpf38b	0.680242	0
Macf1	0.678949	0
Por	0.676709	0
Ptprf	0.676181	0
Gadd45b	0.675915	0
Sik1	0.675362	0
Ttc14	0.671072	0
Coq10b	0.669717	0
Baiap2	0.667482	0
Ank3	0.666085	0
Hivep2	0.655789	0
Arc	0.6545	0
Ano1	0.649558	0
Brd1	0.640058	0
Ascc3	0.639747	0
Midn	0.635455	0
Luzp1	0.635354	0
Ugdh	0.634459	0
Paxbp1	0.630527	0
Smg1	0.629728	0
Zfp36l2	0.628594	0
Kmt2e	0.623029	0
Tiparp	0.615972	0
Hectd1	0.614634	0
Prrc2a	0.612803	0
Ranbp2	0.601063	0
Zfp644	0.599285	0
Sorbs2	0.597922	0
Clic4	0.594662	0
Phf3	0.589055	0
Ankrd12	0.588731	0
Far1	0.588388	0
Flna	0.583037	0
Flnb	0.582426	0
Bod1l	0.58076	0
Lrrfip1	0.577603	0
Sptan1	0.575383	0
Ankhd1	0.572685	0
Lpp	0.572351	0
Efnb2	0.570701	0
Noct	0.568626	0
Hexim1	0.567878	0
Vcl	0.567084	0
Arid5a	0.56435	0
Mef2a	0.564043	0
Atp2b1	0.563076	0
Itgav	0.562218	0
Sf1	0.559067	0
Myof	0.554192	0
Dnajb4	0.55123	0
Rere	0.549728	0
Nfkb1	0.548312	0
Tnrc6b	0.547907	0
Wapl	0.540855	0
Safb2	0.539943	0
Nup98	0.537427	0
Phip	0.533117	0
Csrnp1	0.530323	0
Rbm26	0.528841	0
Itgb4	0.527425	0
Pabpn1	0.5236	0
Tshz2	0.522608	0
Cd44	0.520305	0
Ahr	0.519935	0
Pard3	0.518493	0
Enah	0.517317	0
Stat3	0.516545	0
Eml4	0.515649	0
Rassf1	0.513772	0
Frmd4b	0.512473	0
Nectin2	0.511658	0
Zfc3h1	0.511327	0
Tnks2	0.509848	0
Ano6	0.509454	0
Prpf39	0.509209	0
Zbtb7a	0.507265	0
Rnd3	0.50711	0
Slc4a7	0.505077	0
Net1	0.503371	0
Ubr4	0.502349	0
Mkln1	0.502001	0
Raph1	0.501971	0
Socs3	0.501001	0
Ikzf2	0.500763	0
Brd4	0.500426	0
Mdm4	0.500352	0
Brd8	0.49935	0
Smad7	0.498137	0
Maml3	0.496172	0
Pum1	0.495722	0
Znrf1	0.493545	0
Kpna4	0.490887	0
Ermp1	0.489122	0
Aebp2	0.487918	0
Rbms1	0.487796	0
Polr2a	0.484802	0
Rsbn1l	0.484621	0
Myc	0.484549	0
Icam1	0.483049	0
Arih1	0.482529	0
Hspa1a	0.482242	0
Tcf12	0.479969	0
Sbno1	0.47761	0
Gnl3	0.476354	0
Clk4	0.475355	0
Leng8	0.475269	0
Trip12	0.473291	0
Agrn	0.473014	0
Fat1	0.470706	0
Zfp292	0.470487	0
Ttc3	0.466704	0
Cspp1	0.464328	0
Brwd1	0.463292	0
Klf10	0.463151	0
Pdgfa	0.462362	0
Ndel1	0.459849	0
Crebbp	0.456991	0
Nabp1	0.456142	0
Kdm5b	0.455328	0
Fryl	0.455282	0
Ubr5	0.454381	0
Arid1b	0.450333	0
Ppp4r3a	0.44705	0
Dock7	0.445282	0
Bhlhe40	0.445064	0
Cpeb2	0.442898	0
Stag1	0.442177	0
Mfge8	0.441975	0
Mafk	0.439339	0
Slc2a1	0.43918	0
Ggnbp2	0.438931	0
Rnf111	0.438374	0
Atrn	0.438268	0
Setd2	0.434903	0
Med13	0.433485	0
Irf1	0.432867	0
Sipa1l1	0.431707	0
Myo6	0.431329	0
Nfx1	0.430235	0
Safb	0.429393	0
Ep300	0.429097	0
Dusp6	0.428784	0
Mark3	0.42852	0
Magi3	0.426917	0
Unc45a	0.425436	0
Ubr2	0.425303	0
Arl5b	0.423426	0
Pds5a	0.423246	0
Fnbp1l	0.423015	0
Diaph1	0.422065	0
Snrnp48	0.421223	0
Map4k4	0.421091	0
Tet2	0.420566	0
Zmym5	0.420062	0
Supt5	0.419198	0
Ier5l	0.418704	0
Fosl1	0.417941	0
Dhx9	0.417833	0
Naa15	0.41637	0
Kdm2a	0.415309	0
Cdk13	0.415095	0
Esyt2	0.414733	0
Utrn	0.414486	0
Hook3	0.414116	0
Map3k1	0.413923	0
Gprc5a	0.413221	0
Slc6a6	0.41229	0
Mafg	0.411471	0
Spen	0.410489	0
Mga	0.410214	0
Pim1	0.410014	0
Fbrsl1	0.408985	0
Adamts1	0.40814	0
Emp2	0.407411	0
Atp11b	0.406671	0
Tjp2	0.406502	0
Trpm7	0.406496	0
Tpm2	0.40598	0
Fcho2	0.405828	0
Cep350	0.405459	0
Mecom	0.403819	0
Camk2d	0.39912	0
Qk	0.399088	0
Sorl1	0.398667	0
Btbd7	0.397818	0
Gapvd1	0.397057	0
Zmiz1	0.396497	0
Itpkc	0.395978	0
Ep400	0.394595	0
Smg6	0.394439	0
Ppp1r12a	0.392049	0
Pik3r1	0.391823	0
Apc	0.391756	0
Epha2	0.391411	0
Setbp1	0.390616	0
Tpp2	0.390543	0
Rlf	0.39042	0
Tbc1d1	0.390119	0
Nemf	0.389257	0
Etl4	0.388875	0
Eps8l2	0.387419	0
Chd1	0.386615	0
B4galt1	0.385195	0
Chd7	0.384579	0
Herc1	0.383408	0
Tex10	0.383125	0
Usp53	0.382803	0
Ctnnd1	0.378432	0
Rlim	0.378116	0
Tjp1	0.37667	0
Supt20	0.376326	0
Fnbp4	0.376203	0
Kif13b	0.37479	0
Rev3l	0.374568	0
Kansl1	0.373142	0
Ptprs	0.373122	0
Cnot1	0.3719	0
Kdm5a	0.370871	0
Mysm1	0.370851	0
Samd9l	0.370216	0
Hspa2	0.36986	0
Abca1	0.36984	0
Rela	0.368751	0
Igf1r	0.368084	0
Lrba	0.368051	0
Dot1l	0.367887	0
Tln1	0.365982	0
Rap2b	0.365125	0
Tead1	0.364191	0
Plce1	0.36404	0
Tnrc18	0.363928	0
Bdp1	0.363485	0
Rin2	0.363303	0
Trp63	0.362987	0
Rnf19a	0.362176	0
Svil	0.36193	0
Parp14	0.361553	0
Zranb1	0.361465	0
Uhrf1bp1l	0.360802	0
Crybg1	0.359933	0
Ptpn14	0.359921	0
Plekha6	0.359417	0
Rif1	0.358591	0
Auts2	0.358192	0
Arap2	0.356822	0
Atxn2	0.356201	0
Cdc42bpb	0.355914	0
Cdcp1	0.355196	0
Zfp131	0.354478	0
Ndrg1	0.353981	0
Selenoi	0.352319	0
Tob2	0.350725	0
Smchd1	0.350662	0
Krit1	0.350416	0
Osmr	0.348471	0
Sh3rf1	0.348323	0
Cpsf6	0.348111	0
Rsf1	0.347594	0
Aff1	0.34697	0
Plk3	0.346622	0
Ptpn13	0.346167	0
Supt6	0.343914	0
Itpr1	0.343364	0
Uhrf2	0.343202	0
Myo10	0.342866	0
Bnip2	0.341484	0
Atp9b	0.340846	0
Elk4	0.339382	0
Rasa2	0.338562	0
Sertad2	0.338494	0
Prkcd	0.338312	0
Dip2b	0.337965	0
Rbms3	0.337034	0
4930523C07Rik	0.336517	0
Trrap	0.336128	0
Prdm2	0.334074	0
Itga3	0.332797	0
Arid1a	0.33278	0
Gigyf2	0.330674	0
Nectin1	0.329085	0
Tcerg1	0.329016	0
Plxnb2	0.328955	0
Asxl2	0.326776	0
Map7	0.326658	0
Arid4a	0.32659	0
Kdm3a	0.326236	0
Zzz3	0.325438	0
Swt1	0.324961	0
Gatad2b	0.324534	0
Baz2a	0.324509	0
Ppp2r3a	0.324176	0
Myo18a	0.322476	0
Lgr4	0.321289	0
Zfp280d	0.320547	0
Fgfr2	0.319466	0
Mgat4a	0.319042	0
Ccnt1	0.318461	0
Meis2	0.318143	0
Sfswap	0.318076	0
Dab2ip	0.317923	0
Homer1	0.317857	0
Aak1	0.316452	0
Dvl1	0.316194	0
Arhgap17	0.314966	0
Mbtd1	0.314964	0
4930402H24Rik	0.314839	0
Hip1r	0.314592	0
Ext1	0.313926	0
Git2	0.313623	0
Fam71a	0.312195	0
Tle3	0.31135	0
Dusp16	0.310722	0
Limk2	0.310623	0
Zfp704	0.309804	0
Meis1	0.309589	0
F2rl1	0.309523	0
Adgrl2	0.308839	0
Nr4a3	0.308776	0
Ugcg	0.308558	0
Klf7	0.307302	0
C1galt1	0.306803	0
Itsn2	0.306263	0
Cgn	0.305926	0
Arid2	0.305819	0
Baz1a	0.305718	0
Ctr9	0.305526	0
Rc3h1	0.305472	0
Fmn1	0.305088	0
Etv3	0.303907	0
Cish	0.302884	0
Herc4	0.301785	0
C77080	0.301629	0
Crim1	0.299963	0
Zfp692	0.29992	0
Tcirg1	0.299066	0
Rictor	0.298425	0
Arhgef1	0.298357	0
Trio	0.298273	0
Emp1	0.29764	0
Tmem63b	0.297114	0
Kat6a	0.296848	0
Myo1e	0.296788	0
Daam1	0.294549	0
Exoc6b	0.294248	0
Crebzf	0.292383	0
Cdc42bpa	0.291608	0
Zdhhc5	0.29143	0
Atxn7	0.290821	0
Tanc1	0.29012	0
Dicer1	0.290079	0
1810013L24Rik	0.289902	0
Specc1l	0.288802	0
Mical3	0.28837	0
Phrf1	0.287389	0
Fam193a	0.286233	0
Tns3	0.286103	0
Ltbp4	0.285807	0
Plat	0.284664	0
Zswim8	0.28449	0
Ero1l	0.284475	0
Nr4a2	0.283871	0
Egfr	0.283743	0
Ino80d	0.282245	0
Zkscan3	0.281805	0
Rbbp8	0.281248	0
Tnk2	0.28114	0
2900026A02Rik	0.280921	0
Ubp1	0.280264	0
Ate1	0.280098	0
Las1l	0.279854	0
Lamb3	0.279484	0
Galnt3	0.278465	0
Yap1	0.27833	0
Arhgef11	0.277516	0
Gcnt2	0.276662	0
Srf	0.275902	0
Pvr	0.274794	0
Peli1	0.274648	0
Hjurp	0.274615	0
Capn15	0.274542	0
Otud7b	0.272606	0
Tacc1	0.272458	0
Tnks1bp1	0.272218	0
Notch2	0.272091	0
Mpzl3	0.271949	0
Bicd1	0.271216	0
Kmt5b	0.271207	0
Casp4	0.2711	0
Fermt1	0.269504	0
Atad2b	0.268831	0
Heca	0.268825	0
Helz	0.268783	0
Arhgap21	0.268778	0
Ppfibp1	0.267177	0
Phldb2	0.265475	0
Ssbp2	0.265373	0
Kat6b	0.265255	0
Tnfaip2	0.265042	0
Rel	0.264878	0
Ylpm1	0.264345	0
Specc1	0.264192	0
Ripk1	0.263519	0
Kctd12	0.263309	0
Wwc2	0.262481	0
Tmem131	0.261513	0
Eppk1	0.260831	0
Dtx3	0.260332	0
Ralgds	0.25993	0
Wdr33	0.259491	0
Dnajc13	0.259273	0
Cyth3	0.2592	0
Prkci	0.259093	0
Ldb1	0.258961	0
Patj	0.258926	0
Fbxl3	0.258165	0
Taf7	0.25738	0
Ralgapa1	0.257103	0
Avl9	0.257082	0
Il6st	0.256539	0
Rai1	0.255936	0
Cxcl10	0.255642	0
Sash1	0.255591	0
Map7d1	0.255407	0
Myo1c	0.2553	0
Gclc	0.255149	0
Vcpip1	0.253871	0
Atl2	0.251871	0
Itga2	0.251775	0
Ccdc9	0.251553	0
2002-08-01	0.25136	0
Gon4l	0.251143	0
Srcap	0.251139	0
Ikbkb	0.250991	0
Zmym2	0.250863	0
Sirt1	0.250695	0
Rbfox2	0.250419	0
Slc6a8	0.250018	0
Jag1	0.248179	0
Ets1	0.247849	0
Magi1	0.247428	0
Ncor2	0.245715	0
Stox2	0.245604	0
Lpin2	0.245579	0
Ttc19	0.24543	0
Topors	0.244324	0
Mgat5	0.244186	0
Rapgef6	0.244133	0
Dlg1	0.244104	0
Frmd6	0.243291	0
Ahctf1	0.243252	0
Plekha5	0.242419	0
Efna1	0.241837	0
Kdm3b	0.241537	0
Tmem87a	0.241534	0
Scaper	0.241315	0
Wdfy3	0.240981	0
Sun2	0.239651	0
Man2a2	0.238559	0
Atf7	0.238319	0
Mpp5	0.23751	0
Amotl2	0.237505	0
Kansl1l	0.23727	0
Vps13d	0.236972	0
Sgms1	0.236568	0
Cmip	0.236185	0
Xpr1	0.235865	0
Lnpep	0.235045	0
Brpf1	0.234575	0
Pde4d	0.234301	0
Ctbp2	0.234139	0
Oxsr1	0.233992	0
Met	0.233591	0
Kdm7a	0.233124	0
Fnip1	0.232729	0
Fam193b	0.232472	0
Setx	0.232368	0
Rnpc3	0.231229	0
D5Ertd579e	0.230467	0
Itpr3	0.230346	0
Nup153	0.230192	0
Erc1	0.229885	0
Ppp2r3d	0.229799	0
Hipk2	0.229526	0
Sh3pxd2a	0.229514	0
Ppp1r15b	0.2294	0
Slc9a1	0.228236	0
Apbb2	0.227917	0
Rexo1	0.227777	0
Atg2a	0.226736	0
Plekhg3	0.226428	0
Ppl	0.225986	0
Dmtf1	0.225731	0
Kcnk5	0.22569	0
Mapk8ip3	0.225445	0
Slc7a6os	0.22505	0
Phactr2	0.224457	0
Foxp4	0.224406	0
Htt	0.223884	0
Mau2	0.222814	0
Pgap1	0.220852	0
Cdk6	0.22053	0
Qrich1	0.220511	0
4931406P16Rik	0.220314	0
Fam129b	0.220215	0
Lrrk1	0.219668	0
Pdlim7	0.219479	0
Ptbp2	0.219295	0
Carmil1	0.218778	0
Sidt2	0.218112	0
Nt5c2	0.216932	0
Hs6st1	0.216535	0
Kdm6a	0.215246	0
Ankrd10	0.214961	0
Itgb6	0.21464	0
Tgfbr2	0.214412	0
Irs2	0.213764	0
Hcar2	0.213479	0
Lrp1	0.212639	0
Gtf3c1	0.212346	0
1700025G04Rik	0.211847	0
Cabin1	0.21159	0
Vangl1	0.210421	0
Mink1	0.21033	0
Grk3	0.210323	0
Btaf1	0.210242	0
Fam135a	0.210164	0
Hivep1	0.210151	0
Cpsf7	0.209925	0
Plcd3	0.209893	0
Stk40	0.209817	0
Myo9a	0.209787	0
Gabpb2	0.209742	0
Psd3	0.209482	0
Pspc1	0.208865	0
Rev1	0.20798	0
Plekha7	0.207851	0
Als2cl	0.207786	0
Ptprd	0.207758	0
Map3k2	0.207242	0
Gabbr1	0.206977	0
Cry2	0.206744	0
Fem1c	0.206308	0
Mapk8	0.205813	0
Pcdh1	0.205429	0
Riok1	0.205088	0
D430042O09Rik	0.205045	0
Stat6	0.204534	0
Peak1	0.204114	0
Nrbp2	0.204039	0
Csnk1g1	0.203498	0
Galnt11	0.202984	0
Ino80	0.202792	0
Fam13b	0.202582	0
Gem	0.202447	0
Diaph2	0.201691	0
Zfp318	0.201566	0
Epc2	0.200909	0
Slc27a1	0.200553	0
Med13l	0.200537	0
Xpo6	0.200292	0
Src	0.19992	0
Ski	0.199681	0
Per1	0.198625	0
Trmt1l	0.198358	0
Piga	0.197962	0
Rhbdf1	0.197779	0
Cic	0.197545	0
Plekhn1	0.197046	0
Foxc1	0.196272	0
Eps8l1	0.196251	0
Odf2l	0.195123	0
Fbxo34	0.194898	0
Lrch1	0.193826	0
Esyt1	0.193214	0
Cyth1	0.193021	0
Jak2	0.192887	0
Wdr82	0.19211	0
Dgka	0.192098	0
Tnfaip3	0.191719	0
Kcnn4	0.191709	0
Stx16	0.191593	0
Zbtb11	0.191471	0
Spaca6	0.19071	0
Ankrd16	0.190123	0
Ulk1	0.189937	0
Pom121	0.189037	0
Igsf3	0.188914	0
Parp4	0.188637	0
Zc3h12a	0.188633	0
Pcnx	0.1877	0
Leng9	0.187293	0
Kif13a	0.187065	0
Lcor	0.186624	0
Ric1	0.185915	0
Morc3	0.185667	0
Rdh10	0.185462	0
Scrib	0.185335	0
Tgfbr1	0.184844	0
Prkab2	0.184286	0
Abl1	0.184254	0
Frrs1	0.184188	0
Rnf38	0.183895	0
Macc1	0.183075	0
Dhx57	0.182498	0
Wdfy1	0.18109	0
Ssh2	0.180896	0
Gtpbp6	0.180857	0
Adcy6	0.180647	0
Mmp14	0.180606	0
Mtf2	0.179497	0
Rab11fip2	0.178633	0
Dgkh	0.178434	0
Wdr44	0.178288	0
Fbrs	0.177803	0
Crybg3	0.177721	0
Adgrb1	0.177637	0
Zbtb44	0.177496	0
Nedd9	0.177461	0
Dock1	0.177339	0
Efnb1	0.177103	0
Abl2	0.175285	0
Prr14	0.175228	0
Plekhg2	0.175219	0
Helz2	0.174496	0
Zbtb21	0.174121	0
Sik2	0.173707	0
Sbf1	0.17367	0
Rnf31	0.173522	0
Ttll10	0.172321	0
Npc1	0.171386	0
Epm2aip1	0.171046	0
Rnf217	0.170899	0
Ncoa1	0.170319	0
Lama3	0.170119	0
Lyst	0.170092	0
Foxo1	0.169277	0
Hps4	0.168266	0
Ccdc88a	0.167964	0
Zfp609	0.167825	0
Megf9	0.167812	0
Usp37	0.16699	0
Creb5	0.166544	0
Adm	0.166389	0
Klc1	0.166031	0
Brwd3	0.165823	0
Map3k8	0.165313	0
Fam83h	0.165162	0
Fzd5	0.164777	0
Qser1	0.163893	0
Usp36	0.163739	0
Xdh	0.163147	0
Tead3	0.161453	0
Mms19	0.160678	0
Slco3a1	0.160238	0
Mdn1	0.159843	0
Slc4a2	0.159662	0
Zfp397	0.159184	0
Tecpr1	0.158895	0
Tubgcp3	0.158854	0
Prag1	0.15866	0
Lrp5	0.15789	0
Bcr	0.157883	0
Itgb8	0.15784	0
Cherp	0.156848	0
Arhgap42	0.15674	0
Gan	0.156739	0
Cacna2d1	0.156451	0
Arhgef2	0.156379	0
Plcg1	0.154476	0
Asap1	0.153561	0
Sik3	0.153441	0
Tap1	0.15324	0
Gxylt1	0.152925	0
Ahdc1	0.15253	0
Myo9b	0.152324	0
Samd4	0.151505	0
Ptpn23	0.151114	0
Hectd4	0.15103	0
2003-08-01	0.150352	0
Rapgef2	0.148943	0
Pcdh7	0.14864	0
Pcnx3	0.148555	0
Trim41	0.148426	0
Moxd1	0.147802	0
Usp32	0.147749	0
Bclaf3	0.147245	0
Dennd4c	0.147168	0
Abcc5	0.147123	0
Jrkl	0.146221	0
Cnksr1	0.14606	0
Ddhd1	0.145781	0
Plch2	0.145003	0
Arhgap35	0.144708	0
Pfkfb3	0.143466	0
Fgfr1	0.143201	0
Cep83	0.142687	0
Ophn1	0.142256	0
Smtn	0.141944	0
Crtc2	0.141678	0
Pkd1	0.141615	0
Fam13a	0.141328	0
Trim39	0.14079	0
Plxnb1	0.140515	0
Tlr3	0.140305	0
Npas2	0.139908	0
Vsig10	0.139527	0
Slc26a2	0.13932	0
Lbr	0.139076	0
Zc3h4	0.139075	0
Large1	0.138974	0
Bcl2	0.138738	0
Socs1	0.138473	0
Sec61a2	0.138014	0
Rai14	0.1379	0
Bcar1	0.137006	0
Epas1	0.136871	0
Trim56	0.136599	0
Ankrd44	0.136554	0
Gtf2ird1	0.134828	0
Trim7	0.134476	0
Mef2d	0.134291	0
Arhgef4	0.133823	0
Tnfrsf23	0.133809	0
Rhbdl2	0.133616	0
Rhbdf2	0.133582	0
Cdk17	0.132465	0
Ptpru	0.131986	0
Tns4	0.131445	0
Piezo1	0.131362	0
Abcc1	0.130333	0
Bmp1	0.13005	0
Cblb	0.130035	0
Fgfr3	0.129888	0
Sema5a	0.12948	0
Khnyn	0.129348	0
Klf11	0.127375	0
Rccd1	0.126993	0
Apaf1	0.126668	0
Slc20a1	0.126614	0
Dennd2c	0.126033	0
Epha1	0.125929	0
Gja1	0.125791	0
Neurl4	0.125239	0
Ncapd3	0.125223	0
Fhdc1	0.12483	0
Pou3f1	0.12478	0
Snrk	0.122681	0
Dusp4	0.121544	0
Pkp1	0.121442	0
Hdac7	0.121301	0
Abcd4	0.121124	0
Gnptab	0.120692	0
Taf4b	0.120336	0
Flrt3	0.119404	0
Pitpnc1	0.119147	0
Akap11	0.118299	0
Fbxo38	0.118094	0
Atrnl1	0.117907	0
Cbarp	0.117613	0
Osbpl11	0.117508	0
Bmp2	0.11704	0
Zfp687	0.115914	0
Mctp2	0.115776	0
Klhdc8b	0.114577	0
Tmc7	0.114463	0
Nr6a1	0.114369	0
Unc5b	0.113468	0
Card10	0.113349	0
Iffo2	0.113336	0
Lemd3	0.11321	0
Spata5	0.11316	0
Ell	0.113154	0
Slc20a2	0.113025	0
Celsr2	0.112538	0
Zfp7	0.112421	0
Il6ra	0.112278	0
Cebpa	0.111669	0
Plxna1	0.111336	0
Slc14a1	0.111073	0
Rptor	0.110759	0
Sh3pxd2b	0.110111	0
Gmeb2	0.11008	0
Pld2	0.110028	0
Zfp592	0.109899	0
Ehbp1	0.109711	0
Phldb3	0.109179	0
Sorcs2	0.108518	0
Dapp1	0.108349	0
Ahnak2	0.106901	0
Osbpl8	0.105813	0
Cd3e	0.105277	0
Ndst1	0.10486	0
Eif2ak4	0.104478	0
Zfp612	0.103715	0
Mill2	0.103621	0
Fnbp1	0.103456	0
Ptger4	0.103366	0
Pard3b	0.10267	0
Evpl	0.102624	0
Pdzd2	0.102514	0
Dcp1a	0.100963	0
Ephb3	0.100489	0
Fn1	0.100194	0
Prdx6	-2.19798	0
Enpp1	0.240003	7.25826e-304
Nsd1	0.556431	7.4439e-304
Tuft1	0.415642	9.44463e-304
Kidins220	0.27241	9.52782e-304
Prickle3	0.108895	1.32289e-303
Ogt	0.726138	1.34798e-303
Zfp281	0.122509	1.53358e-303
Osbpl3	0.288229	1.66336e-303
Btbd9	0.14188	1.91412e-303
Cdc42bpg	0.192716	2.24617e-303
Scai	0.111024	2.38456e-303
Rgs11	0.213464	2.41107e-303
Brf1	0.294217	2.73486e-303
Cpsf1	0.127673	2.75203e-303
Pura	0.617211	2.91516e-303
Mbd5	0.111891	3.08791e-303
Med12	0.150087	3.82013e-303
Ddx3y	0.524505	4.42251e-303
BC005537	0.667253	5.19726e-303
Cttnbp2nl	0.149425	5.25612e-303
Yes1	0.234858	5.39606e-303
Proser1	0.173548	5.42314e-303
Map4k5	0.139553	5.78048e-303
Smg9	0.118454	5.89736e-303
Fat2	0.121883	6.10896e-303
Bcl2l11	0.178532	6.62505e-303
Cbl	0.272886	7.09695e-303
Kmt2d	0.406933	7.94268e-303
Bach1	0.181726	7.99962e-303
Zfp945	0.105907	8.49403e-303
Ppp6r3	0.283364	9.20594e-303
Ilf3	0.165126	1.04848e-302
Nsd3	0.600165	1.07235e-302
Sfn	1.92498	1.10088e-302
Banp	0.142997	1.18964e-302
Atf7ip	0.377327	1.1956e-302
Plaur	0.592642	1.66723e-302
9930021J03Rik	0.275122	1.7883e-302
Ctdspl2	0.261389	1.80176e-302
Tnrc6c	0.506615	2.49371e-302
Smc1a	0.467039	2.67785e-302
Nipbl	0.632649	3.68743e-302
Arglu1	1.04276	4.81774e-302
Ddx21	0.564017	4.98924e-302
Snrnp70	1.10935	7.37613e-302
Elmsan1	0.177997	7.5816e-302
Map4	0.255022	7.82205e-302
Trpv4	0.125916	8.64782e-302
Mecp2	0.236169	8.88464e-302
Cramp1l	0.128291	8.98506e-302
Gnl2	0.191488	9.17784e-302
Srgap2	0.22399	9.90422e-302
Usp25	0.300915	9.99117e-302
Bicd2	0.108437	1.00537e-301
Ncor1	0.663501	1.07014e-301
Tcf20	0.183877	1.18108e-301
Nrn1	0.192058	1.18904e-301
Hnrnpa2b1	1.36438	1.23846e-301
Zzef1	0.195973	1.71545e-301
Morc2a	0.131877	1.85578e-301
Rest	0.244765	1.90745e-301
Zfp703	0.218215	2.03788e-301
Agap3	0.171191	2.07898e-301
Ubr3	0.212232	2.12356e-301
Elf1	0.571473	2.89015e-301
Trim44	0.376017	3.20149e-301
Rgs12	0.279218	3.31117e-301
Zfp638	0.404615	3.40331e-301
Dync1h1	0.665128	3.6314e-301
Pcnt	0.148522	3.72779e-301
Tyro3	0.10659	4.37854e-301
Numa1	0.348255	5.16867e-301
Nktr	1.08232	5.35235e-301
Ptprk	0.34632	7.5512e-301
Phf14	0.307837	7.839e-301
Nr2c2	0.16429	7.95716e-301
Wipi2	0.253047	1.04421e-300
Cpeb4	0.306936	1.15515e-300
Top2b	0.42577	1.34654e-300
Fyco1	0.191297	1.51578e-300
Rb1cc1	0.490422	1.53479e-300
Lmbr1l	0.160449	1.60721e-300
Cdkn2aip	0.358477	1.71267e-300
Ddx23	0.204084	1.82277e-300
Fos	2.21571	1.9231e-300
Cnot10	0.183381	2.20009e-300
Rnf19b	0.185582	2.2556e-300
Ice2	0.106972	2.7946e-300
Dock9	0.144039	3.24919e-300
Tlk2	0.206364	3.35614e-300
Cog5	0.138353	3.59409e-300
Pxn	0.22759	3.73092e-300
Map4k3	0.145605	4.07584e-300
Sdc4	1.2815	4.24154e-300
Tmcc1	0.261491	5.18311e-300
Herc2	0.444889	5.87033e-300
Insr	0.182095	6.2611e-300
Ppfia1	0.318368	6.43685e-300
Pnn	0.805661	6.73189e-300
Srsf11	0.885016	7.32655e-300
Foxk1	0.109814	7.57687e-300
Upf3b	0.316165	7.91438e-300
Susd6	0.359966	8.50687e-300
Dlg5	0.121499	1.06695e-299
Mlxip	0.102061	1.15396e-299
Polk	0.170504	1.40642e-299
Naa16	0.106268	1.42226e-299
Ptk2	0.210453	1.55554e-299
Wdr43	0.277576	1.77261e-299
Ddx46	0.496143	1.92429e-299
Clstn1	0.498752	2.00243e-299
Slc44a2	0.257491	2.09935e-299
Cep164	0.224522	2.17917e-299
Spred2	0.233102	2.2989e-299
Dusp8	0.251349	4.04303e-299
Bms1	0.188399	4.39422e-299
Bcl11a	0.143004	4.91198e-299
Zc3h7a	0.625705	5.42153e-299
Ehmt1	0.364084	5.5857e-299
Kitl	0.336343	5.68793e-299
Timp3	0.913999	6.13142e-299
Rad50	0.226035	8.01947e-299
Luc7l3	0.677101	8.53354e-299
Dcun1d3	0.123692	9.27339e-299
Trp53bp1	0.232736	9.54326e-299
Dido1	0.243419	1.02055e-298
Fry	0.293863	1.08057e-298
Tgs1	0.166478	1.16855e-298
Slc25a37	0.202888	1.28745e-298
Casz1	0.596811	1.32312e-298
Cdc14a	0.176591	1.51496e-298
Purb	0.705298	1.62207e-298
Ets2	0.693404	1.68156e-298
Slc25a25	0.297986	1.71318e-298
Capn2	0.231006	1.901e-298
Gtf3c2	0.187119	2.14498e-298
Mcm9	0.119395	2.41125e-298
Ppwd1	0.16104	3.06326e-298
Clip1	0.476951	3.42111e-298
Ewsr1	0.694486	3.47676e-298
Ccdc191	0.12697	3.65375e-298
Gprasp1	0.114201	3.67194e-298
Trim33	0.22195	3.71319e-298
Sfpq	1.06973	3.96569e-298
Styx	0.144695	4.55712e-298
Prkdc	0.146377	5.07671e-298
Slco2a1	0.222876	5.42769e-298
Lrp6	0.27863	6.55539e-298
Usp24	0.203188	6.77873e-298
Cluh	0.154049	7.3937e-298
Zfp746	0.129302	7.56076e-298
Casc3	0.189099	7.61725e-298
Vps13b	0.22412	7.87673e-298
Fam91a1	0.22025	7.96517e-298
Zfp462	0.212463	9.17467e-298
Nop56	0.352761	9.57041e-298
Anapc2	0.212442	1.02716e-297
Arhgap27	0.154917	1.04774e-297
Rtf1	0.408854	1.06478e-297
Zbtb48	0.119346	1.58149e-297
Rnf44	0.180715	1.66605e-297
Zfp800	0.230922	1.74427e-297
Srsf5	1.10369	1.96474e-297
E4f1	0.175373	2.05952e-297
Wdr13	0.140094	2.65212e-297
Tbc1d8	0.181874	2.73559e-297
Dennd1b	0.198053	3.04707e-297
Chd8	0.362149	3.14296e-297
Adrb2	0.258784	3.6605e-297
Tet3	0.322933	3.66456e-297
Zfp654	0.200642	4.89176e-297
Maf	0.345377	5.46201e-297
Cdkal1	0.162109	5.78232e-297
B3galnt2	0.146241	7.24458e-297
Arfgef1	0.501075	8.65904e-297
Srebf1	0.344267	9.12136e-297
Gpaa1	0.145558	1.38447e-296
Col18a1	0.334252	1.46912e-296
Ptpn12	0.145428	1.48754e-296
Rbm33	0.28809	1.5324e-296
Pdcd11	0.158235	1.78001e-296
Hmgxb3	0.140382	1.89835e-296
Trappc8	0.193792	2.04976e-296
Pcm1	0.524437	2.11417e-296
Gpatch8	0.515018	3.04569e-296
Ece1	0.125306	3.47179e-296
Ercc6	0.107692	3.87366e-296
Rreb1	0.218874	3.89112e-296
Mbnl1	0.473815	4.07841e-296
Zfhx2	0.134824	4.30655e-296
Srek1	0.640259	4.36016e-296
Rsrp1	1.23087	5.92543e-296
Lmnb1	0.10633	6.33465e-296
Cdh3	0.120207	7.84998e-296
Rfx7	0.246302	7.89434e-296
Erbin	0.512745	8.68287e-296
Luc7l	0.351963	1.34498e-295
Zfr	0.345788	1.58332e-295
Xrn2	0.456847	1.76086e-295
Ccar1	0.422486	1.77835e-295
Tnk1	0.170511	1.80047e-295
Atp11a	0.379747	1.96071e-295
Adgrg6	0.26897	1.99e-295
Scaf11	0.542235	2.13258e-295
Ankrd27	0.127687	2.56362e-295
Dnmt3a	0.202691	3.34347e-295
Lpgat1	0.19887	4.07903e-295
Bcl7a	0.211871	4.08912e-295
Ppp1r9a	0.291212	4.19111e-295
Mllt10	0.293589	4.44185e-295
Xrn1	0.293425	4.96399e-295
Phf12	0.231374	5.07556e-295
Stat2	0.363903	5.24763e-295
Setd5	0.580065	6.24554e-295
2610507B11Rik	0.382194	6.90239e-295
Trip11	0.497043	7.23391e-295
Sox4	0.793305	7.60946e-295
Akap8l	0.381272	8.48261e-295
Thrap3	0.62394	1.04888e-294
Dmxl1	0.436528	1.06453e-294
Sema4b	0.228537	1.16632e-294
Kmt2b	0.284932	1.43677e-294
Serinc5	0.181025	1.43852e-294
Sdad1	0.130175	1.47812e-294
Tmpo	0.330771	1.49279e-294
Arhgap5	0.588325	1.52067e-294
Otud4	0.234979	1.75898e-294
Tmem181a	0.287192	2.02459e-294
Gigyf1	0.247126	2.02709e-294
Uspl1	0.123518	2.16137e-294
Dgat1	0.155772	2.5279e-294
Mllt3	0.392437	2.53414e-294
Usp47	0.273158	2.61349e-294
Togaram1	0.144511	2.92029e-294
Atxn2l	0.360873	3.11753e-294
Sall3	0.207189	3.24062e-294
Xpo7	0.152332	3.25503e-294
Ccnt2	0.391117	3.3158e-294
Crtc3	0.223196	4.05391e-294
Gdi1	0.264109	4.52405e-294
Myo1d	0.24453	4.84741e-294
Irf2bp2	0.455949	5.44294e-294
Fam120b	0.175685	5.51045e-294
Utp14b	0.198199	5.63352e-294
Pds5b	0.106623	5.90422e-294
Atxn1	0.352445	6.14936e-294
Arhgef12	0.407065	6.84539e-294
Cdk12	0.628647	8.28621e-294
AI661453	0.181891	8.50344e-294
Map1b	0.309996	1.06018e-293
Mta2	0.216466	1.12062e-293
Tapt1	0.107436	1.41441e-293
Rbm28	0.24651	1.52478e-293
Tmbim1	0.343348	1.52854e-293
Mfsd14b	0.109508	1.63166e-293
Srsf7	0.534705	1.72252e-293
Rcor3	0.116584	1.76547e-293
Tmem245	0.24707	1.79374e-293
Upf2	0.445288	1.80505e-293
Ints6l	0.224935	2.09252e-293
Ifnar1	0.119429	2.75034e-293
Mynn	0.125341	2.8189e-293
Psme4	0.346923	2.86791e-293
Zcchc8	0.237579	3.75073e-293
Tab2	0.243423	4.07316e-293
Srrt	0.328433	4.32105e-293
Cdk11b	0.340947	5.80579e-293
Mafb	0.414761	6.10445e-293
Topbp1	0.105067	6.32026e-293
Pkp3	0.276886	6.64728e-293
Taf1	0.229334	9.8419e-293
Hsf1	0.13591	1.08462e-292
Cebpz	0.318518	1.24634e-292
Sema3f	0.152514	1.44426e-292
Baz1b	0.385423	1.57438e-292
Prss22	0.186982	1.68837e-292
Rbm15	0.178883	1.82693e-292
Emsy	0.198817	1.92848e-292
Nfe2l1	0.797367	2.15941e-292
Rbm6	0.395106	2.36797e-292
Eif5b	0.765899	2.76464e-292
St3gal4	0.100186	2.80976e-292
Ube2o	0.112052	2.98354e-292
Sbf2	0.246504	3.02044e-292
Fbf1	0.157198	3.18044e-292
Ptprg	0.139657	3.69483e-292
Eif4g3	0.351925	4.17798e-292
Msl2	0.155214	6.20542e-292
Phactr4	0.357667	6.63914e-292
Adar	0.179432	7.03369e-292
Tnip2	0.266205	7.69347e-292
Rnf121	0.166549	7.77898e-292
Sun1	0.186418	8.14059e-292
Sf3b3	0.36743	8.59262e-292
Serf2	-1.42346	8.60318e-292
H2-Q7	0.232643	9.41006e-292
Trpm4	0.185265	9.76319e-292
Secisbp2l	0.362899	1.06788e-291
Rc3h2	0.275793	1.06919e-291
Grhl2	0.341534	1.21482e-291
Hmbox1	0.148906	1.21631e-291
Agap1	0.295838	1.42503e-291
Clk2	0.244375	1.56246e-291
Usp19	0.359054	1.60326e-291
Nr1d2	0.163478	1.77304e-291
Pias4	0.161106	1.92974e-291
U2surp	0.477622	2.05944e-291
Creb1	0.214439	2.05944e-291
Tcf4	0.285198	2.3141e-291
Retreg3	0.156574	2.70104e-291
Chd2	0.521807	2.82996e-291
Lamc1	0.17102	2.90027e-291
Cnot3	0.263912	3.47348e-291
Ldlr	0.227649	3.50529e-291
Dyrk1a	0.193542	3.64818e-291
Arhgef18	0.1403	4.00467e-291
Fam102a	0.182753	4.33173e-291
Scaf8	0.178818	4.67973e-291
Rnf213	0.407203	6.01743e-291
Msantd2	0.113778	6.92875e-291
S100pbp	0.152446	8.02702e-291
Nsun6	0.162881	9.74269e-291
Usp7	0.284617	1.07202e-290
Sp1	0.184804	1.1496e-290
Pibf1	0.183308	1.15809e-290
Fam133b	0.37213	1.19999e-290
Arrdc2	0.143551	1.49253e-290
Washc4	0.132074	1.51464e-290
Nom1	0.190361	2.17683e-290
Lpar6	0.273883	2.32287e-290
Jag2	0.226373	2.41285e-290
Notch1	0.414516	2.62398e-290
Cd47	0.354518	2.85715e-290
4932438A13Rik	0.466362	3.69067e-290
Map2k5	0.111266	4.44029e-290
Ppp1r9b	0.115894	4.84359e-290
Esf1	0.345982	5.32245e-290
Iws1	0.280387	5.46776e-290
Syt8	0.229675	5.63905e-290
Pbxip1	0.32776	5.78452e-290
Map3k5	0.159184	8.79179e-290
Taf3	0.240948	1.08516e-289
Sptlc2	0.385331	1.29583e-289
Alkbh1	0.206157	1.36583e-289
Arhgap32	0.245464	1.43433e-289
Cntrl	0.145088	1.53229e-289
Rasa1	0.281524	1.58957e-289
Synj1	0.10004	1.64491e-289
Zfp407	0.185652	1.69812e-289
Senp5	0.137222	2.03015e-289
Pum2	0.329016	2.35108e-289
Wdr60	0.155232	2.43894e-289
Coq8b	0.109239	2.45991e-289
Reep4	0.223731	2.5456e-289
Col4a3bp	0.272339	3.26283e-289
Zfhx3	0.694041	3.65128e-289
Shh	0.217583	3.96627e-289
Mllt6	0.133016	4.63419e-289
Gk5	0.134007	4.92625e-289
Cnnm4	0.109037	5.56496e-289
Pnpt1	0.1279	5.94649e-289
Cep295	0.121375	5.99024e-289
Afap1	0.171223	7.63938e-289
Kri1	0.107403	8.74903e-289
Dhx30	0.139854	9.99526e-289
Nudcd3	0.412223	1.00688e-288
Ppan	0.167459	1.02675e-288
Ncoa3	0.149905	1.18741e-288
Npepps	0.350993	1.2423e-288
Smc5	0.2022	1.43314e-288
Ddx58	0.222496	1.54022e-288
Tnik	0.193698	1.65516e-288
Pogz	0.121551	1.72758e-288
Nsmf	0.203205	1.87486e-288
Tmem259	0.329555	1.97594e-288
Tmed5	0.484853	2.07992e-288
Cep170b	0.225878	2.10033e-288
Mon2	0.259632	2.12873e-288
Usp9x	0.526582	2.17869e-288
Spopl	0.110107	2.22982e-288
N4bp2	0.123942	2.37018e-288
Spns1	0.122345	3.39349e-288
Stim2	0.158868	3.45197e-288
Arf2	0.130916	3.71879e-288
Asxl1	0.177648	4.23754e-288
Ptpn21	0.121473	5.31072e-288
Birc2	0.319081	5.56954e-288
Lrrc8d	0.119569	5.73504e-288
Wee1	0.293937	5.86238e-288
Pfkp	0.154603	6.15779e-288
Srsf1	0.445797	6.16309e-288
Noc3l	0.136484	6.63923e-288
Abca7	0.103393	7.08911e-288
Clca3a2	0.121878	7.36837e-288
Tor1aip2	0.298541	7.78967e-288
Mapkapk3	0.11858	8.78517e-288
Rgl2	0.231442	1.03247e-287
Mdm2	0.313184	1.15084e-287
Dph5	0.115255	1.22319e-287
Smarcad1	0.237524	1.28904e-287
Socs4	0.171608	1.3634e-287
Polg	0.195116	1.40732e-287
Mfn1	0.110793	1.45975e-287
Zfx	0.157932	1.46331e-287
Slc22a23	0.12237	1.48605e-287
Ttc37	0.141161	1.54583e-287
Dcaf1	0.156948	1.62309e-287
Ddx5	1.51636	2.07627e-287
Clasp2	0.137438	2.08133e-287
Myadm	0.225254	2.16939e-287
Nedd4l	0.31635	2.35112e-287
Adam17	0.109149	2.67209e-287
Rab11fip1	0.911626	3.46818e-287
Klhl24	0.294834	4.24556e-287
Slc6a9	0.132272	4.29235e-287
Camsap1	0.12568	6.80225e-287
Clk3	0.266177	7.21172e-287
N4bp2l2	0.58731	7.26461e-287
Zdhhc20	0.259789	7.77728e-287
Furin	0.269692	8.52098e-287
Mark2	0.387699	9.45009e-287
Sptbn1	0.635293	1.04422e-286
F11r	0.585706	1.091e-286
Xpo1	0.2031	1.10034e-286
Igf2r	0.322011	1.1953e-286
Pde7a	0.119572	1.26414e-286
Tbce	0.198025	1.28587e-286
Sertad1	0.71206	1.97115e-286
Zfp326	0.2259	2.15163e-286
Bcl6	0.117128	3.0881e-286
Pdzd8	0.214176	3.17959e-286
Zbtb17	0.117086	3.67032e-286
Dalrd3	0.493729	4.5188e-286
Ier2	1.49871	4.61319e-286
Larp1	0.307839	5.22873e-286
Camsap2	0.129996	6.02074e-286
Anapc1	0.159632	7.12921e-286
Rabgef1	0.264608	7.5484e-286
Vps13c	0.185532	8.40062e-286
Tspan14	0.12348	8.64929e-286
Nsmaf	0.158842	9.03616e-286
Kansl3	0.150967	9.33762e-286
Metap1d	0.120298	9.49787e-286
Zc3h18	0.228626	9.53256e-286
Zcchc14	0.106735	1.11505e-285
Rabgap1	0.274549	1.37928e-285
Akap8	0.242945	1.62908e-285
Nfrkb	0.103695	1.71644e-285
Kdm5c	0.172877	1.89393e-285
Dyrk2	0.165086	1.94523e-285
Hipk1	0.245144	1.98823e-285
Foxj2	0.107613	2.4206e-285
Ints6	0.535595	2.85532e-285
Emc1	0.110505	3.60499e-285
Chka	1.06401	3.71161e-285
Sec16a	0.231924	3.88215e-285
Ltbp3	0.224799	4.10512e-285
Prr14l	0.222281	4.46925e-285
Fnip2	0.127286	4.48555e-285
Malt1	0.17596	4.88338e-285
Csnk1a1	0.901558	5.65598e-285
Ctu2	0.119806	6.24028e-285
Tug1	0.306556	6.6146e-285
Hmgcr	0.200814	1.24917e-284
Bbx	0.300712	1.51489e-284
Vgll4	0.204839	1.8304e-284
Guf1	0.128369	1.95902e-284
Pan3	0.333573	2.06889e-284
Rsrc2	0.668414	2.21425e-284
Bmpr2	0.277755	3.30752e-284
Arnt	0.123951	3.52698e-284
Jup	0.511571	3.64431e-284
Fam172a	0.116519	3.85794e-284
Kdm1a	0.492875	4.88047e-284
Trim25	0.220307	6.44119e-284
Clasp1	0.259581	7.88549e-284
Trim26	0.257045	8.03981e-284
Txlna	0.341873	8.77248e-284
Cdkn1b	0.307881	1.04187e-283
Senp6	0.471604	1.10023e-283
Casd1	0.129537	1.1437e-283
Pdpk1	0.197521	1.41195e-283
Strip1	0.112562	1.45534e-283
Clcn4	0.229069	1.59368e-283
Nav2	0.381863	1.60724e-283
Zfp219	0.160921	1.9484e-283
Tgm2	0.213889	2.01582e-283
Shroom3	0.315312	2.38777e-283
Bcl9l	0.250573	2.77104e-283
Zfp646	0.195749	2.95102e-283
Zbtb43	0.148954	3.22701e-283
Setdb1	0.142071	3.30254e-283
Bag6	0.289664	4.01767e-283
Vezt	0.128757	5.59661e-283
Bcl3	0.238641	5.63032e-283
Chkb	0.187412	5.67157e-283
Fmr1	0.292765	6.08372e-283
Ajuba	0.115531	6.12056e-283
Sec61g	-1.53172	6.62921e-283
Dlst	0.218104	6.64527e-283
Ptcd3	0.10004	7.28499e-283
Jarid2	0.242393	7.55413e-283
Igfbp7	0.663245	7.67319e-283
Numb	0.180367	8.12259e-283
Cwf19l2	0.256201	8.47373e-283
Erf	0.228123	8.64971e-283
Slmap	0.226536	8.68115e-283
Tsc22d1	0.617072	9.49369e-283
Rnf103	0.209982	1.20905e-282
Zfp655	0.182101	1.38936e-282
Gtpbp2	0.3208	1.41136e-282
Zfp451	0.156846	1.4494e-282
Kbtbd2	0.126036	1.45642e-282
Mnt	0.10692	1.8457e-282
Rock1	0.482488	2.54535e-282
Jmjd6	0.236917	2.57629e-282
Zfp608	0.108458	2.73032e-282
Pip5k1a	0.236931	2.93534e-282
Cldn1	0.243069	2.99077e-282
Uvrag	0.161317	3.19821e-282
Baz2b	0.402249	4.9341e-282
Birc6	0.677073	5.43452e-282
Tox4	0.277507	5.97842e-282
Clock	0.281935	7.13078e-282
Sp3	0.240556	7.19129e-282
Rtn4	0.759436	8.09439e-282
R3hdm1	0.35228	1.00951e-281
Rcor1	0.176277	1.0814e-281
Arih2	0.18906	1.08926e-281
Mier3	0.12403	1.22157e-281
Nvl	0.216305	1.2499e-281
Atp2a2	0.603192	1.36995e-281
Wipf2	0.15187	1.5234e-281
Jmy	0.152444	1.88377e-281
Pbrm1	0.492078	2.46516e-281
Zfp598	0.17878	2.48906e-281
Tshz1	0.16985	2.75775e-281
Wwc1	0.273279	2.99342e-281
Swap70	0.17645	3.0628e-281
Rsbn1	0.179409	3.64356e-281
Rnf169	0.123706	3.88399e-281
Sgpl1	0.227772	4.01734e-281
Ttf1	0.156655	4.19048e-281
Tbc1d23	0.140474	4.65385e-281
Sntb2	0.223638	4.75021e-281
Uvssa	0.238836	5.65061e-281
Fbxl20	0.145134	6.14062e-281
Prrc2b	0.345191	6.62501e-281
Xpc	0.138681	8.17051e-281
Tardbp	0.436474	8.80427e-281
Tfrc	0.126145	9.04077e-281
Map2k3	0.331681	9.43016e-281
Smarca2	0.375332	9.88384e-281
Zfp148	0.290829	1.12166e-280
Smg5	0.134475	1.72634e-280
Fam76b	0.215782	2.0189e-280
Egr3	0.334131	2.07188e-280
Fhod1	0.222064	2.07693e-280
Tmem131l	0.113958	2.48344e-280
Matr3	0.555642	2.58721e-280
Dsg2	0.319416	2.58721e-280
4833420G17Rik	0.182791	2.63753e-280
Senp2	0.336146	3.20932e-280
Abr	0.160926	3.3798e-280
Ttc6	0.203829	5.58251e-280
Zdhhc18	0.101587	7.32673e-280
Cpd	0.325524	7.39758e-280
Tmem161b	0.116531	7.7064e-280
Ythdf3	0.241318	7.77156e-280
Mepce	0.241075	8.11548e-280
Ncln	0.140495	8.40356e-280
Upf1	0.259236	8.53599e-280
G2e3	0.204358	9.7317e-280
Cdk8	0.331651	9.77863e-280
Syncrip	0.478739	1.06247e-279
Nf1	0.189946	1.13512e-279
Itgb1	0.809511	1.25425e-279
Csnk1d	0.261183	1.47707e-279
Klf5	0.819544	1.50214e-279
Sec61b	-1.56071	1.50757e-279
Fto	0.183505	1.64784e-279
Mtif2	0.117336	1.75625e-279
Ciz1	0.231232	1.83171e-279
Klhl21	0.1305	2.5065e-279
Tia1	0.378412	2.72667e-279
Srrm1	0.875769	4.0244e-279
Wnt7b	0.126115	4.73863e-279
Taok1	0.364195	4.87723e-279
Ube3a	0.446945	5.17912e-279
Acer3	0.243831	6.20149e-279
Frs2	0.109913	6.95928e-279
Ube4b	0.123621	7.97063e-279
Arhgef28	0.150556	8.03791e-279
Pmaip1	0.258395	1.02933e-278
Hdac4	0.186947	1.06836e-278
Kansl2	0.182565	1.18739e-278
Klf16	0.132798	1.34687e-278
N4bp1	0.312999	1.5241e-278
Stk11	0.296112	1.54621e-278
Eps15l1	0.165198	1.78356e-278
Mtmr12	0.129431	1.78999e-278
Mtss1	0.145891	2.35594e-278
Dclre1a	0.104059	2.42484e-278
Taf15	0.284804	2.80364e-278
Opa1	0.139582	3.06756e-278
Tnpo3	0.167	3.30834e-278
Ubap2l	0.512309	3.62407e-278
Otud5	0.298752	3.71205e-278
Rarg	0.176761	4.05167e-278
Ppp4r1	0.117975	4.48106e-278
Cep290	0.210528	5.4942e-278
Ptgfrn	0.161794	7.09185e-278
Tns1	0.169162	7.90752e-278
Dhx36	0.351397	7.92889e-278
Slf2	0.179615	7.95745e-278
Fbxw7	0.178353	1.01736e-277
Brd9	0.263047	1.02962e-277
Bmpr1a	0.286989	1.06221e-277
Nipa2	0.344561	1.11971e-277
Zfyve16	0.137454	1.26376e-277
Tacc2	0.525184	1.27746e-277
Hook2	0.316146	1.48562e-277
Kif1b	0.320477	1.49276e-277
Epb41l4a	0.161093	1.79733e-277
Rhob	0.830564	1.94751e-277
Alpl	0.143348	2.12203e-277
Zfp1	0.137925	2.41026e-277
Nelfb	0.166528	2.98286e-277
Trappc9	0.124041	3.11052e-277
Cyp27a1	0.154226	3.30196e-277
Zfp329	0.130237	4.46527e-277
Ppargc1a	0.104034	4.96284e-277
Dag1	0.296056	5.82425e-277
Tmem63a	0.133048	5.85921e-277
Sin3a	0.109844	6.26532e-277
Enc1	0.143659	6.29672e-277
Oxr1	0.213833	6.38643e-277
Gripap1	0.17693	7.02802e-277
Cdk14	0.187278	7.38137e-277
Farp1	0.147968	7.8546e-277
Hnrnpll	0.180536	1.06191e-276
Sec24a	0.253176	1.11129e-276
Klf3	0.464671	1.17696e-276
Wdr70	0.176554	1.46141e-276
Scaf1	0.167049	1.48254e-276
Ddx10	0.178064	1.79943e-276
Gcc1	0.143956	1.91944e-276
Mgat1	0.109333	1.97296e-276
Pik3ca	0.187221	2.68897e-276
Tfe3	0.180668	3.89018e-276
Acox3	0.104923	4.08063e-276
Trak1	0.258751	7.24913e-276
Tulp4	0.53951	7.89066e-276
Zbtb38	0.183185	8.27675e-276
Vps13a	0.394302	8.54798e-276
Tgfb1i1	0.113306	9.27135e-276
Mcl1	0.804923	1.12766e-275
Med15	0.209774	1.16182e-275
Cyld	0.262495	1.37811e-275
Agfg1	0.228606	1.52893e-275
Dstyk	0.136359	1.63047e-275
Uty	0.228383	1.64245e-275
Ubap2	0.276394	1.78344e-275
Pex6	0.149919	2.49103e-275
Rbpms	0.427674	3.33678e-275
Fbxo30	0.146458	3.36075e-275
Naip5	0.198143	3.38762e-275
Med14	0.137136	3.49986e-275
Fam110a	0.184562	3.83655e-275
Ftsj3	0.139974	5.24386e-275
Nbeal2	0.33065	6.19661e-275
Cc2d1b	0.151815	6.38411e-275
Scaf4	0.152383	6.70395e-275
Sipa1l3	0.290917	9.41648e-275
Itpr2	0.165954	9.8528e-275
Man1a2	0.387328	1.03463e-274
Scyl2	0.199781	1.06846e-274
Llgl1	0.104231	1.07228e-274
Gnaq	0.286041	1.24307e-274
Ncoa6	0.125224	1.63501e-274
Ankzf1	0.103462	1.91575e-274
Hmces	0.145138	2.30698e-274
Mpzl2	0.429241	2.63307e-274
Pdlim5	0.474916	4.09575e-274
Fam110c	0.176191	4.3938e-274
Atat1	0.199138	4.45172e-274
Zfp740	0.166393	4.5753e-274
Pnpla6	0.111508	5.46326e-274
Ctdspl	0.291908	6.03057e-274
Ezh1	0.157651	7.27824e-274
Cadm1	0.268759	8.91011e-274
Pan2	0.103862	9.00589e-274
Tbk1	0.168337	1.03759e-273
Kctd3	0.116406	1.21258e-273
Taok2	0.127625	1.22126e-273
Glg1	0.371556	1.61128e-273
Tmem127	0.142379	2.11816e-273
Irf3	0.2113	2.24524e-273
Dnm2	0.411374	2.7547e-273
Sec24b	0.166898	2.76455e-273
Ikbke	0.102781	3.11611e-273
Gps2	0.294298	3.26902e-273
Stk38	0.296714	3.62517e-273
Zmynd8	0.408677	4.25609e-273
Cdc73	0.301781	4.37403e-273
Fscn1	0.110162	4.51766e-273
Pdk1	0.150375	4.7309e-273
Ddx42	0.275483	4.97892e-273
B4galt6	0.159877	4.98484e-273
Mybbp1a	0.281661	6e-273
Tob1	0.702891	6.25476e-273
Micall1	0.278826	6.98545e-273
Kdm4b	0.11718	7.03541e-273
Top3b	0.132056	7.19602e-273
Actn1	0.329454	7.42174e-273
Stk26	0.120062	7.60046e-273
Arhgef10l	0.186349	8.38767e-273
Usp12	0.115236	8.45769e-273
Fam83b	0.121667	8.91145e-273
Braf	0.234113	1.06619e-272
Esrp1	0.2416	1.06745e-272
Mknk2	0.472484	1.26352e-272
Cp	0.724068	1.52152e-272
Cuedc1	0.332969	1.58703e-272
Eif3a	0.759865	1.67015e-272
Ube3c	0.19155	2.60033e-272
Marveld3	0.174702	2.80219e-272
Usp33	0.320138	2.88657e-272
Arl13b	0.166903	3.3961e-272
Irf2bpl	0.289079	3.70775e-272
Lmbrd1	0.20276	3.71655e-272
Epb41l1	0.16261	4.45095e-272
Wls	0.603612	4.93481e-272
Lrch3	0.13252	5.82618e-272
Klf2	0.473372	5.90969e-272
Eya2	0.159271	6.85397e-272
Nop14	0.222454	7.26403e-272
Tpm1	1.45032	8.65742e-272
Zfp62	0.140287	8.8862e-272
Vars	0.454741	9.04564e-272
Eea1	0.318909	1.0148e-271
Golim4	0.26374	1.0806e-271
Usp40	0.11819	1.16301e-271
Ccdc82	0.168742	1.35997e-271
Copz2	-0.51287	1.42938e-271
Ptbp1	0.37175	1.70139e-271
Zfp445	0.218883	1.82459e-271
Ercc5	0.134353	2.00838e-271
Ralgapa2	0.321738	2.88931e-271
Samd8	0.115205	3.23319e-271
Dnmbp	0.163235	4.04931e-271
Ddr1	0.258778	6.29009e-271
Prpf40b	0.154671	7.24153e-271
Epb41l5	0.195916	7.2587e-271
Csnk1e	0.226476	7.26729e-271
Cdyl	0.150159	7.63768e-271
Cald1	0.158103	8.2575e-271
Sirt7	0.248483	8.62785e-271
Exoc4	0.331125	9.9208e-271
Nup214	0.137276	1.08929e-270
Ubr1	0.127011	1.21168e-270
Dusp5	0.262943	1.2901e-270
Rsrc1	0.223965	1.56446e-270
Cystm1	-1.63653	1.94023e-270
Abi1	0.362875	2.24402e-270
Zfand2a	0.273473	2.35272e-270
Pikfyve	0.123715	3.26442e-270
Mylip	0.377123	3.66971e-270
Hif1a	0.595995	3.7002e-270
Blcap	0.132119	4.10097e-270
Atp8b1	0.394135	4.19907e-270
Atg16l1	0.122817	4.38159e-270
Phc3	0.39911	4.61003e-270
Etnk1	0.25495	5.73657e-270
Ar	0.599753	6.61046e-270
Col17a1	0.291433	7.53512e-270
Sympk	0.15949	9.34454e-270
Stim1	0.309674	9.45558e-270
Rbmx	0.144379	9.88965e-270
Reps1	0.110063	1.0641e-269
Zc3h6	0.110644	1.24951e-269
Wnt5a	0.155329	1.43719e-269
Dnajb1	1.09756	1.46372e-269
Lcorl	0.183194	1.51293e-269
Mindy2	0.232015	1.70655e-269
Slc12a6	0.232993	2.17381e-269
Man1b1	0.120898	2.33611e-269
Dhx15	0.476691	2.44905e-269
Hap1	0.107401	2.96776e-269
Prkaa2	0.119627	3.75416e-269
Casp8ap2	0.129545	3.88949e-269
Smurf2	0.129332	4.87257e-269
Rprd2	0.14072	5.12005e-269
Snx14	0.122525	5.51503e-269
Lemd2	0.165645	6.40621e-269
Edrf1	0.116478	6.77932e-269
Erbb3	0.154958	6.97395e-269
Il17re	0.215593	7.96802e-269
Ap5m1	0.13519	8.48187e-269
Cask	0.140159	8.94407e-269
Trappc10	0.203765	1.09419e-268
St6galnac2	0.103708	1.16473e-268
Phf13	0.140742	1.22385e-268
Abcc4	0.158137	1.56749e-268
Mex3c	0.144647	1.61063e-268
Phykpl	0.119767	1.68043e-268
Bmt2	0.115018	2.34553e-268
Pwwp2a	0.219032	2.34554e-268
Efr3a	0.169485	2.53221e-268
Tmem168	0.116461	2.67322e-268
Mark4	0.102026	2.83206e-268
Vps37b	0.286171	3.64395e-268
Scnn1a	0.122187	4.20276e-268
Nbea	0.66067	5.05531e-268
Dennd5b	0.168191	5.12121e-268
Epc1	0.225964	5.23707e-268
Rnf43	0.116884	5.77416e-268
Gga3	0.102988	6.06024e-268
Ogdh	0.291897	7.9915e-268
Tanc2	0.264567	8.44602e-268
Rrnad1	0.123112	1.0929e-267
Fndc3b	0.252472	1.09677e-267
Senp7	0.163967	1.12553e-267
Mtmr3	0.181868	1.18673e-267
Anks1	0.107847	1.38124e-267
Ehd4	0.383504	1.39266e-267
Wdr26	0.376571	1.40087e-267
Adgrg1	0.110229	3.22122e-267
Atp13a3	0.43284	3.39623e-267
Gm3448	0.111719	3.72675e-267
Dcaf8	0.411066	3.73992e-267
Usp54	0.123339	4.09422e-267
Pptc7	0.110614	4.19654e-267
Psen1	0.133937	5.33987e-267
Arap1	0.10854	5.41571e-267
Zbtb1	0.152264	7.01338e-267
Srpk2	0.363332	7.0713e-267
Dennd2d	0.184888	7.83152e-267
Strn3	0.384383	8.0374e-267
Dpp8	0.207165	8.49367e-267
Tor1aip1	0.319964	1.13928e-266
Atp7a	0.149247	1.41076e-266
Ccdc186	0.218183	1.44429e-266
Ap4m1	0.122572	1.48557e-266
Iars2	0.169355	1.82873e-266
Usp48	0.237104	1.8395e-266
Dcaf5	0.116699	1.88763e-266
Ddhd2	0.132625	2.01113e-266
Ankle2	0.146926	2.34549e-266
Tbl1xr1	0.163671	3.75063e-266
Arhgef40	0.11572	4.01698e-266
Fbxo32	0.324622	4.22746e-266
H2-D1	1.17303	4.30252e-266
Atad3a	0.178858	7.14994e-266
Mtdh	0.577188	7.73438e-266
Gdpd5	0.206476	1.09948e-265
Naaladl2	0.118397	1.17134e-265
Rnf40	0.115288	1.2161e-265
Ncoa2	0.147932	1.2626e-265
Col7a1	0.229879	1.34794e-265
Asap2	0.189816	1.81788e-265
Plcb3	0.163949	1.83071e-265
Shc1	0.134073	2.29527e-265
Cx3cl1	0.116782	2.43353e-265
Bcam	0.389373	2.99101e-265
Gpbp1l1	0.297587	3.1529e-265
Mcc	0.185415	3.39434e-265
Sh3gl1	0.167455	3.73652e-265
St14	0.336405	3.98513e-265
Steap4	0.101947	5.95744e-265
Ehmt2	0.268411	8.95949e-265
Phf1	0.142129	9.72437e-265
Ctnna1	0.642346	1.18786e-264
Zdhhc13	0.133074	1.19762e-264
Zfp217	0.123506	1.85714e-264
Trim11	0.114012	1.92121e-264
Rnf214	0.115146	2.44744e-264
Nfkb2	0.166232	2.55566e-264
Lnpk	0.152551	2.56464e-264
Fgd4	0.153153	2.89627e-264
Atl3	0.110014	2.98916e-264
Cse1l	0.105766	3.34812e-264
Cant1	0.128483	3.86588e-264
Pmepa1	0.574094	3.8704e-264
Rhbdd2	0.129318	5.03465e-264
Tbc1d17	0.148661	5.49586e-264
Dync2h1	0.10519	5.77908e-264
Clcn3	0.436782	5.85384e-264
Hdac5	0.117922	6.10535e-264
Stau1	0.174113	6.38255e-264
Hirip3	0.1181	8.83182e-264
Aftph	0.276783	1.01252e-263
Gpatch2	0.13178	1.34952e-263
Ckap5	0.148393	1.5149e-263
Plekhh3	0.102314	1.7065e-263
Ppig	0.460032	1.93131e-263
Zfp207	0.352867	2.26889e-263
Sowahc	0.234782	2.29553e-263
Taz	0.27556	2.55874e-263
Pdpn	0.28823	3.16118e-263
Brd3	0.268154	3.16795e-263
Man2c1	0.115129	3.73886e-263
Pml	0.100087	3.84055e-263
Gpd2	0.160863	4.46954e-263
Zdhhc21	0.118254	5.60461e-263
Rnf216	0.144329	7.40628e-263
Whamm	0.111023	7.49315e-263
Prpf6	0.187037	7.61649e-263
Lysmd3	0.288724	7.78712e-263
Zfp830	0.156439	9.39519e-263
Nfe2l2	0.83352	9.79791e-263
Ddx55	0.141902	1.26035e-262
Rtkn	0.122662	1.29903e-262
Nrd1	0.667648	1.55999e-262
Usp10	0.232886	2.95402e-262
Eif2s3y	0.311376	2.98167e-262
Ice1	0.137217	3.15312e-262
Ammecr1l	0.153241	3.33055e-262
Hp1bp3	0.446714	4.58774e-262
Zyx	0.357829	5.19643e-262
Zc3h13	0.33794	5.60493e-262
Tbc1d5	0.103812	5.75704e-262
Adam10	0.40943	5.83803e-262
Tcf3	0.168689	6.67431e-262
1700017B05Rik	0.19158	7.49821e-262
Nrbp1	0.251354	8.98053e-262
Ppp1r12c	0.144141	9.2996e-262
Msn	0.178271	9.45387e-262
2410002F23Rik	0.229903	1.04594e-261
Skiv2l	0.14441	1.19708e-261
Ddi2	0.298293	1.31232e-261
Uba7	0.113079	1.91687e-261
Cln3	0.119776	1.95348e-261
Pard6g	0.169162	2.09466e-261
Pcyt2	0.162409	2.84069e-261
Cux1	0.361351	2.93468e-261
Klf9	0.408746	3.73744e-261
Nsd2	0.151692	3.99809e-261
Nudt13	0.113939	4.04014e-261
Plekha1	0.139453	4.41838e-261
Nt5dc3	0.125969	4.73748e-261
Foxo3	0.253949	5.15692e-261
Phf2	0.11545	6.12462e-261
Ulk4	0.172732	6.46838e-261
Ccdc80	0.107908	6.89971e-261
Srebf2	0.213599	7.24e-261
Erbb2	0.141158	7.91748e-261
Ppp2r5e	0.182102	7.92668e-261
Abcd3	0.369068	7.94512e-261
Gzf1	0.101148	1.59855e-260
Zscan26	0.192167	2.20483e-260
Zmym4	0.216745	3.14485e-260
Sema3c	0.314216	3.6146e-260
Lrif1	0.166769	3.63992e-260
Nhlrc2	0.196536	4.06404e-260
Krt6a	0.216457	4.45243e-260
Hltf	0.122061	5.11929e-260
Fbxl5	0.269457	5.2638e-260
Nipal2	0.353593	6.085e-260
Add3	0.305282	6.29312e-260
Cyfip1	0.244379	1.00647e-259
Snapc3	0.125879	1.01821e-259
Marf1	0.255113	1.08147e-259
Znfx1	0.178612	1.14733e-259
F3	0.359365	1.1797e-259
Chfr	0.139421	1.23855e-259
Hmg20a	0.10169	1.31092e-259
Dvl3	0.118735	1.3811e-259
Nr3c1	0.161783	1.43162e-259
Itgb5	0.171328	2.06466e-259
Tnpo1	0.229406	2.3671e-259
Gas2l1	0.186705	3.42117e-259
Gcc2	0.474863	3.45701e-259
Slc22a17	0.133826	3.63772e-259
Unc93b1	0.11981	3.77899e-259
Odf2	0.125163	3.88143e-259
Rnf4	0.258315	4.09378e-259
Hipk3	0.139888	5.38628e-259
Cul1	0.340196	6.13899e-259
Gpcpd1	0.135462	7.5872e-259
Wdr20	0.14969	8.35211e-259
Eif4g1	0.60596	8.59726e-259
Ccser1	0.193827	1.10501e-258
Inppl1	0.167596	1.18454e-258
Gsk3b	0.617641	1.22353e-258
Ppme1	0.178658	1.55635e-258
Larp4	0.374175	1.85117e-258
Cers5	0.123213	2.212e-258
Rab3gap2	0.199698	2.21968e-258
St7l	0.110892	3.70853e-258
Cbx4	0.184037	3.78211e-258
Eif2ak2	0.15759	6.1023e-258
Myo1b	0.118171	7.8589e-258
Clip4	0.119311	8.17769e-258
Bag3	0.269464	8.58985e-258
Mettl17	0.111901	2.24721e-257
Tmc6	0.162194	2.50468e-257
Naa30	0.114027	3.39655e-257
Ddx39b	0.500447	3.45185e-257
Dapk1	0.224588	3.81186e-257
Tirap	0.103874	4.01032e-257
Ubxn7	0.127244	4.08502e-257
Scap	0.131071	4.19484e-257
Ireb2	0.189442	4.21424e-257
Zdhhc14	0.160199	4.94798e-257
Pcsk7	0.133312	5.44393e-257
Slc12a7	0.13542	6.61887e-257
Sytl2	0.131407	6.88523e-257
Filip1l	0.336704	7.03984e-257
Phkg2	0.199698	7.60553e-257
Zfp871	0.121147	9.6886e-257
Smarca4	0.337293	1.13066e-256
Mbd6	0.145495	1.13589e-256
0610030E20Rik	0.14695	1.16237e-256
Nin	0.226558	1.17447e-256
Sos2	0.151328	1.67294e-256
P4ha1	0.150329	2.03557e-256
Pcmtd2	0.140386	2.11612e-256
Igsf9	0.105247	2.17257e-256
Cdc42ep3	0.291785	2.27549e-256
AW549877	0.148652	2.93151e-256
Yeats2	0.218184	3.17759e-256
Zfp410	0.107314	3.207e-256
Gse1	0.234919	3.86905e-256
Ttbk2	0.18949	4.01424e-256
Spty2d1	0.400066	4.86512e-256
Ppil4	0.174574	5.07679e-256
Fer	0.135673	5.20699e-256
Phf8	0.10286	5.50275e-256
Ythdc2	0.11639	6.23104e-256
Timm44	0.211717	9.72624e-256
Hdgfl2	0.152352	9.82746e-256
Tnfrsf21	0.288342	1.07007e-255
Plpbp	0.171329	1.13733e-255
Reps2	0.134706	1.28776e-255
Elf2	0.240619	1.39732e-255
Faf2	0.236869	1.59306e-255
Fbxl17	0.126703	1.88853e-255
Raf1	0.224958	2.40429e-255
Axl	0.105567	2.83214e-255
Gpr107	0.141205	2.97396e-255
Tspyl2	0.12169	3.57839e-255
Zfp950	0.239783	4.16928e-255
[truncated: 2,347 more rows]
