# Supplementary material for: Single-cell transcriptomics identifies Mcl-1 as a target for senolytic therapy in cancer
Source: Nat Commun. 2022 Apr 21;13:2177. doi: 10.1038/s41467-022-29824-1 (PMC9023465; doi:10.1038/s41467-022-29824-1)
Supplement: Supplementary file 4 — Supplementary Data 2 [file 41467_2022_29824_MOESM4_ESM.xlsx]

## Sheet: DE_sene
gene	p_val	avg_log2FC	p_val_adj	cluster
Spink1	6.59262e-65	1.2929	2.86449e-61	0
Sbp	2.27192e-63	1.7564	9.87149e-60	0
Svs5	3.7118e-60	0.948648	1.61278e-56	0
Svs2	5.19479e-47	0.598374	2.25714e-43	0
Sbpl	7.15411e-44	1.26248	3.10846e-40	0
Pate4	3.05968e-39	0.559054	1.32943e-35	0
Cd52	8.50932e-33	0.287731	3.6973e-29	0
9530002B09Rik	9.37978e-26	0.535195	4.07552e-22	0
Svs4	8.48457e-16	0.320128	3.68655e-12	0
Sprr2a3	3.5239e-15	0.596832	1.53113e-11	0
Tgm4	6.50597e-12	0.408472	2.82684e-08	0
Pigr	1.52329e-09	0.276313	6.61869e-06	0
Pglyrp1	7.85001e-09	0.41854	3.41083e-05	0
Kcnk5	4.24268e-148	0.443903	1.84344e-144	1
Rasd1	1.74409e-142	1.37449	7.57806e-139	1
Ccnb1ip1	9.41226e-142	0.486625	4.08963e-138	1
Arrdc2	5.02273e-137	0.269999	2.18237e-133	1
Mafb	3.00761e-136	0.752939	1.3068e-132	1
Kctd12	1.20946e-135	0.480811	5.25512e-132	1
Nsmf	5.48022e-135	0.342685	2.38115e-131	1
Hspa2	2.5654e-133	0.613995	1.11467e-129	1
Pik3r3	6.82187e-133	0.707651	2.9641e-129	1
Lrrc28	1.13414e-131	0.393413	4.92783e-128	1
Tcirg1	2.07629e-131	0.483709	9.0215e-128	1
Shroom3	4.57019e-131	0.54042	1.98575e-127	1
Rgl3	1.07251e-130	0.280375	4.66004e-127	1
Stk25	2.58132e-127	0.515512	1.12158e-123	1
Hexim1	2.64896e-126	0.87009	1.15097e-122	1
Trak1	2.34073e-125	0.430325	1.01705e-121	1
Fhod1	4.51979e-125	0.442913	1.96385e-121	1
Fasn	1.01601e-124	0.496506	4.41458e-121	1
Rnf213	2.83963e-124	0.66003	1.23382e-120	1
Rbm38	1.35337e-123	0.275575	5.88041e-120	1
Smad7	1.93149e-123	0.605903	8.39231e-120	1
Etv6	4.85804e-122	0.457062	2.11082e-118	1
Dgat2	6.16504e-121	0.337692	2.67871e-117	1
Nbeal2	1.03963e-118	0.500597	4.51719e-115	1
Stat2	8.95487e-118	0.57208	3.89089e-114	1
Stap2	1.84995e-116	0.613669	8.03805e-113	1
Adrb2	2.37048e-116	0.487016	1.02998e-112	1
Arhgef10l	2.44363e-116	0.310854	1.06176e-112	1
Hist1h4n	1.34863e-115	0.332378	5.85978e-112	1
Atg2a	8.44326e-115	0.33933	3.6686e-111	1
Dhx57	3.85649e-113	0.273561	1.67564e-109	1
Vill	4.34857e-112	0.666788	1.88945e-108	1
Dalrd3	5.86936e-112	0.642565	2.55024e-108	1
Gdpd5	5.8308e-111	0.329366	2.53348e-107	1
Lama5	1.00695e-110	1.00133	4.37518e-107	1
Dhx16	3.80391e-110	0.493348	1.6528e-106	1
Esyt1	5.33198e-110	0.272431	2.31675e-106	1
Vegfa	7.00571e-110	0.972535	3.04398e-106	1
Leng1	4.9931e-109	0.254735	2.1695e-105	1
Dgat1	1.02305e-108	0.290932	4.44516e-105	1
Adar	1.19997e-108	0.285074	5.21387e-105	1
Rgs11	3.2519e-107	0.326198	1.41295e-103	1
Tnf	6.74123e-107	0.545028	2.92906e-103	1
Ccser1	1.83206e-106	0.331271	7.96029e-103	1
Zfp692	2.29564e-106	0.453175	9.97454e-103	1
Hist1h4m	7.75697e-106	0.278278	3.3704e-102	1
H2-Q4	1.32804e-105	1.00918	5.77034e-102	1
Ttbk2	1.34481e-105	0.381844	5.84319e-102	1
Abl1	4.28044e-104	0.279644	1.85985e-100	1
Mprip	5.86118e-103	1.09808	2.54668e-99	1
Fgd6	1.10777e-102	0.370943	4.81327e-99	1
Agap1	1.37459e-102	0.432481	5.97258e-99	1
Arhgap26	9.59753e-102	0.255552	4.17013e-98	1
Ppcdc	1.92882e-101	0.278191	8.38072e-98	1
Lrrc45	2.97307e-101	0.352156	1.2918e-97	1
Zfp646	6.52791e-101	0.280442	2.83638e-97	1
Znfx1	8.69272e-101	0.282327	3.77699e-97	1
Gale	1.59572e-100	0.410176	6.93342e-97	1
Polr2a	7.33162e-100	0.565806	3.18559e-96	1
Maml3	6.53898e-98	0.605095	2.84119e-94	1
Cited2	8.45806e-98	0.893091	3.67503e-94	1
Fam71a	3.25191e-97	0.477374	1.41295e-93	1
Zbtb10	9.96709e-97	0.351043	4.3307e-93	1
Tnip2	1.9757e-96	0.35828	8.58441e-93	1
Appl2	8.4537e-96	0.759611	3.67313e-92	1
Ier5l	1.15752e-95	0.622309	5.02944e-92	1
Spen	1.61876e-95	0.444657	7.03352e-92	1
Otud5	3.40555e-95	0.370121	1.47971e-91	1
Pkn1	8.25904e-95	0.295579	3.58855e-91	1
Dtx3	1.61191e-94	0.334825	7.00376e-91	1
Phkg2	1.94813e-94	0.267024	8.46464e-91	1
Kif13b	2.06504e-94	0.495902	8.9726e-91	1
Slc9a1	3.10032e-94	0.255304	1.34709e-90	1
Rab3gap2	3.44997e-94	0.292995	1.49901e-90	1
Tacc2	4.16187e-94	0.674676	1.80833e-90	1
Znrf1	4.96877e-94	0.559716	2.15893e-90	1
Ext1	9.66071e-94	0.415033	4.19758e-90	1
Ehmt2	9.43864e-93	0.326125	4.10109e-89	1
Hes1	1.93714e-92	1.00541	8.41688e-89	1
Fbrsl1	2.67727e-92	0.393653	1.16327e-88	1
Cry2	2.89567e-92	0.299187	1.25817e-88	1
Snx24	1.06846e-91	0.293071	4.64244e-88	1
Gtpbp2	1.67578e-91	0.412572	7.28126e-88	1
Plk2	2.1636e-91	1.04379	9.40083e-88	1
Arrdc1	4.7721e-91	0.550973	2.07348e-87	1
Ddit4	1.50818e-90	0.577861	6.55304e-87	1
Safb2	2.75514e-90	0.558048	1.19711e-86	1
Plekhs1	1.44186e-89	0.432534	6.2649e-86	1
Fmn1	2.61403e-89	0.402607	1.1358e-85	1
Mon2	3.25023e-89	0.296618	1.41222e-85	1
Gtf2b	1.8566e-88	0.404908	8.06692e-85	1
Als2cl	3.37349e-88	0.366774	1.46578e-84	1
Fbxw11	6.35446e-88	0.253401	2.76101e-84	1
Echdc2	9.47449e-88	0.427053	4.11667e-84	1
Ptpn18	1.55936e-87	0.467283	6.77542e-84	1
Brwd1	5.22593e-87	0.48758	2.27067e-83	1
Fnbp4	7.19973e-87	0.383917	3.12828e-83	1
Cdkn2aip	1.26153e-86	0.451388	5.48133e-83	1
Ypel2	3.97096e-86	0.265802	1.72538e-82	1
Slc1a5	1.33549e-85	0.94264	5.80269e-82	1
Sptan1	1.47913e-85	0.55851	6.42683e-82	1
Arid1b	1.48061e-85	0.451752	6.43325e-82	1
Baiap2	4.11712e-85	0.634259	1.78889e-81	1
Ptprj	2.03459e-84	0.323816	8.84029e-81	1
Mxd1	3.12487e-84	0.254755	1.35775e-80	1
Tuft1	9.76148e-84	0.501031	4.24136e-80	1
Prdm2	1.57301e-83	0.35137	6.83473e-80	1
AC149090.1	2.39801e-83	0.978602	1.04193e-79	1
Nr1h2	3.54807e-83	0.336272	1.54164e-79	1
Oas2	4.81506e-83	0.373915	2.09214e-79	1
Nfkbiz	1.23462e-82	0.815914	5.36441e-79	1
Adck5	2.62931e-82	0.458273	1.14244e-78	1
Kcnma1	3.04789e-82	0.372071	1.32431e-78	1
Foxo3	3.09066e-82	0.340427	1.34289e-78	1
Magi1	5.00082e-82	0.262849	2.17286e-78	1
Zfand2a	6.76534e-82	0.395397	2.93954e-78	1
Slc6a8	2.65873e-81	0.265586	1.15522e-77	1
Ddx39b	4.5162e-80	0.513201	1.96229e-76	1
Pik3c2a	3.26109e-79	0.789169	1.41695e-75	1
Paxbp1	3.52506e-79	0.590969	1.53164e-75	1
Rab11fip1	3.56191e-79	1.00426	1.54765e-75	1
Tcf7l2	3.66293e-79	0.822746	1.59154e-75	1
Abca3	4.1074e-79	0.36455	1.78467e-75	1
Cgnl1	9.59182e-79	0.322553	4.16765e-75	1
Naip6	2.05059e-78	0.596055	8.9098e-75	1
Plekhn1	3.84255e-78	0.263856	1.66959e-74	1
Tmem259	5.63255e-78	0.309657	2.44734e-74	1
Myo5c	5.78525e-78	0.882706	2.51369e-74	1
Nbea	1.43105e-77	0.722962	6.21791e-74	1
Fat1	1.54087e-77	0.444889	6.69509e-74	1
Kmt5c	1.55412e-77	0.267448	6.75266e-74	1
Nr3c2	7.20203e-77	0.354111	3.12928e-73	1
Prr14l	8.75854e-77	0.305544	3.80559e-73	1
Golgb1	1.14631e-76	1.035	4.98071e-73	1
Arhgef11	1.54299e-76	0.303939	6.70431e-73	1
Ppp1r10	1.90813e-76	0.942523	8.29083e-73	1
Efnb2	2.04547e-76	0.53381	8.88756e-73	1
Clec2d	2.16173e-76	0.927707	9.39272e-73	1
Cdc42bpb	3.4905e-76	0.343574	1.51662e-72	1
Tle4	3.5163e-76	0.636161	1.52783e-72	1
Ep400	3.74696e-76	0.335193	1.62805e-72	1
Gpr137	3.98575e-76	0.289984	1.73181e-72	1
Arhgef16	5.98474e-76	0.250393	2.60037e-72	1
Kmt2b	1.34239e-75	0.299345	5.83268e-72	1
Zfc3h1	1.47363e-75	0.49554	6.40291e-72	1
Jun	1.9407e-75	1.82801	8.43233e-72	1
Slc7a5	4.03646e-75	0.271861	1.75384e-71	1
Gse1	6.77255e-75	0.303987	2.94267e-71	1
Preb	9.24424e-75	0.322383	4.01662e-71	1
Nfe2l1	1.3393e-74	0.75618	5.81924e-71	1
Sgsm3	2.03252e-74	0.300128	8.83129e-71	1
Mthfr	9.60747e-74	0.251341	4.17444e-70	1
Tmc4	1.50559e-73	0.64779	6.54178e-70	1
Amd2	1.65364e-73	0.400169	7.18506e-70	1
Fbxo32	2.62881e-73	0.379378	1.14222e-69	1
Snd1	3.76719e-73	0.269202	1.63684e-69	1
Grina	8.84991e-73	0.370818	3.84528e-69	1
Rhob	1.56856e-72	0.90953	6.8154e-69	1
Slk	1.8714e-72	0.827142	8.13124e-69	1
Cdk8	5.68721e-72	0.353605	2.47109e-68	1
Cpm	6.48674e-72	0.393176	2.81849e-68	1
Acox1	1.8989e-71	0.460611	8.25071e-68	1
Exoc4	1.92109e-71	0.378802	8.34712e-68	1
Upf2	2.10419e-71	0.415786	9.14271e-68	1
Prrc2a	2.23798e-71	0.522376	9.72403e-68	1
Cdk19	2.66075e-71	0.565437	1.15609e-67	1
Gon4l	2.71471e-71	0.261919	1.17954e-67	1
Noxo1	6.83915e-71	0.444113	2.97161e-67	1
Dvl1	9.53831e-71	0.402904	4.1444e-67	1
Nedd4l	1.48141e-70	0.303838	6.43674e-67	1
Tjp3	1.78706e-70	0.557143	7.76476e-67	1
Kat6a	1.86452e-70	0.265933	8.10135e-67	1
Arhgef38	2.31431e-70	0.304632	1.00557e-66	1
Nrd1	2.59494e-70	0.636829	1.1275e-66	1
Stk11	3.19336e-70	0.282628	1.38752e-66	1
Clk2	3.65876e-70	0.339343	1.58973e-66	1
Plcd3	5.22414e-70	0.310403	2.26989e-66	1
Usp33	9.53959e-70	0.329026	4.14495e-66	1
Eif2ak3	1.19585e-68	0.324896	5.19597e-65	1
Gramd1a	1.28135e-68	0.2847	5.56745e-65	1
Zbtb16	1.76025e-68	0.397655	7.6483e-65	1
Hk2	1.76605e-68	0.835241	7.67347e-65	1
Trafd1	2.7057e-68	0.274215	1.17563e-64	1
Numa1	3.0136e-68	0.298009	1.30941e-64	1
Parp14	6.15855e-68	0.40236	2.67589e-64	1
Cgn	1.63705e-67	0.305406	7.11297e-64	1
Chd3	5.28101e-67	0.599994	2.2946e-63	1
Akap8l	7.07401e-67	0.37301	3.07366e-63	1
Syvn1	1.02767e-66	0.419125	4.46523e-63	1
Trim26	1.03657e-66	0.2949	4.50391e-63	1
Ap3d1	1.30625e-66	0.379903	5.67566e-63	1
Tnrc6a	8.81426e-66	0.624252	3.8298e-62	1
2010300C02Rik	8.83114e-66	0.261106	3.83713e-62	1
Irf9	2.1753e-65	0.377861	9.45167e-62	1
Zc3h7a	4.08355e-65	0.518734	1.7743e-61	1
Atp10b	6.713e-65	0.688483	2.9168e-61	1
Camk1d	1.08543e-64	0.33363	4.71618e-61	1
Sh3bgrl2	1.87276e-64	0.34854	8.13712e-61	1
Dnm2	2.80403e-64	0.396151	1.21835e-60	1
Ptprk	5.50628e-64	0.368874	2.39248e-60	1
Csf2ra	6.02419e-64	0.258784	2.61751e-60	1
Plekhh1	7.17435e-64	0.261044	3.11726e-60	1
Kdm3a	1.28806e-63	0.281756	5.5966e-60	1
Aak1	1.50044e-63	0.297295	6.51943e-60	1
Myo10	1.59046e-63	0.277386	6.91054e-60	1
Ccnl2	1.6425e-63	0.689963	7.13668e-60	1
Hip1r	2.91487e-63	0.298623	1.26651e-59	1
Tnk2	3.4064e-63	0.281067	1.48008e-59	1
Clk3	6.19958e-63	0.250144	2.69372e-59	1
C77080	7.86906e-63	0.292117	3.41911e-59	1
Arid5a	8.89793e-63	0.535783	3.86615e-59	1
N4bp1	1.24757e-62	0.315516	5.42068e-59	1
Dusp1	1.61769e-62	0.988393	7.02886e-59	1
Txlna	2.07384e-62	0.367507	9.01084e-59	1
Mmp15	2.89993e-62	0.542856	1.26002e-58	1
Flnb	6.14129e-62	0.462126	2.66839e-58	1
Brd2	7.45402e-62	0.658653	3.23877e-58	1
Spns2	2.43252e-61	0.309047	1.05693e-57	1
Rasef	4.50265e-61	0.27357	1.9564e-57	1
Akap13	5.50536e-61	0.652869	2.39208e-57	1
Fam193b	3.33557e-60	0.262415	1.44931e-56	1
Prkca	4.30732e-60	0.561785	1.87153e-56	1
Ankhd1	4.50238e-60	0.402021	1.95628e-56	1
Afdn	6.65138e-60	0.616193	2.89003e-56	1
Lpar6	1.0571e-59	0.281103	4.59308e-56	1
Sipa1l3	1.06778e-59	0.293232	4.63951e-56	1
Acin1	1.68184e-59	0.571084	7.30757e-56	1
Smg6	1.93357e-59	0.326696	8.40137e-56	1
Ubr2	1.99666e-59	0.31611	8.67549e-56	1
Chd9	1.49424e-58	0.519029	6.49246e-55	1
Brf1	1.77706e-58	0.380149	7.72132e-55	1
Dync1h1	3.55207e-58	0.522277	1.54337e-54	1
Tet3	5.58783e-58	0.268582	2.42791e-54	1
Araf	6.61912e-58	0.342573	2.87601e-54	1
Magi3	1.03476e-57	0.312634	4.49604e-54	1
Gata2	1.26577e-57	0.344969	5.49976e-54	1
Hook2	2.85007e-57	0.29238	1.23835e-53	1
Tmcc3	3.56549e-57	0.508448	1.54921e-53	1
H2-Q6	8.32592e-57	0.271886	3.61761e-53	1
Unc13b	9.38851e-57	0.348205	4.07931e-53	1
Grhl2	2.18173e-56	0.308479	9.47963e-53	1
Nfx1	2.61502e-56	0.352902	1.13623e-52	1
Plat	3.22761e-56	0.269115	1.4024e-52	1
Golga4	1.8294e-55	0.727287	7.94875e-52	1
Capn15	2.04657e-55	0.251725	8.89234e-52	1
Phc3	2.32064e-55	0.384338	1.00832e-51	1
Mapk13	4.24344e-55	0.421041	1.84377e-51	1
Lpcat4	4.85116e-55	0.411408	2.10783e-51	1
Zbtb7b	5.95298e-55	0.250933	2.58657e-51	1
Leng8	2.14381e-54	0.368874	9.31487e-51	1
Ivns1abp	3.91257e-54	0.652664	1.70001e-50	1
Rrbp1	6.98329e-54	0.780942	3.03424e-50	1
Rnf10	1.80377e-53	0.464163	7.8374e-50	1
Mllt3	2.2806e-53	0.367961	9.90921e-50	1
Rere	2.42376e-53	0.434704	1.05313e-49	1
Eif4g3	2.96655e-53	0.300727	1.28897e-49	1
Smad4	3.8033e-53	0.375568	1.65253e-49	1
Uggt1	4.50793e-53	0.276742	1.9587e-49	1
Plce1	4.79437e-53	0.29547	2.08315e-49	1
Dmxl1	9.64893e-53	0.340585	4.19246e-49	1
Qsox1	1.53945e-52	0.552635	6.68892e-49	1
Plk3	1.61897e-52	0.363662	7.03441e-49	1
Safb	1.71278e-52	0.328256	7.44203e-49	1
Chd7	2.48329e-52	0.323671	1.07899e-48	1
Stxbp2	3.28964e-52	0.327737	1.42935e-48	1
H2-K1	9.43723e-52	0.938185	4.10048e-48	1
Krtcap3	1.10395e-51	0.355574	4.79665e-48	1
Plekha6	1.95018e-51	0.302526	8.47354e-48	1
Arhgap17	2.16979e-51	0.251592	9.42775e-48	1
Prpf4b	2.26876e-51	0.927938	9.85774e-48	1
Cldn23	1.1718e-50	0.251436	5.09148e-47	1
Aff4	1.2933e-50	0.454625	5.61937e-47	1
Edn1	1.46734e-50	0.497064	6.37558e-47	1
Hnrnpl	2.96071e-50	0.429168	1.28643e-46	1
Rin2	3.69976e-50	0.321892	1.60755e-46	1
Lrba	1.17344e-49	0.338857	5.0986e-46	1
Ppp1r9a	1.27968e-49	0.274595	5.56021e-46	1
Phactr4	1.77079e-49	0.307726	7.69407e-46	1
Zmynd8	3.48836e-49	0.374718	1.51569e-45	1
Ralgapa2	3.9252e-49	0.322863	1.7055e-45	1
Chd6	1.19833e-48	0.533442	5.20674e-45	1
Dusp10	1.81218e-48	0.380334	7.87391e-45	1
Sgk1	3.13171e-48	0.668722	1.36073e-44	1
Irf7	4.02822e-48	0.438018	1.75026e-44	1
Usp19	1.38838e-47	0.278591	6.03251e-44	1
Sox4	3.01764e-47	0.607045	1.31116e-43	1
Atp9b	8.04026e-47	0.259869	3.49349e-43	1
Zfhx3	1.15612e-46	0.489372	5.02333e-43	1
Tmprss2	1.38438e-46	0.564146	6.01515e-43	1
2410002F23Rik	2.61769e-46	0.255019	1.13739e-42	1
Setbp1	2.71476e-46	0.262385	1.17956e-42	1
Rnf111	3.04354e-46	0.301576	1.32242e-42	1
Myh9	3.62345e-46	0.563801	1.57439e-42	1
Ppp1r15a	9.03364e-46	0.782271	3.92512e-42	1
Azin1	1.09374e-45	0.519699	4.7523e-42	1
Chd4	1.7223e-45	0.489984	7.48339e-42	1
Brd1	2.3493e-45	0.372166	1.02077e-41	1
Ier2	2.67271e-45	0.970517	1.16129e-41	1
Ankrd17	3.03167e-45	0.479122	1.31726e-41	1
Hdlbp	3.12295e-45	0.491033	1.35692e-41	1
Tcim	3.7168e-45	0.611657	1.61495e-41	1
Mtus1	5.61904e-45	0.310018	2.44147e-41	1
Tbx3	5.70369e-45	0.446924	2.47825e-41	1
Oasl2	6.06962e-45	0.337937	2.63725e-41	1
2610507B11Rik	1.1e-44	0.285258	4.7795e-41	1
Akap9	1.26884e-44	0.622193	5.51313e-41	1
Tet2	2.16938e-44	0.280469	9.42595e-41	1
Supt5	2.6703e-44	0.272838	1.16025e-40	1
Btg2	1.49309e-43	1.09995	6.48749e-40	1
Hivep2	3.44725e-43	0.426123	1.49783e-39	1
Fkbp5	5.61907e-43	0.266148	2.44149e-39	1
Krt78	5.78165e-43	0.282952	2.51213e-39	1
Zfp503	8.96572e-43	0.280125	3.8956e-39	1
Klf10	1.41609e-42	0.362081	6.1529e-39	1
Ank3	3.28465e-42	0.426029	1.42718e-38	1
Ero1l	3.4489e-42	0.291162	1.49855e-38	1
Lars2	3.7266e-42	0.909119	1.61921e-38	1
Epb41	1.41928e-41	0.399887	6.16677e-38	1
Trim24	1.85069e-41	0.323674	8.04126e-38	1
Cep350	2.222e-41	0.262427	9.6546e-38	1
Ahr	2.45845e-41	0.370053	1.0682e-37	1
Sltm	2.70261e-41	0.441898	1.17428e-37	1
Macf1	3.49712e-41	0.374666	1.5195e-37	1
Mylip	5.70394e-41	0.31018	2.47836e-37	1
Vars	1.06514e-40	0.36394	4.62804e-37	1
Nisch	1.57701e-40	0.501652	6.85213e-37	1
Rhpn2	2.26733e-40	0.274281	9.85155e-37	1
Mknk2	2.31942e-40	0.359539	1.00779e-36	1
Elf3	4.48553e-40	0.647295	1.94896e-36	1
Zcchc7	7.11322e-40	0.628424	3.09069e-36	1
Herpud1	9.88336e-40	0.534798	4.29432e-36	1
Maf	1.67486e-39	0.280114	7.27725e-36	1
Sel1l3	3.11244e-39	0.321669	1.35235e-35	1
Kmt2a	5.78827e-39	0.40093	2.515e-35	1
Nectin2	6.00001e-39	0.337527	2.607e-35	1
Strbp	1.29013e-38	0.328558	5.60563e-35	1
Rsrp1	1.5812e-38	0.675402	6.87031e-35	1
Ubr4	7.28658e-38	0.298618	3.16602e-34	1
Pnisr	7.30188e-38	0.565085	3.17267e-34	1
Ppfibp2	7.89834e-38	0.282558	3.43183e-34	1
Tes	9.41251e-38	0.409807	4.08973e-34	1
Clmn	2.34542e-37	0.358258	1.01908e-33	1
Kmt2c	2.58456e-37	0.419371	1.12299e-33	1
Setd2	1.29709e-36	0.251803	5.63586e-33	1
Ceacam1	2.33334e-36	0.774789	1.01384e-32	1
Ankrd11	3.51683e-36	0.506733	1.52806e-32	1
Slc45a3	8.5943e-36	0.257711	3.73422e-32	1
Ano1	1.20443e-35	0.38323	5.23324e-32	1
Birc6	1.66526e-35	0.424207	7.23558e-32	1
Samd9l	1.45374e-34	0.301502	6.31649e-31	1
Tcf25	2.4913e-34	0.391385	1.08247e-30	1
Son	3.65976e-34	0.797034	1.59017e-30	1
Fosb	6.24097e-34	1.05114	2.7117e-30	1
Srsf11	7.64158e-34	0.43732	3.32027e-30	1
Fosl2	1.00818e-33	0.464952	4.38055e-30	1
Herc2	5.43234e-33	0.324219	2.36035e-29	1
Eml4	5.69647e-33	0.312637	2.47512e-29	1
Zfp292	6.4463e-33	0.280853	2.80092e-29	1
Gpr155	1.1352e-32	0.318425	4.93245e-29	1
Phf20l1	1.36974e-32	0.341747	5.95151e-29	1
Nufip2	1.56407e-32	0.399584	6.7959e-29	1
Srrm2	1.57416e-32	0.731055	6.83971e-29	1
Snrnp70	2.30001e-32	0.58589	9.99354e-29	1
Egr1	4.06233e-32	0.996736	1.76508e-28	1
Hnrnpa2b1	4.11602e-32	0.622993	1.78841e-28	1
Chd2	4.32868e-32	0.281407	1.88081e-28	1
Sox9	4.96273e-32	0.507054	2.15631e-28	1
Sf1	1.13677e-31	0.314438	4.93925e-28	1
Sipa1l1	1.66223e-31	0.270314	7.22241e-28	1
Bod1l	3.89623e-31	0.270167	1.69291e-27	1
Txnip	4.35059e-31	0.42931	1.89033e-27	1
Trip11	5.10671e-31	0.271119	2.21887e-27	1
Tfcp2l1	5.20016e-31	0.342148	2.25947e-27	1
Limch1	5.47107e-31	0.284883	2.37718e-27	1
Srsf2	8.24813e-31	0.589811	3.58381e-27	1
Nktr	2.43644e-30	0.533168	1.05863e-26	1
Casz1	2.63571e-30	0.389867	1.14522e-26	1
Chka	3.15536e-30	0.57301	1.371e-26	1
Srsf7	5.09725e-30	0.290129	2.21476e-26	1
Smg1	1.08793e-29	0.292972	4.72704e-26	1
Cdk12	1.80885e-29	0.346258	7.85946e-26	1
Hnrnpdl	6.55984e-29	0.361871	2.85025e-25	1
Arglu1	1.52986e-28	0.522148	6.64725e-25	1
Jmjd1c	1.91445e-28	0.378436	8.31829e-25	1
Btg1	2.136e-28	0.602897	9.28094e-25	1
Huwe1	2.35362e-28	0.375803	1.02265e-24	1
Kdm1a	5.39815e-28	0.265158	2.3455e-24	1
Fos	5.62597e-28	0.896247	2.44448e-24	1
Tob1	1.29739e-27	0.41766	5.63716e-24	1
Ints6	2.50818e-27	0.336922	1.08981e-23	1
Klf4	2.99053e-27	0.611368	1.29939e-23	1
Cldn3	5.01165e-27	0.578739	2.17756e-23	1
Mdm4	7.84304e-27	0.250607	3.4078e-23	1
Rbm5	8.53096e-27	0.331843	3.7067e-23	1
Slc38a1	1.22527e-26	0.258689	5.32378e-23	1
Clk1	3.8882e-26	0.547055	1.68942e-22	1
Arhgef5	8.64966e-26	0.296734	3.75828e-22	1
P4hb	9.11596e-26	0.500087	3.96088e-22	1
Atrx	1.41501e-25	0.466572	6.14822e-22	1
Sbno2	2.56267e-25	0.339644	1.11348e-21	1
Prrc2c	4.1765e-25	0.457319	1.81469e-21	1
Piezo2	4.39079e-25	0.40043	1.9078e-21	1
Sfi1	6.10439e-25	0.250404	2.65236e-21	1
Clu	9.03735e-25	0.805616	3.92673e-21	1
Pcm1	1.60097e-24	0.25182	6.95624e-21	1
Nipbl	2.89444e-24	0.27105	1.25763e-20	1
Nbeal1	6.8873e-24	0.279664	2.99253e-20	1
Pigr	9.23571e-24	0.549119	4.01291e-20	1
Mlph	5.97799e-23	0.314499	2.59744e-19	1
Srsf5	7.14712e-23	0.433345	3.10543e-19	1
Atp6v1c2	2.23601e-22	0.326348	9.71547e-19	1
Irf1	4.50477e-22	0.255126	1.95732e-18	1
Cd44	1.05748e-21	0.270857	4.59477e-18	1
Krt8	1.83079e-21	0.589568	7.9548e-18	1
Tsc22d4	1.89197e-21	0.367821	8.22063e-18	1
Sorbs2	2.48611e-21	0.294889	1.08022e-17	1
Cldn7	3.25798e-21	0.567383	1.41559e-17	1
Abca5	6.93226e-21	0.268978	3.01207e-17	1
Junb	2.05248e-20	0.726505	8.91803e-17	1
Ubn2	3.349e-20	0.311318	1.45514e-16	1
Zfp36	5.67969e-20	0.584712	2.46782e-16	1
H2-D1	6.91089e-20	0.519691	3.00278e-16	1
Slc12a2	6.98665e-20	0.480922	3.0357e-16	1
Ewsr1	1.36873e-19	0.271807	5.94712e-16	1
Phlda1	1.88083e-19	0.546847	8.17221e-16	1
Hspa5	2.64335e-19	0.554495	1.14854e-15	1
Pcf11	4.48918e-19	0.28517	1.95055e-15	1
Klf2	5.76569e-19	0.271736	2.50519e-15	1
Runx1	1.05513e-18	0.398171	4.58456e-15	1
Gfpt1	1.16013e-18	0.291964	5.04079e-15	1
Zfp36l2	1.29867e-18	0.298864	5.64273e-15	1
Mat2a	1.33623e-18	0.29797	5.80591e-15	1
Lmo7	1.35925e-18	0.323809	5.90592e-15	1
Gsk3b	1.84639e-18	0.267448	8.02256e-15	1
Ascc3	1.24338e-17	0.254998	5.40251e-14	1
Foxp1	5.86399e-17	0.276818	2.5479e-13	1
Taf1d	7.79542e-17	0.318521	3.38711e-13	1
Ktn1	1.9767e-16	0.345151	8.58877e-13	1
Pnn	7.25741e-16	0.315988	3.15334e-12	1
Tgif1	1.7932e-15	0.3075	7.79144e-12	1
Atf3	2.71286e-15	0.654069	1.17874e-11	1
Srrm1	2.96866e-15	0.279706	1.28988e-11	1
5330417C22Rik	3.77716e-15	0.256933	1.64118e-11	1
Lima1	5.84796e-15	0.312378	2.54094e-11	1
Id2	7.88846e-15	0.267239	3.42754e-11	1
Zfp36l1	8.81461e-15	0.425233	3.82995e-11	1
Cldn4	1.79024e-14	0.495747	7.77858e-11	1
Krt19	3.47481e-14	0.410968	1.50981e-10	1
Nfib	1.01151e-13	0.322747	4.39501e-10	1
Snhg11	1.93021e-13	0.659032	8.38676e-10	1
Dnajb1	2.24543e-13	0.378728	9.75638e-10	1
Bclaf1	3.66532e-13	0.251853	1.59258e-09	1
Jund	1.15821e-12	0.385836	5.03243e-09	1
Krt23	1.16716e-12	0.285584	5.07133e-09	1
Hnrnpu	4.54624e-12	0.282515	1.97534e-08	1
Slc38a2	4.78407e-12	0.360084	2.07868e-08	1
Ifrd1	6.44618e-12	0.390131	2.80087e-08	1
Krt18	7.68266e-12	0.294785	3.33811e-08	1
Ncoa4	9.63625e-12	0.362447	4.18695e-08	1
Ezr	2.70623e-11	0.272177	1.17586e-07	1
Tra2b	2.10306e-10	0.27034	9.1378e-07	1
Pbsn	2.40735e-10	0.73343	1.046e-06	1
Rnase1	4.41012e-10	0.297938	1.9162e-06	1
Klf6	8.31921e-10	0.320629	3.6147e-06	1
Tgm4	4.48907e-07	0.561129	0.0019505	1
Calr	2.92144e-06	0.288485	0.0126936	1
Tra2a	3.33502e-81	1.19415	1.44907e-77	2
Osmr	9.94311e-80	0.570384	4.32028e-76	2
Atxn7	6.8693e-68	0.328682	2.98471e-64	2
Ripk1	8.86876e-68	0.314933	3.85348e-64	2
Hnrnph1	1.61548e-65	0.756879	7.01926e-62	2
Gls	8.61114e-63	0.767757	3.74154e-59	2
Piga	1.10302e-61	0.255675	4.79261e-58	2
Cyth3	8.94196e-61	0.253887	3.88528e-57	2
Spaca6	8.81009e-59	0.304517	3.82799e-55	2
Fus	9.73565e-59	1.01097	4.23014e-55	2
Ddx3y	5.85275e-56	0.56437	2.54302e-52	2
Nabp1	9.80076e-56	0.435679	4.25843e-52	2
Nup98	8.24665e-55	0.502822	3.58317e-51	2
Nfat5	9.07694e-55	0.71567	3.94393e-51	2
Prkab2	4.13174e-54	0.307396	1.79524e-50	2
Zfp950	2.61302e-52	0.275829	1.13536e-48	2
Slc15a2	3.01043e-51	0.59834	1.30803e-47	2
Sgms1	4.43625e-50	0.309384	1.92755e-46	2
Thoc6	3.03564e-49	0.339024	1.31899e-45	2
Ccnl1	1.57867e-48	1.07907	6.85933e-45	2
Mast4	7.5296e-48	1.21562	3.27161e-44	2
Dot1l	1.67589e-47	0.38048	7.28174e-44	2
Casp4	2.14843e-46	0.387214	9.33495e-43	2
Luc7l2	9.36075e-46	0.915609	4.06724e-42	2
Ddx50	1.48352e-45	0.654477	6.44592e-42	2
Fubp1	4.49275e-45	0.610745	1.9521e-41	2
Picalm	4.51081e-45	1.05093	1.95995e-41	2
Mafg	1.47546e-44	0.362858	6.41089e-41	2
Icam1	4.57858e-44	0.692888	1.98939e-40	2
Bmp1	7.19277e-44	0.252604	3.12526e-40	2
Auts2	2.22216e-43	0.351096	9.65531e-40	2
Wsb1	2.33293e-43	0.773904	1.01366e-39	2
Ttc14	3.14085e-43	0.530567	1.3647e-39	2
Taf1d	4.69224e-43	0.700782	2.03878e-39	2
Spag9	5.97215e-43	0.708277	2.5949e-39	2
Gem	1.11549e-42	0.358566	4.84681e-39	2
Rbm39	3.59844e-40	0.951671	1.56352e-36	2
Cstf3	4.04023e-40	0.641913	1.75548e-36	2
Ogt	1.10604e-39	0.519859	4.80573e-36	2
Ets1	1.44426e-39	0.366923	6.27531e-36	2
Micall1	2.77038e-39	0.334618	1.20373e-35	2
Sec24a	9.9327e-39	0.275403	4.31576e-35	2
Vmp1	1.62157e-38	1.18135	7.04571e-35	2
Tmem245	1.70439e-38	0.270792	7.40559e-35	2
Fam133b	1.94606e-38	0.308825	8.45561e-35	2
Noct	2.08517e-38	0.686079	9.06007e-35	2
Tead1	3.72622e-38	0.342279	1.61904e-34	2
Frmd4b	3.89547e-38	0.45375	1.69258e-34	2
Slc38a2	1.12254e-37	1.02842	4.87745e-34	2
Col7a1	2.86802e-37	0.39928	1.24616e-33	2
Exoc5	6.16352e-37	0.287944	2.67805e-33	2
Itga3	7.37862e-37	0.316473	3.20601e-33	2
Cnot7	2.90692e-36	0.26701	1.26306e-32	2
Tgfb1i1	6.74532e-36	0.261095	2.93084e-32	2
Sfpq	3.09532e-35	0.696201	1.34492e-31	2
Pim1	3.70046e-35	0.490473	1.60785e-31	2
Zkscan3	4.83615e-35	0.284756	2.10131e-31	2
Wnk1	4.95128e-35	0.518076	2.15133e-31	2
Zfp644	5.26539e-35	0.532958	2.28781e-31	2
Aebp2	8.03938e-35	0.553207	3.49311e-31	2
Tcf12	4.97991e-34	0.327398	2.16377e-30	2
Sf3b1	1.71033e-33	0.705504	7.43136e-30	2
Lrp1	1.90555e-33	0.292726	8.27963e-30	2
Ndel1	2.72965e-33	0.361223	1.18603e-29	2
Tra2b	2.74323e-33	0.75173	1.19193e-29	2
Ptbp3	2.86147e-33	0.500897	1.24331e-29	2
Naa15	7.31771e-33	0.423587	3.17954e-29	2
Usp53	1.02202e-32	0.266343	4.44069e-29	2
Rap2b	1.13637e-32	0.466146	4.93755e-29	2
Mecom	2.81119e-32	0.481417	1.22146e-28	2
Rnd3	1.21823e-31	0.536243	5.2932e-28	2
Epha2	1.60551e-31	0.374258	6.97594e-28	2
Dst	3.50169e-31	0.872618	1.52149e-27	2
Hivep2	1.22458e-30	0.465009	5.32081e-27	2
Jag2	3.88429e-30	0.344115	1.68772e-26	2
Ube2d3	4.79318e-30	0.690816	2.08263e-26	2
Ythdc1	7.4749e-30	0.458144	3.24784e-26	2
Etnk1	1.18557e-29	0.272951	5.15132e-26	2
Skil	2.44826e-29	0.548026	1.06377e-25	2
Zbtb20	2.6371e-29	0.606786	1.14582e-25	2
Zfp131	1.05702e-28	0.333167	4.59277e-25	2
Esyt2	2.0051e-28	0.275396	8.71215e-25	2
Med13	2.69152e-28	0.36326	1.16947e-24	2
Tsc22d2	1.77683e-27	0.77032	7.72034e-24	2
Ahcyl2	5.17611e-27	0.321382	2.24902e-23	2
Peg3	5.86705e-27	0.387427	2.54923e-23	2
Sbno2	1.73513e-26	0.480195	7.53913e-23	2
Adamts1	4.47317e-26	0.432451	1.94359e-22	2
Kdm6b	1.2038e-25	0.606067	5.2305e-22	2
Rlim	2.62179e-25	0.261254	1.13917e-21	2
Midn	3.20347e-25	0.384303	1.39191e-21	2
BC005537	5.07007e-25	0.455689	2.20295e-21	2
Gadd45g	5.57804e-25	0.433891	2.42366e-21	2
Cpeb2	8.03674e-25	0.333598	3.49196e-21	2
Ikzf2	3.04281e-24	0.29433	1.3221e-20	2
Ptprs	3.85446e-24	0.34827	1.67476e-20	2
Bclaf1	4.48267e-24	0.467946	1.94772e-20	2
Tshz2	5.37597e-24	0.345008	2.33586e-20	2
Mef2a	1.05529e-23	0.406263	4.58523e-20	2
Msn	1.47596e-23	0.251815	6.41303e-20	2
Itgb4	2.38652e-23	0.358532	1.03694e-19	2
Nrip1	3.46868e-23	0.422142	1.50714e-19	2
Cpeb4	4.02744e-23	0.25155	1.74992e-19	2
Csnk1a1	5.96316e-23	0.544138	2.59099e-19	2
Srsf6	6.42425e-23	0.274017	2.79134e-19	2
Luzp1	6.44001e-23	0.405589	2.79818e-19	2
Tbc1d1	1.70534e-22	0.283186	7.4097e-19	2
4930523C07Rik	1.85068e-22	0.267066	8.04122e-19	2
Pcf11	1.86078e-22	0.410346	8.08508e-19	2
Ewsr1	2.92603e-22	0.375745	1.27136e-18	2
Mbnl1	3.36957e-22	0.388101	1.46408e-18	2
Mysm1	4.52857e-22	0.257327	1.96766e-18	2
Itga6	5.21999e-22	0.438796	2.26809e-18	2
Far1	1.73038e-21	0.562441	7.51851e-18	2
Top1	1.84544e-21	0.551565	8.01843e-18	2
Raph1	2.23015e-21	0.295194	9.69001e-18	2
Cdk12	2.30941e-21	0.378499	1.00344e-17	2
Tiparp	2.59762e-21	0.455454	1.12867e-17	2
Ints6	3.9906e-21	0.36395	1.73392e-17	2
Nufip2	5.27483e-21	0.41807	2.29192e-17	2
Clk1	7.93459e-21	0.615323	3.44758e-17	2
Ranbp2	7.96886e-21	0.277558	3.46247e-17	2
Stat3	2.18306e-20	0.287843	9.48538e-17	2
Zwint	4.33392e-20	0.328981	1.88309e-16	2
Runx1	1.70819e-19	0.507576	7.42208e-16	2
Slc5a3	2.68525e-19	0.267639	1.16674e-15	2
Ascc3	2.91224e-19	0.338556	1.26537e-15	2
Itgav	4.2914e-19	0.417429	1.86461e-15	2
Ugdh	4.8289e-19	0.663624	2.09816e-15	2
Setd5	7.10704e-19	0.295489	3.08801e-15	2
Srsf5	7.72149e-19	0.542312	3.35499e-15	2
Rassf1	7.74172e-19	0.367997	3.36378e-15	2
Cfl2	1.12955e-18	0.463842	4.90789e-15	2
Lamc2	1.24157e-18	0.662228	5.39464e-15	2
Homer1	1.41471e-18	0.339356	6.14692e-15	2
Bhlhe40	1.82259e-18	0.269809	7.91917e-15	2
Slco2a1	1.92793e-18	0.281087	8.37685e-15	2
Pdlim5	3.00641e-18	0.512667	1.30628e-14	2
Gnl3	3.68568e-18	0.293155	1.60143e-14	2
Nsd3	5.01497e-18	0.280765	2.179e-14	2
Zyx	6.11603e-18	0.34902	2.65741e-14	2
Myc	6.27091e-18	0.380551	2.72471e-14	2
Rbbp6	1.01088e-17	0.344013	4.39229e-14	2
Anxa7	1.04803e-17	0.263017	4.5537e-14	2
Ilk	3.49236e-17	0.286553	1.51743e-13	2
Sema3c	3.77313e-17	0.257638	1.63943e-13	2
Cxcl1	3.99499e-17	0.282302	1.73582e-13	2
Rbm25	4.21467e-17	0.485724	1.83128e-13	2
Syne2	6.89105e-17	0.401036	2.99416e-13	2
Srsf7	6.94205e-17	0.290428	3.01632e-13	2
Arid5b	8.22287e-17	0.424235	3.57284e-13	2
Jmjd1c	8.79523e-17	0.35054	3.82153e-13	2
Luc7l3	1.22696e-16	0.305352	5.33113e-13	2
Rsrc2	1.23315e-16	0.291407	5.35803e-13	2
Mafk	1.56004e-16	0.307637	6.77836e-13	2
Ubap2l	1.77846e-16	0.259889	7.72741e-13	2
Rbms1	2.05125e-16	0.305754	8.91269e-13	2
Errfi1	2.07513e-16	1.21137	9.01643e-13	2
Cldn1	3.11403e-16	0.381499	1.35305e-12	2
Sipa1l1	3.92462e-16	0.281883	1.70525e-12	2
Fosl1	5.75231e-16	0.380594	2.49938e-12	2
Srsf2	9.74729e-16	0.537716	4.2352e-12	2
Prpf39	1.1203e-15	0.252472	4.86769e-12	2
Socs3	1.28012e-15	0.482107	5.56211e-12	2
Rbms3	7.55816e-15	0.270551	3.28402e-11	2
Eif4a2	1.17348e-14	0.292449	5.09878e-11	2
Flna	1.17755e-14	0.33131	5.11644e-11	2
Nras	5.77305e-14	0.263077	2.50839e-10	2
Nr4a1	1.3179e-13	0.658628	5.72628e-10	2
Cast	1.33113e-13	0.439908	5.78374e-10	2
Trp63	1.39603e-13	0.334376	6.06576e-10	2
Dusp6	6.97485e-13	0.274276	3.03057e-09	2
Rsrp1	8.82212e-13	0.40539	3.83321e-09	2
Ubn2	1.00251e-12	0.317785	4.35591e-09	2
Vcl	1.63681e-12	0.377484	7.11192e-09	2
Pbx1	2.19535e-12	0.318316	9.53879e-09	2
Ptpn14	2.20144e-12	0.270595	9.56524e-09	2
Pparg	4.3268e-12	0.277348	1.87999e-08	2
Palld	5.96412e-12	0.514782	2.59141e-08	2
Arglu1	6.6832e-12	0.364617	2.90385e-08	2
Svs2	1.35018e-11	0.337965	5.86654e-08	2
Srrm2	1.53339e-11	0.458002	6.66257e-08	2
Rock2	1.72829e-11	0.40905	7.5094e-08	2
Rbm5	1.9662e-11	0.259312	8.54313e-08	2
Egr3	3.85251e-11	0.263672	1.67391e-07	2
Nfkb1	4.01548e-11	0.254801	1.74472e-07	2
Hnrnpa2b1	4.44869e-11	0.389788	1.93295e-07	2
Chka	4.72134e-11	0.402938	2.05142e-07	2
Arhgef5	6.45324e-11	0.262584	2.80393e-07	2
Mbnl2	8.56511e-11	0.255981	3.72154e-07	2
Thbs1	2.50699e-10	0.435358	1.08929e-06	2
Nktr	3.51486e-10	0.365392	1.52721e-06	2
Cd55	4.01123e-10	0.384651	1.74288e-06	2
Tnfaip2	4.96442e-10	0.296821	2.15704e-06	2
Purb	5.36806e-10	0.278182	2.33242e-06	2
Coq10b	7.00647e-10	0.302756	3.04431e-06	2
Msi2	7.9253e-10	0.267504	3.44354e-06	2
Son	1.20112e-09	0.415395	5.21886e-06	2
Ccnl2	4.67637e-09	0.274503	2.03188e-05	2
Srsf3	8.92643e-09	0.275998	3.87853e-05	2
Hnrnpa3	9.21754e-09	0.303594	4.00502e-05	2
Hnrnpu	1.1794e-08	0.312109	5.12449e-05	2
Cp	1.52893e-08	0.357411	6.6432e-05	2
Sult5a1	1.73928e-08	0.303136	7.55715e-05	2
Id3	3.30079e-08	0.413655	0.000143419	2
Pnisr	3.63111e-08	0.266701	0.000157772	2
Hif1a	4.70194e-08	0.275871	0.000204299	2
Plaur	4.88869e-08	0.353252	0.000212414	2
Rtn4	1.39748e-07	0.27589	0.000607207	2
Sat1	1.66178e-07	0.301827	0.000722044	2
Areg	2.82607e-07	0.258217	0.00122793	2
Tpm1	6.34452e-07	0.572607	0.00275669	2
Atrn	7.8477e-07	0.309329	0.00340983	2
Ier5	1.11588e-06	0.282879	0.0048485	2
Prpf4b	2.50856e-06	0.271788	0.0108997	2
Snrnp70	4.94381e-06	0.253574	0.0214809	2
Cebpd	5.33547e-06	0.347492	0.0231826	2
Lmo7	6.49497e-06	0.268584	0.0282207	2
Hbegf	7.08657e-06	0.308474	0.0307911	2
Dcn	0	2.98289	0	3
Rbp1	0	2.00298	0	3
Fmo2	0	1.75721	0	3
Moxd1	4.49599737715534e-322	0.743199	1.953510860374e-318	3
Apoe	6.32404026676796e-322	3.99283	2.74779549591068e-318	3
Sparc	4.51348e-307	1.11482	1.96111e-303	3
Prelp	4.97906e-287	0.609718	2.1634e-283	3
Fmod	3.35464e-279	0.876246	1.45759e-275	3
Tgm2	6.76863e-278	0.856465	2.94097e-274	3
Kitl	4.36884e-270	0.932929	1.89826e-266	3
Steap4	1.81111e-263	0.427856	7.86929e-260	3
Igfbp5	1.23184e-255	2.00616	5.35235e-252	3
Ltbp4	9.41784e-255	0.966901	4.09205e-251	3
Oat	9.53695e-253	1.4197	4.14381e-249	3
Pdpn	4.23631e-251	1.07117	1.84068e-247	3
Cdh3	6.17612e-251	0.58265	2.68353e-247	3
Cpne8	8.66865e-251	0.574035	3.76653e-247	3
Cnn2	2.62627e-248	0.745622	1.14112e-244	3
Serpinh1	1.06352e-247	0.649871	4.621e-244	3
Cp	3.47229e-246	2.00911	1.50871e-242	3
Krt14	1.12925e-245	2.60871	4.90659e-242	3
Ackr3	3.95956e-241	0.44008	1.72043e-237	3
Cpe	1.73889e-238	1.2073	7.55547e-235	3
Pltp	4.54356e-238	0.733222	1.97418e-234	3
Col16a1	3.35619e-237	0.650465	1.45826e-233	3
Pdgfa	3.6853e-237	1.06935	1.60126e-233	3
Fgfr2	2.14367e-236	0.981913	9.31425e-233	3
Cacna2d1	5.8628e-234	0.765913	2.54739e-230	3
Sbspon	2.92248e-228	0.624138	1.26982e-224	3
Gas6	6.31243e-228	1.3459	2.74275e-224	3
Nrtn	6.9364e-227	0.618568	3.01387e-223	3
Dlk2	3.95087e-226	0.804233	1.71665e-222	3
Bhlhe41	7.82193e-224	0.506392	3.39863e-220	3
Aldh1a1	3.86452e-223	1.17827	1.67913e-219	3
Tns3	2.16195e-222	0.708517	9.39368e-219	3
Itgb8	9.1444e-222	0.517824	3.97324e-218	3
Aebp1	4.80878e-213	0.710783	2.08941e-209	3
Lgals7	1.09946e-212	2.33975	4.77715e-209	3
Col18a1	1.96626e-212	1.0418	8.54339e-209	3
Stbd1	2.45329e-212	0.5551	1.06595e-208	3
Amotl1	9.18154e-212	0.731686	3.98938e-208	3
Ifitm3	5.1133e-211	2.89591	2.22173e-207	3
Adgrb1	7.35694e-210	0.682927	3.19659e-206	3
Krt17	3.37949e-208	1.74974	1.46839e-204	3
Col17a1	4.02463e-204	1.10633	1.7487e-200	3
Atp1b3	1.40723e-201	1.1669	6.11442e-198	3
Ifitm1	2.84138e-201	0.517625	1.23458e-197	3
Il33	1.31654e-199	0.741855	5.72035e-196	3
Mt2	2.9228e-199	2.28899	1.26996e-195	3
Ptpn14	2.00325e-198	0.94835	8.70412e-195	3
Vangl1	1.02948e-194	0.546513	4.47311e-191	3
Cavin1	3.25563e-194	0.520547	1.41457e-190	3
Nradd	8.08975e-193	0.355071	3.515e-189	3
Spred2	8.89111e-193	0.590506	3.86319e-189	3
Wwp1	4.50917e-190	0.698455	1.95923e-186	3
Egr3	1.39353e-189	0.935241	6.05487e-186	3
Palld	2.01276e-188	1.61017	8.74544e-185	3
Efemp1	3.27378e-188	0.452655	1.42246e-184	3
Tmem176b	6.29934e-188	2.36231	2.73706e-184	3
Crim1	6.52079e-186	0.667046	2.83328e-182	3
Zc2hc1a	2.34317e-185	0.319209	1.01811e-181	3
Hoxd11	7.12668e-185	0.373173	3.09654e-181	3
Bcl11a	8.00734e-182	0.399917	3.47919e-178	3
Rflnb	3.28543e-181	0.669485	1.42752e-177	3
Nxn	4.09506e-181	0.951703	1.77931e-177	3
Slc5a3	4.53638e-175	0.692435	1.97106e-171	3
Cdc42ep3	2.64155e-174	0.798789	1.14775e-170	3
Tns1	4.31509e-174	0.450177	1.87491e-170	3
Lama3	1.75298e-173	0.519609	7.61671e-170	3
Trim29	2.33566e-172	0.502007	1.01484e-168	3
Scarb2	2.03664e-171	0.826859	8.84919e-168	3
Camk2n1	2.7983e-171	0.563687	1.21586e-167	3
Spred1	6.94094e-171	0.424457	3.01584e-167	3
Sema5a	1.61425e-170	0.361606	7.01391e-167	3
Dusp7	1.62072e-170	0.653584	7.04204e-167	3
Rbms3	1.79279e-170	0.870354	7.78966e-167	3
Smtn	2.20328e-169	0.445757	9.57326e-166	3
Maff	7.37274e-169	1.41424	3.20346e-165	3
Tmem176a	4.58408e-168	1.88248	1.99178e-164	3
Nfic	1.07432e-167	0.556197	4.6679e-164	3
Ncam1	8.45089e-167	0.538167	3.67191e-163	3
Prss23	1.29086e-165	0.62133	5.60877e-162	3
Nfix	1.75926e-165	1.29893	7.64401e-162	3
Dusp6	5.35629e-165	0.902076	2.32731e-161	3
Smarca2	1.14746e-162	0.782252	4.98572e-159	3
Tgfbr3	1.37049e-162	0.373349	5.95478e-159	3
St3gal4	1.53073e-161	0.305847	6.65103e-158	3
Axl	4.04978e-161	0.373854	1.75963e-157	3
Hoxd13	4.9807e-160	0.354755	2.16411e-156	3
Csrp1	5.24453e-159	1.55845	2.27875e-155	3
Frmd6	3.1983e-158	0.499308	1.38966e-154	3
Col4a1	1.87901e-157	0.367238	8.16429e-154	3
Rbbp8	7.9328e-157	0.450976	3.4468e-153	3
Mgp	1.08567e-156	0.689567	4.71725e-153	3
Apoc1	2.22094e-155	0.839489	9.65e-152	3
Lamb3	6.49623e-154	0.857258	2.82261e-150	3
F2rl1	9.17898e-154	0.554991	3.98827e-150	3
Ptpn1	1.80402e-153	0.819907	7.83847e-150	3
Lamc1	6.16289e-151	0.352434	2.67778e-147	3
D16Ertd472e	9.30665e-151	0.351312	4.04374e-147	3
Ptprd	1.17076e-150	0.452594	5.08694e-147	3
Ctdsp2	7.24078e-149	0.395876	3.14612e-145	3
Tuba1a	7.86449e-149	0.703572	3.41712e-145	3
Lcn2	9.64386e-149	1.51332	4.19026e-145	3
Igsf3	4.90981e-147	0.429901	2.13331e-143	3
Bcam	1.68697e-146	1.09846	7.3299e-143	3
Ctnnal1	2.19975e-146	0.726059	9.55791e-143	3
Ctdspl	3.33617e-146	0.555526	1.44957e-142	3
Spry2	3.95689e-146	0.680831	1.71927e-142	3
Nectin1	1.48051e-142	0.717835	6.43283e-139	3
Etfdh	3.01052e-142	0.299844	1.30807e-138	3
Emd	3.0752e-142	0.93746	1.33618e-138	3
Stk17b	8.20669e-142	0.60742	3.56581e-138	3
Krt5	1.3637e-140	2.20749	5.92527e-137	3
Ptprs	4.46421e-140	0.761499	1.9397e-136	3
S100a13	1.17699e-139	0.588298	5.11402e-136	3
Tuba1b	1.32222e-139	0.923996	5.74504e-136	3
Pkp1	9.04146e-138	0.325032	3.92852e-134	3
Arl13b	1.04322e-137	0.399731	4.53278e-134	3
Csrnp1	2.35151e-136	0.98014	1.02173e-132	3
Slco2a1	2.63817e-135	0.653355	1.14628e-131	3
Pde4b	3.81249e-135	0.428133	1.65653e-131	3
Prkx	1.1926e-133	0.517281	5.18187e-130	3
Klf13	8.10054e-133	0.663086	3.51969e-129	3
Il6st	2.35965e-132	0.429337	1.02527e-128	3
Pcdh7	1.6824e-131	0.373921	7.31003e-128	3
Rgs12	2.62173e-131	0.614623	1.13914e-127	3
Sorcs2	3.92823e-131	0.311255	1.70682e-127	3
Rel	1.27236e-130	0.473141	5.5284e-127	3
Srf	4.58495e-130	0.537546	1.99216e-126	3
Bnip2	4.32097e-129	0.471095	1.87746e-125	3
Pdlim4	9.28179e-129	0.747317	4.03294e-125	3
Serpinb5	1.48895e-127	1.16539	6.4695e-124	3
Selenop	3.46854e-127	0.693757	1.50708e-123	3
Ryk	4.16271e-127	0.427241	1.8087e-123	3
Tuba1c	3.33397e-126	1.15213	1.44861e-122	3
Siah2	5.07992e-126	0.344777	2.20722e-122	3
Pnp	9.29856e-125	0.6744	4.04022e-121	3
Rab12	1.15791e-124	0.321273	5.03111e-121	3
Ctsl	1.74722e-124	1.66113	7.59168e-121	3
Tpbg	2.5253e-124	0.449251	1.09724e-120	3
Rdx	1.3162e-123	0.774633	5.71888e-120	3
Krt15	1.31264e-122	2.62675	5.7034e-119	3
Tcf4	9.16497e-122	0.522449	3.98218e-118	3
Scmh1	2.53459e-121	0.353488	1.10128e-117	3
Sult5a1	2.7644e-121	0.961511	1.20113e-117	3
Msn	4.47439e-121	0.520923	1.94412e-117	3
Gja1	2.53811e-120	0.399755	1.10281e-116	3
Stag2	3.99762e-120	0.441045	1.73697e-116	3
Khdrbs1	4.24882e-120	0.673907	1.84611e-116	3
Fgfr1	1.41417e-118	0.265537	6.14457e-115	3
Map1lc3a	1.00514e-117	1.52448	4.36733e-114	3
Scpep1	1.00703e-117	0.877551	4.37556e-114	3
Nr4a3	1.2951e-117	0.596857	5.62722e-114	3
Ptms	4.03862e-117	1.10451	1.75478e-113	3
Nasp	2.13983e-116	0.562289	9.29754e-113	3
Asph	2.60815e-116	0.45117	1.13324e-112	3
Cish	4.1193e-116	0.432172	1.78983e-112	3
Stard5	1.6936e-115	0.302009	7.35869e-112	3
Ssbp2	1.77564e-115	0.543203	7.71517e-112	3
Tpm2	2.65649e-115	0.894811	1.15424e-111	3
Defb1	4.28917e-115	1.60412	1.86364e-111	3
Itgb1	6.67838e-115	1.26859	2.90176e-111	3
Nexn	6.81925e-115	0.356479	2.96296e-111	3
Mapre1	1.3756e-114	0.821522	5.97697e-111	3
Sertad1	1.77621e-114	1.08318	7.71762e-111	3
Slc25a25	1.8932e-114	0.51577	8.22593e-111	3
Zfp131	7.1959e-113	0.593275	3.12662e-109	3
Timp3	1.16384e-112	1.28421	5.05687e-109	3
Klc3	1.17645e-112	0.265258	5.11167e-109	3
Tln1	5.94355e-112	0.463254	2.58247e-108	3
Mfge8	1.3639e-111	0.899936	5.92614e-108	3
Egr2	1.59884e-111	0.416869	6.94694e-108	3
Bag3	1.96429e-111	0.469643	8.53486e-108	3
Ilk	2.31467e-111	0.582154	1.00572e-107	3
Nr4a1	1.47123e-110	1.81137	6.39248e-107	3
Wls	3.69753e-109	0.882434	1.60658e-105	3
Hmgb2	7.04512e-109	1.07241	3.0611e-105	3
Tpm4	9.04856e-109	1.01881	3.9316e-105	3
Foxn3	1.45771e-108	0.547687	6.33374e-105	3
Cst3	2.95493e-107	1.65304	1.28392e-103	3
Ece1	3.45172e-107	0.325828	1.49977e-103	3
Nop58	3.5278e-107	0.882976	1.53283e-103	3
Jag2	5.13627e-107	0.575473	2.23171e-103	3
Tfdp2	6.19339e-107	0.341506	2.69103e-103	3
Fn1	1.25925e-106	0.389272	5.47146e-103	3
Nedd4	2.08927e-106	0.946608	9.07789e-103	3
Pard6g	3.17829e-106	0.370146	1.38097e-102	3
Itgb4	4.05598e-106	0.722035	1.76232e-102	3
Aldh1a7	1.86597e-105	0.394905	8.10764e-102	3
Clic4	1.99679e-104	0.827025	8.67604e-101	3
Ppfibp1	4.55931e-104	0.438493	1.98102e-100	3
Irs2	8.28045e-104	0.456564	3.59786e-100	3
Slc6a6	1.03696e-103	0.749694	4.5056e-100	3
Ski	1.04431e-103	0.281139	4.53753e-100	3
Lactb	1.69572e-103	0.396653	7.36792e-100	3
Sfn	1.25486e-102	2.19292	5.45236e-99	3
Hnrnpa1	1.93783e-102	0.949485	8.41988e-99	3
Mfap3l	2.01075e-102	0.309851	8.73671e-99	3
Bmpr1a	2.76768e-102	0.397491	1.20256e-98	3
Anapc5	5.11382e-102	0.410741	2.22195e-98	3
Rsu1	5.2566e-102	0.395897	2.28399e-98	3
Sall3	1.4201e-101	0.326852	6.17034e-98	3
Wwtr1	3.19226e-101	0.285631	1.38704e-97	3
Lrp1	5.23831e-101	0.475078	2.27605e-97	3
Mbnl1	7.80191e-101	0.720471	3.38993e-97	3
Map3k20	2.09193e-100	0.251032	9.08944e-97	3
Nr3c1	3.05951e-100	0.281399	1.32936e-96	3
Mt1	3.75264e-100	1.91471	1.63052e-96	3
Fermt1	6.95173e-100	0.377721	3.02052e-96	3
Coq10b	9.88147e-100	0.892448	4.2935e-96	3
Dek	5.19009e-99	0.756091	2.25509e-95	3
Ube2s	6.51533e-99	0.855382	2.83091e-95	3
Pls3	2.00669e-98	0.487061	8.71906e-95	3
Nr4a2	2.03312e-98	0.523004	8.83392e-95	3
Perp	9.89326e-98	1.30639	4.29862e-94	3
Dapl1	9.90758e-98	0.478813	4.30484e-94	3
Rheb	1.8012e-97	1.05771	7.82623e-94	3
Gsn	6.49415e-97	1.262	2.82171e-93	3
Tnfrsf12a	1.99348e-96	1.29583	8.66167e-93	3
Icam1	4.08464e-96	0.868421	1.77477e-92	3
Fam168a	4.91512e-96	0.280027	2.13562e-92	3
Ets1	7.62056e-96	0.537154	3.31113e-92	3
Fosl1	1.46429e-95	0.808104	6.36233e-92	3
Egfr	2.22494e-95	0.409748	9.66736e-92	3
Etf1	3.65266e-95	0.700329	1.58708e-91	3
Cd151	6.72699e-95	0.477257	2.92288e-91	3
Bbx	6.88345e-95	0.386096	2.99086e-91	3
Tinagl1	2.19072e-94	0.676563	9.51868e-91	3
Lbp	4.44567e-94	0.307728	1.93164e-90	3
Tpm1	4.60583e-94	1.66717	2.00123e-90	3
Galnt18	5.81457e-94	0.398351	2.52643e-90	3
Rnd3	3.51237e-93	0.784158	1.52613e-89	3
Ltbp3	1.57254e-92	0.344358	6.83269e-89	3
Rock2	1.71718e-92	0.965072	7.46116e-89	3
Med13l	2.49834e-92	0.277167	1.08553e-88	3
Ankrd13c	7.33454e-92	0.30575	3.18686e-88	3
Calu	1.61009e-91	0.308872	6.99586e-88	3
Tmed5	8.60545e-91	0.691028	3.73907e-87	3
Cebpb	9.22895e-91	1.42419	4.00998e-87	3
Sema3c	1.05354e-90	0.572491	4.57764e-87	3
Lman1	1.24969e-90	0.350473	5.42991e-87	3
Hcar2	1.30599e-90	0.381611	5.67452e-87	3
Bcl10	7.95045e-90	0.738524	3.45447e-86	3
Id4	1.93318e-89	0.358638	8.39968e-86	3
Cldn1	2.10193e-89	0.739227	9.13288e-86	3
Hspb8	4.96181e-89	0.4382	2.1559e-85	3
Ing5	7.54009e-89	0.269208	3.27617e-85	3
Cldnd1	9.39528e-89	0.456094	4.08225e-85	3
Fndc3b	2.04797e-88	0.337059	8.89842e-85	3
App	2.79463e-88	1.16201	1.21427e-84	3
Smc1a	6.04497e-88	0.541959	2.62654e-84	3
Itga6	7.5307e-88	0.830643	3.27209e-84	3
Ecm1	2.30939e-86	0.384086	1.00343e-82	3
Marcks	3.33878e-85	0.995564	1.4507e-81	3
Fbxo30	3.6795e-85	0.271573	1.59874e-81	3
Sik1	1.17546e-84	0.768478	5.10736e-81	3
Dsp	1.34724e-84	1.01269	5.85376e-81	3
Col7a1	3.1954e-84	0.551749	1.3884e-80	3
Ppid	4.88004e-84	0.331064	2.12038e-80	3
Hdac4	1.1442e-83	0.294279	4.97156e-80	3
Itm2c	1.39211e-83	0.578171	6.04873e-80	3
Dst	3.46069e-83	1.28627	1.50367e-79	3
Golim4	3.47776e-83	0.423059	1.51108e-79	3
Impdh2	3.93692e-83	0.459939	1.71059e-79	3
Fxr1	5.3462e-83	0.429828	2.32292e-79	3
Adm	6.06012e-83	0.320651	2.63312e-79	3
Pik3r1	3.28115e-82	0.491958	1.42566e-78	3
Furin	5.66134e-82	0.378844	2.45985e-78	3
Dapk1	9.49624e-82	0.336708	4.12612e-78	3
Qk	1.15479e-81	0.423423	5.01757e-78	3
Bmp1	1.88032e-81	0.324525	8.17e-78	3
Nptn	5.58936e-81	0.550048	2.42858e-77	3
Maged1	6.70743e-81	0.475391	2.91438e-77	3
Ets2	1.18815e-80	0.81667	5.1625e-77	3
Atp1a1	1.34652e-80	1.1399	5.85063e-77	3
Prpf38a	1.43058e-80	0.298808	6.21588e-77	3
Dnaja1	1.49383e-80	1.17584	6.4907e-77	3
Twsg1	2.33949e-80	0.273507	1.01651e-76	3
Htatsf1	3.20382e-80	0.260033	1.39206e-76	3
Tnfaip1	3.70063e-80	0.264187	1.60792e-76	3
Cnn3	1.92136e-79	0.588071	8.34829e-76	3
Tshz2	9.51408e-79	0.632202	4.13387e-75	3
Trp63	9.91181e-79	0.770366	4.30668e-75	3
Nap1l1	6.86745e-78	0.692518	2.98391e-74	3
Sfr1	1.05924e-77	0.986436	4.60239e-74	3
Tns4	2.1533e-77	0.315173	9.3561e-74	3
Smc6	8.253e-77	0.340135	3.58593e-73	3
Rbpj	1.56966e-76	0.251443	6.82019e-73	3
Prnp	1.99554e-76	0.297883	8.67063e-73	3
Wsb1	3.32073e-76	0.901158	1.44286e-72	3
Ndufa11	3.52855e-76	1.05579	1.53316e-72	3
Adamts1	6.20498e-76	0.602465	2.69606e-72	3
Ybx3	7.9426e-76	1.02532	3.45106e-72	3
Tnrc18	1.46514e-75	0.355612	6.36602e-72	3
Rbm22	2.86457e-75	0.321507	1.24466e-71	3
Ppp1r12a	2.89525e-75	0.38791	1.25799e-71	3
Nampt	5.60805e-75	0.339429	2.4367e-71	3
Rbms1	1.24939e-74	0.625072	5.42859e-71	3
Clca3a2	9.5606e-74	0.295999	4.15408e-70	3
Hnrnph2	1.68148e-73	0.350647	7.30603e-70	3
Sde2	2.96703e-73	0.390691	1.28917e-69	3
2900026A02Rik	5.17018e-73	0.294263	2.24644e-69	3
Eif1a	7.77294e-73	0.811731	3.37734e-69	3
Hspb1	2.53785e-72	1.52774	1.1027e-68	3
Sdc4	3.22575e-72	1.30747	1.40159e-68	3
Ephx1	3.93548e-72	0.36041	1.70997e-68	3
Taf13	4.44492e-72	0.266545	1.93132e-68	3
Cul3	8.92759e-72	0.482395	3.87904e-68	3
Ptpn2	1.16058e-71	0.34154	5.04271e-68	3
Mmp14	1.8678e-71	0.256171	8.11558e-68	3
Tiparp	4.10075e-71	0.751058	1.78177e-67	3
Itgb5	6.27155e-71	0.289438	2.72499e-67	3
Gem	9.54148e-71	0.417002	4.14577e-67	3
Hnrnpa0	1.42184e-70	0.857887	6.17788e-67	3
Tceal8	1.57754e-70	0.434015	6.85439e-67	3
Oxr1	1.69366e-70	0.258962	7.35896e-67	3
Pbx1	3.1681e-70	0.760463	1.37654e-66	3
Ier3	4.89334e-70	1.44144	2.12615e-66	3
Anxa5	8.48994e-70	1.02387	3.68888e-66	3
Ssbp3	2.2922e-69	0.358401	9.95959e-66	3
Arc	2.88386e-69	0.816164	1.25304e-65	3
Unc45a	9.61176e-69	0.402288	4.17631e-65	3
Slc2a1	2.06375e-68	0.493976	8.96699e-65	3
Vezf1	3.78856e-68	0.431869	1.64613e-64	3
Cstf3	4.56293e-68	0.64897	1.98259e-64	3
Tgfb1i1	4.56935e-68	0.301835	1.98538e-64	3
Itga3	8.99651e-68	0.40399	3.90898e-64	3
Lamc2	1.02692e-67	0.903869	4.46197e-64	3
Cxcl10	1.22271e-67	0.401186	5.31266e-64	3
Rcan1	1.34081e-67	0.443618	5.82581e-64	3
Arl4c	6.25807e-67	0.279113	2.71913e-63	3
Ccnd2	7.87082e-67	0.654224	3.41987e-63	3
Raly	2.06468e-66	0.539595	8.97106e-63	3
Skil	2.51455e-66	0.761374	1.09257e-62	3
Cxcl1	2.90938e-66	0.470988	1.26413e-62	3
Lpcat2	5.03293e-66	0.30716	2.18681e-62	3
Rb1cc1	6.83625e-66	0.505227	2.97035e-62	3
Serinc1	8.1255e-66	0.400831	3.53053e-62	3
Wwc2	8.37284e-66	0.25978	3.638e-62	3
Ppp3ca	1.07656e-65	0.657753	4.67763e-62	3
Tnfrsf1a	1.07732e-65	0.334527	4.68097e-62	3
Rbmxl1	1.11218e-65	0.327798	4.83244e-62	3
Ncoa7	1.94213e-65	0.310605	8.43854e-62	3
Agrn	2.42942e-65	0.493515	1.05558e-61	3
Ppp1cc	2.5652e-65	0.47905	1.11458e-61	3
Ginm1	7.6992e-65	0.359371	3.3453e-61	3
F3	8.75881e-65	0.594742	3.8057e-61	3
Top1	9.48603e-65	0.926451	4.12168e-61	3
Eif4a1	1.63263e-64	1.06976	7.09377e-61	3
Ptpn11	1.68527e-64	0.283402	7.3225e-61	3
Met	2.23752e-64	0.250477	9.72202e-61	3
Mcl1	6.889e-64	0.78086	2.99327e-60	3
Glud1	8.57189e-64	0.324221	3.72449e-60	3
S100a16	1.82845e-63	0.881667	7.9446e-60	3
Trib1	2.21714e-63	0.723098	9.63349e-60	3
Srsf3	2.2252e-63	0.747533	9.66851e-60	3
Top2b	2.39774e-63	0.37965	1.04182e-59	3
Klf9	4.45761e-63	0.585573	1.93683e-59	3
Errfi1	9.09294e-63	1.3792	3.95088e-59	3
Myc	1.3487e-62	0.592718	5.86012e-59	3
Flna	2.21319e-62	0.607458	9.61633e-59	3
Cald1	3.48363e-62	0.29034	1.51364e-58	3
Hnrnpa3	3.78215e-62	0.81993	1.64335e-58	3
Actb	3.84099e-62	1.59785	1.66891e-58	3
Sntb2	1.2566e-61	0.273224	5.45991e-58	3
Slc7a1	1.38551e-61	0.315456	6.02003e-58	3
Sdc1	2.1556e-61	0.924085	9.36608e-58	3
Hif1a	8.86653e-61	0.7467	3.85251e-57	3
Appbp2	1.89985e-60	0.293857	8.25484e-57	3
Abracl	2.8686e-60	0.663198	1.24641e-56	3
Ddx3x	1.25833e-59	0.649072	5.46746e-56	3
Selenow	1.82523e-59	0.964392	7.93062e-56	3
Kdelr2	3.20537e-59	0.517496	1.39273e-55	3
Pcbp2	5.27565e-59	0.767575	2.29227e-55	3
Phlda3	6.54572e-59	0.345948	2.84412e-55	3
Nfil3	7.3219e-59	0.370471	3.18137e-55	3
Fhl2	7.40124e-59	0.541413	3.21584e-55	3
Pxdc1	1.1971e-58	0.310513	5.20139e-55	3
Tubb5	2.3538e-58	0.638716	1.02273e-54	3
Nop53	2.73131e-58	0.551926	1.18675e-54	3
Bdp1	3.21252e-58	0.341129	1.39584e-54	3
Ncl	3.76633e-58	1.00895	1.63647e-54	3
Rap1b	5.57247e-58	0.495716	2.42124e-54	3
Hint1	9.234e-58	1.12604	4.01217e-54	3
Rnf19a	1.53811e-57	0.408754	6.6831e-54	3
Hmgb1	1.55795e-57	1.19278	6.76928e-54	3
Slc3a2	1.64358e-57	0.542676	7.14137e-54	3
Luzp1	1.77726e-57	0.5661	7.7222e-54	3
1700025G04Rik	5.51252e-57	0.38467	2.39519e-53	3
Thbs1	7.96561e-57	0.915588	3.46106e-53	3
Larp4	1.15056e-56	0.356915	4.99916e-53	3
Bzw1	1.61301e-56	0.653969	7.00855e-53	3
Eif4e	1.89752e-56	0.375918	8.24471e-53	3
Nfib	9.78817e-56	0.902071	4.25296e-52	3
Rsl1d1	2.13216e-55	0.439933	9.26424e-52	3
Fat2	2.64017e-55	0.258535	1.14715e-51	3
Rassf1	2.8803e-55	0.513426	1.25149e-51	3
Stk26	3.57746e-55	0.263468	1.55441e-51	3
Klf6	1.53123e-54	1.3467	6.65319e-51	3
Sumo1	2.85884e-54	0.695584	1.24216e-50	3
Ppp3cb	4.51268e-54	0.27451	1.96076e-50	3
Zfp36l2	5.618e-54	0.58105	2.44102e-50	3
Atp2b1	8.74109e-54	0.458752	3.79801e-50	3
Spop	9.20152e-54	0.401975	3.99806e-50	3
Dnajb1	1.09705e-53	0.991042	4.76668e-50	3
Smc3	1.92854e-53	0.291246	8.37951e-50	3
Phactr2	2.53163e-53	0.297905	1.09999e-49	3
Comt	2.554e-53	0.520208	1.10971e-49	3
4930523C07Rik	4.30042e-53	0.392162	1.86853e-49	3
Ap2a2	5.15749e-53	0.279052	2.24093e-49	3
Actg1	6.1477e-53	1.34208	2.67117e-49	3
Cdcp1	7.59165e-53	0.310626	3.29857e-49	3
Erf	7.89027e-53	0.273711	3.42832e-49	3
Bicd1	8.80604e-53	0.253628	3.82622e-49	3
Slbp	5.92901e-52	0.406647	2.57615e-48	3
Rbm8a	6.56097e-52	0.463159	2.85074e-48	3
Rnase4	1.25375e-51	0.409852	5.44756e-48	3
Mpp6	1.70175e-51	0.306056	7.3941e-48	3
Myl6	1.72383e-51	1.15822	7.49002e-48	3
Mrps16	2.23609e-51	0.403274	9.7158e-48	3
Ppp2r2d	2.31297e-51	0.297742	1.00498e-47	3
Cnbp	2.37222e-51	0.784207	1.03073e-47	3
Set	2.56895e-51	0.912871	1.11621e-47	3
Sec62	2.78909e-51	0.700849	1.21186e-47	3
Fmc1	4.1794e-51	0.402538	1.81595e-47	3
Chic2	7.11359e-51	0.399993	3.09086e-47	3
Laptm4a	1.2604e-50	1.01073	5.47642e-47	3
Ube2b	1.37536e-50	0.690711	5.97595e-47	3
Zmiz1	1.42103e-50	0.380299	6.17436e-47	3
Chd1	1.55902e-50	0.297783	6.77393e-47	3
Lgr4	2.30233e-50	0.34228	1.00036e-46	3
Fbl	2.78269e-50	0.338892	1.20908e-46	3
Pten	3.06068e-50	0.257415	1.32986e-46	3
B230219D22Rik	4.8876e-50	0.400801	2.12366e-46	3
Ywhab	5.61852e-50	0.614304	2.44125e-46	3
Mapkapk2	5.74746e-50	0.329154	2.49727e-46	3
Foxa1	6.12578e-50	0.507527	2.66165e-46	3
Notch2	6.78904e-50	0.295788	2.94984e-46	3
Hnrnpk	9.39514e-50	0.826108	4.08219e-46	3
Smndc1	1.09166e-49	0.326985	4.74327e-46	3
Hbegf	1.3314e-49	1.14278	5.78492e-46	3
Mob1a	1.52444e-49	0.280312	6.62368e-46	3
Peli1	1.64409e-49	0.250746	7.14357e-46	3
Hmgn3	2.86792e-49	0.426111	1.24611e-45	3
Hnrnpd	3.22382e-49	0.37811	1.40075e-45	3
Igf1r	3.38963e-49	0.342481	1.47279e-45	3
Clstn1	3.40898e-49	0.454248	1.4812e-45	3
Cd9	3.59043e-49	1.24984	1.56004e-45	3
Lrrc58	3.91382e-49	0.28435	1.70055e-45	3
Pdcd10	4.73317e-49	0.590772	2.05656e-45	3
Zfp36l1	6.94213e-49	1.00663	3.01635e-45	3
Fmr1	7.28179e-49	0.279442	3.16394e-45	3
Morf4l2	8.06373e-49	0.452255	3.50369e-45	3
Lims1	9.01716e-49	0.254045	3.91796e-45	3
Ppp2r1a	1.31029e-48	0.269383	5.69322e-45	3
Serbp1	2.8196e-48	0.84821	1.22511e-44	3
Grcc10	2.91153e-48	0.27577	1.26506e-44	3
Mafk	3.38985e-48	0.445504	1.47289e-44	3
Ing1	3.42187e-48	0.25146	1.4868e-44	3
Prkar1a	4.79324e-48	0.473061	2.08266e-44	3
Casp4	7.21406e-48	0.349928	3.13451e-44	3
Amotl2	9.43731e-48	0.256599	4.10051e-44	3
Snrpe	1.43594e-47	0.827515	6.23915e-44	3
Nolc1	3.12465e-47	0.308354	1.35766e-43	3
Hnrnpab	3.70721e-47	0.736233	1.61078e-43	3
Elf2	5.81042e-47	0.2577	2.52463e-43	3
Rbpms	1.28889e-46	0.390529	5.60021e-43	3
Esf1	1.33112e-46	0.308006	5.78371e-43	3
Eef1b2	1.51589e-46	1.28665	6.58655e-43	3
Tor1aip1	1.74322e-46	0.333554	7.57427e-43	3
Itpkc	1.95447e-46	0.392364	8.49218e-43	3
Cebpd	3.12711e-46	0.590738	1.35873e-42	3
Lpp	3.27295e-46	0.461551	1.4221e-42	3
Sem1	4.01133e-46	0.989467	1.74292e-42	3
Dusp8	4.17098e-46	0.255882	1.81229e-42	3
Dpm3	4.36486e-46	0.567599	1.89653e-42	3
Rwdd1	4.84406e-46	0.41561	2.10475e-42	3
Rab21	6.74102e-46	0.3882	2.92897e-42	3
Ndrg1	7.70532e-46	0.417524	3.34796e-42	3
Hnrnpf	8.44774e-46	0.847032	3.67054e-42	3
Lmna	8.62027e-46	0.845612	3.74551e-42	3
Spcs1	1.18573e-45	0.637057	5.15198e-42	3
Cct4	1.61152e-45	0.506318	7.00207e-42	3
Gstm2	1.89627e-45	0.411938	8.23931e-42	3
Dbi	1.98212e-45	0.878758	8.61231e-42	3
Atf3	6.56473e-45	1.32621	2.85238e-41	3
Rack1	7.01587e-45	1.23598	3.04839e-41	3
Ccnd1	8.69838e-45	0.318686	3.77945e-41	3
Bsg	2.02022e-44	0.955091	8.77785e-41	3
Jag1	2.4056e-44	0.330697	1.04523e-40	3
Oaz1	2.70579e-44	0.964327	1.17567e-40	3
Tmem30a	4.38658e-44	0.320349	1.90597e-40	3
Gpx1	4.61342e-44	0.794508	2.00453e-40	3
Sumo2	5.1478e-44	0.863657	2.23672e-40	3
Gpbp1	5.16485e-44	0.337863	2.24413e-40	3
Gm11808	6.99749e-44	0.572892	3.04041e-40	3
Auts2	7.75274e-44	0.335095	3.36857e-40	3
Tmem50a	8.27671e-44	0.456326	3.59623e-40	3
Hmgn1	1.20003e-43	0.926913	5.21413e-40	3
Lysmd3	1.35152e-43	0.270659	5.87235e-40	3
Pim1	1.46197e-43	0.504629	6.35225e-40	3
H3f3a	1.67229e-43	1.1781	7.26611e-40	3
Ywhaz	2.14326e-43	0.72009	9.31247e-40	3
Pawr	2.16032e-43	0.293285	9.38657e-40	3
Tanc2	2.69905e-43	0.272099	1.17274e-39	3
Ndrg2	3.71053e-43	0.251789	1.61222e-39	3
Rnf167	4.62518e-43	0.256955	2.00964e-39	3
Mpzl2	5.8611e-43	0.475956	2.54665e-39	3
Eif4a3	7.66797e-43	0.347291	3.33173e-39	3
Pard3	1.04318e-42	0.347462	4.5326e-39	3
Micall1	1.04632e-42	0.322676	4.54627e-39	3
Sub1	1.32788e-42	0.780251	5.76965e-39	3
Pnrc1	1.32979e-42	0.863344	5.77794e-39	3
Psap	3.72208e-42	0.722787	1.61725e-38	3
Hmgcs1	3.84846e-42	0.329383	1.67216e-38	3
Mrpl52	4.25356e-42	0.866451	1.84817e-38	3
Cxadr	4.46378e-42	0.556593	1.93951e-38	3
Wasf2	4.67241e-42	0.333061	2.03016e-38	3
Socs3	6.34207e-42	0.505529	2.75563e-38	3
Atf4	8.19816e-42	0.707297	3.5621e-38	3
Cstb	1.02241e-41	0.889674	4.44236e-38	3
Wac	1.43152e-41	0.369228	6.21997e-38	3
Smarca5	1.46619e-41	0.536968	6.37058e-38	3
Fam3c	1.48352e-41	0.386514	6.44588e-38	3
Dcun1d5	1.85113e-41	0.358056	8.04317e-38	3
Rock1	1.94851e-41	0.400462	8.46627e-38	3
Tmem258	2.82968e-41	0.654069	1.2295e-37	3
Abca1	3.784e-41	0.280965	1.64415e-37	3
Mdh2	3.99989e-41	0.575893	1.73795e-37	3
Ppib	4.10482e-41	0.810113	1.78354e-37	3
Birc2	4.30254e-41	0.299612	1.86945e-37	3
Calm2	4.31736e-41	0.861663	1.87589e-37	3
Elavl1	4.54033e-41	0.348764	1.97277e-37	3
Ddx5	4.84363e-41	0.91936	2.10456e-37	3
Mrfap1	5.00434e-41	0.633269	2.17439e-37	3
Anxa2	7.28744e-41	0.996847	3.16639e-37	3
Cadm1	7.89396e-41	0.296327	3.42993e-37	3
Tmed7	8.05068e-41	0.25126	3.49802e-37	3
Tpt1	9.28425e-41	1.31608	4.03401e-37	3
Tnks2	1.45624e-40	0.380945	6.32737e-37	3
Ppp2r2a	1.6085e-40	0.339043	6.98892e-37	3
Capg	1.6464e-40	0.554683	7.15361e-37	3
Cpd	3.04451e-40	0.308217	1.32284e-36	3
Purb	4.37542e-40	0.554315	1.90112e-36	3
Zmynd11	4.75454e-40	0.257424	2.06585e-36	3
Ssb	6.0081e-40	0.545133	2.61052e-36	3
Selenok	6.36423e-40	0.736678	2.76526e-36	3
Gatad2b	8.46436e-40	0.260468	3.67777e-36	3
Pcmtd1	1.42157e-39	0.291539	6.17673e-36	3
Ifngr1	1.9398e-39	0.267684	8.42843e-36	3
Rab10	1.98555e-39	0.535187	8.62723e-36	3
Eif1	2.79308e-39	1.1298	1.21359e-35	3
Cggbp1	3.26152e-39	0.446556	1.41713e-35	3
Cdc42	3.79059e-39	0.799485	1.64701e-35	3
Sesn3	4.50686e-39	0.262324	1.95823e-35	3
Tomm7	5.00931e-39	0.940507	2.17654e-35	3
Uqcrc1	7.0041e-39	0.356235	3.04328e-35	3
Trp53	1.43296e-38	0.316847	6.2262e-35	3
Ppig	1.65587e-38	0.42501	7.19475e-35	3
Anp32b	1.87121e-38	0.518111	8.13041e-35	3
Pak2	2.354e-38	0.502007	1.02281e-34	3
Hnrnpr	2.86365e-38	0.334781	1.24426e-34	3
Alas1	3.33254e-38	0.25365	1.44799e-34	3
Plec	3.51236e-38	0.476323	1.52612e-34	3
Hnrnph3	3.54121e-38	0.25178	1.53865e-34	3
Atpif1	3.9159e-38	0.972889	1.70146e-34	3
Tob2	4.0613e-38	0.261325	1.76463e-34	3
Eif3k	4.77401e-38	0.760973	2.07431e-34	3
Psmc6	4.98182e-38	0.450725	2.1646e-34	3
Egr1	8.40022e-38	1.16921	3.64989e-34	3
Dsg2	1.174e-37	0.318923	5.10102e-34	3
Atxn1	1.20401e-37	0.271054	5.23142e-34	3
Glul	1.35513e-37	0.476613	5.88805e-34	3
Ubxn4	1.56956e-37	0.422322	6.81972e-34	3
Prrc2b	3.47703e-37	0.269743	1.51077e-33	3
Syne2	4.27894e-37	0.515856	1.8592e-33	3
Eif3m	4.64638e-37	0.493088	2.01885e-33	3
Kdm6b	4.85109e-37	0.618403	2.1078e-33	3
Ifrd1	6.30558e-37	0.837193	2.73978e-33	3
Arf5	7.03027e-37	0.643996	3.05465e-33	3
Tead1	8.2172e-37	0.323998	3.57037e-33	3
Zfp36	9.64718e-37	0.924017	4.1917e-33	3
Cct8	1.00733e-36	0.413869	4.37686e-33	3
Dnajc21	1.14189e-36	0.253073	4.9615e-33	3
Elf1	1.53832e-36	0.407489	6.68402e-33	3
Lmo4	1.87799e-36	0.47384	8.15985e-33	3
Rab6a	2.86234e-36	0.331425	1.24369e-32	3
Nras	3.07205e-36	0.342149	1.3348e-32	3
Dusp5	3.20195e-36	0.279132	1.39125e-32	3
Pmepa1	3.2092e-36	0.575704	1.3944e-32	3
Id3	3.5637e-36	0.694022	1.54843e-32	3
Ndufb4	3.59754e-36	0.622479	1.56313e-32	3
Junb	3.74047e-36	1.10999	1.62523e-32	3
Tpp1	5.48453e-36	0.272739	2.38303e-32	3
Dhx15	5.53798e-36	0.365249	2.40625e-32	3
Net1	6.89166e-36	0.386806	2.99443e-32	3
Dph3	9.20002e-36	0.348824	3.99741e-32	3
Epha2	9.9718e-36	0.394672	4.33275e-32	3
Rap2b	1.31486e-35	0.395917	5.71306e-32	3
Serinc3	1.51138e-35	0.692364	6.56694e-32	3
Eif4g2	1.55313e-35	0.582181	6.74834e-32	3
Slc25a17	1.72803e-35	0.25171	7.5083e-32	3
Naca	1.85077e-35	1.0119	8.04161e-32	3
Litaf	1.93732e-35	0.368185	8.41764e-32	3
Emp2	1.96316e-35	0.339369	8.52991e-32	3
Hook3	2.7947e-35	0.264628	1.2143e-31	3
Mgst1	3.83601e-35	0.782101	1.66675e-31	3
Slc25a5	5.49019e-35	0.755694	2.38549e-31	3
Naa38	7.97337e-35	0.417198	3.46443e-31	3
Hspa4	1.0354e-34	0.407022	4.4988e-31	3
Nucks1	1.27279e-34	0.49985	5.53026e-31	3
Cyb5r3	1.54784e-34	0.371707	6.72538e-31	3
Hspa1b	2.10218e-34	0.520403	9.13398e-31	3
Emc10	2.32725e-34	0.252309	1.01119e-30	3
Erbin	3.33226e-34	0.359363	1.44787e-30	3
Ddx21	3.73262e-34	0.396733	1.62182e-30	3
Stag1	6.16418e-34	0.257683	2.67834e-30	3
Ly6k	6.37473e-34	0.355318	2.76982e-30	3
Hnrnpc	7.75266e-34	0.467501	3.36853e-30	3
Btf3	8.7944e-34	0.925752	3.82117e-30	3
G3bp2	1.19164e-33	0.356072	5.17768e-30	3
Utp11	1.3636e-33	0.265163	5.92484e-30	3
Midn	1.36919e-33	0.404133	5.94913e-30	3
Xrn2	2.3918e-33	0.320184	1.03924e-29	3
Sh3glb1	2.45046e-33	0.462113	1.06473e-29	3
Susd6	3.46512e-33	0.293189	1.5056e-29	3
Zc3h13	3.62243e-33	0.25628	1.57394e-29	3
Ppp2cb	3.79498e-33	0.252881	1.64892e-29	3
Wdr26	3.91541e-33	0.306931	1.70125e-29	3
Ubc	4.10668e-33	0.82037	1.78435e-29	3
Cenpx	4.86406e-33	0.302097	2.11343e-29	3
Eif5a	5.28844e-33	0.743837	2.29783e-29	3
Actr3	7.72351e-33	0.427455	3.35587e-29	3
Marcksl1	1.21395e-32	0.429193	5.27462e-29	3
Naa20	2.09564e-32	0.284248	9.10554e-29	3
Mcee	3.01437e-32	0.338445	1.30974e-28	3
Srsf9	3.23967e-32	0.348116	1.40764e-28	3
Ppia	3.30181e-32	1.02615	1.43463e-28	3
Zyx	3.93122e-32	0.350724	1.70812e-28	3
Sat1	4.18429e-32	0.619797	1.81807e-28	3
Uba52	6.88961e-32	0.917482	2.99353e-28	3
Eif3h	7.90241e-32	0.694589	3.4336e-28	3
Ik	8.20864e-32	0.288071	3.56666e-28	3
Crebbp	1.19986e-31	0.267239	5.21338e-28	3
Klf7	1.38382e-31	0.260266	6.01269e-28	3
Fam107b	1.67129e-31	0.387119	7.26177e-28	3
Uqcrh	1.67582e-31	0.888314	7.28142e-28	3
Maf	3.00418e-31	0.292086	1.30531e-27	3
Zc3h15	3.61955e-31	0.429554	1.57269e-27	3
Capns1	3.6918e-31	0.556867	1.60409e-27	3
Syncrip	5.21511e-31	0.315105	2.26596e-27	3
Smarce1	6.50945e-31	0.250349	2.82836e-27	3
Aebp2	8.49583e-31	0.395833	3.69144e-27	3
Senp6	1.3218e-30	0.311299	5.74321e-27	3
Ndufb11	1.54981e-30	0.62678	6.73394e-27	3
Ndufa5	1.9527e-30	0.539648	8.48447e-27	3
Tubb4b	2.00576e-30	0.566168	8.71502e-27	3
Tagln2	2.18008e-30	0.690339	9.47244e-27	3
Tmsb4x	2.26817e-30	1.0005	9.85521e-27	3
Ddx50	2.78258e-30	0.417246	1.20903e-26	3
Mier1	3.18879e-30	0.331602	1.38553e-26	3
Psmb4	3.25252e-30	0.502448	1.41322e-26	3
Ier5	7.20223e-30	0.617984	3.12937e-26	3
Gspt1	8.75599e-30	0.30839	3.80448e-26	3
Cct7	8.99199e-30	0.333618	3.90702e-26	3
Cux1	9.61954e-30	0.251407	4.17969e-26	3
Ar	1.29945e-29	0.410435	5.64612e-26	3
Stat3	1.3746e-29	0.332004	5.97266e-26	3
Selenof	1.43505e-29	0.622196	6.23528e-26	3
Glrx3	1.57227e-29	0.378829	6.83153e-26	3
Jund	2.50833e-29	0.828805	1.08987e-25	3
Pfdn5	3.19107e-29	0.796414	1.38652e-25	3
Commd1	3.36616e-29	0.313459	1.4626e-25	3
Cyp2f2	3.81518e-29	0.567812	1.6577e-25	3
Cox14	4.4717e-29	0.414587	1.94295e-25	3
Eif3i	4.86119e-29	0.470537	2.11219e-25	3
Bcap31	5.0145e-29	0.475348	2.1788e-25	3
Atp5g2	5.81068e-29	0.755828	2.52474e-25	3
Ndufa7	7.29964e-29	0.766119	3.17169e-25	3
Nfkbia	8.34498e-29	0.606286	3.6259e-25	3
Hnrnpm	1.11504e-28	0.285024	4.84485e-25	3
Eif3a	1.39198e-28	0.475308	6.04817e-25	3
Ndufb2	1.61612e-28	0.535949	7.02205e-25	3
Rab2a	1.7069e-28	0.465229	7.41647e-25	3
Ubap2l	1.79391e-28	0.323126	7.79452e-25	3
Arih1	1.81309e-28	0.25982	7.87787e-25	3
Arf1	3.35949e-28	0.577106	1.4597e-24	3
Dag1	3.92563e-28	0.278003	1.70569e-24	3
Vps29	4.35051e-28	0.328015	1.8903e-24	3
Dad1	5.4315e-28	0.566088	2.35999e-24	3
Pcnp	5.53495e-28	0.331534	2.40494e-24	3
Taf10	5.87987e-28	0.498573	2.55481e-24	3
Nrip1	7.2478e-28	0.444055	3.14917e-24	3
Nedd8	8.25648e-28	0.539615	3.58744e-24	3
Rbbp6	8.26708e-28	0.394868	3.59205e-24	3
Sf3b2	1.04389e-27	0.38321	4.53569e-24	3
Picalm	1.37217e-27	0.484613	5.96207e-24	3
Txnrd1	1.51106e-27	0.304582	6.56554e-24	3
Fau	1.70399e-27	0.966419	7.40383e-24	3
Tnfaip8	1.88596e-27	0.401564	8.19449e-24	3
Dnajb9	2.1506e-27	0.268339	9.34434e-24	3
Lamtor4	2.33041e-27	0.33531	1.01256e-23	3
H3f3b	2.83125e-27	0.823567	1.23018e-23	3
Med13	2.87208e-27	0.287485	1.24792e-23	3
Pabpc1	4.80648e-27	0.630812	2.08841e-23	3
Nfia	8.72723e-27	0.286344	3.79198e-23	3
Cct3	8.7573e-27	0.325861	3.80505e-23	3
Gtpbp4	9.26915e-27	0.300147	4.02745e-23	3
Cox7a2	1.11422e-26	0.716785	4.84131e-23	3
Ube2d3	1.4776e-26	0.563163	6.42017e-23	3
Cdkn1a	1.61256e-26	0.518877	7.00657e-23	3
Nfe2l2	1.78731e-26	0.554973	7.76584e-23	3
Osmr	2.00151e-26	0.305559	8.69654e-23	3
Ndufb9	2.18025e-26	0.581655	9.4732e-23	3
Psmb2	3.48626e-26	0.461243	1.51478e-22	3
Matr3	3.52569e-26	0.329338	1.53191e-22	3
Ccnl1	4.35089e-26	0.653694	1.89046e-22	3
Eif4b	4.91942e-26	0.300416	2.13749e-22	3
Dnajb4	5.1772e-26	0.344955	2.2495e-22	3
Hsp90aa1	6.27474e-26	0.591523	2.72637e-22	3
Eif3f	6.51704e-26	0.715201	2.83165e-22	3
Capza2	8.45988e-26	0.387709	3.67582e-22	3
Kif5b	1.1094e-25	0.411537	4.82033e-22	3
Dynll1	1.16845e-25	0.604557	5.07692e-22	3
Arid5b	1.36019e-25	0.431943	5.91003e-22	3
Sdcbp	1.399e-25	0.446825	6.07865e-22	3
Syf2	1.58854e-25	0.321437	6.90219e-22	3
Hspe1	1.94823e-25	0.56935	8.46507e-22	3
Sf3b5	2.28174e-25	0.330391	9.91415e-22	3
Erh	2.36975e-25	0.418315	1.02966e-21	3
Mif	6.50453e-25	0.698356	2.82622e-21	3
Ndfip2	7.72151e-25	0.269457	3.355e-21	3
Tceal9	7.89432e-25	0.553246	3.43008e-21	3
Foxp1	8.1101e-25	0.41107	3.52384e-21	3
Dhrs3	9.96822e-25	0.488127	4.33119e-21	3
Eef1a1	1.00475e-24	0.805247	4.36566e-21	3
Ndufb6	1.29757e-24	0.379928	5.63796e-21	3
Mat2a	1.33048e-24	0.401025	5.78096e-21	3
Gdi2	1.36016e-24	0.338589	5.90989e-21	3
Eprs	1.37939e-24	0.276567	5.99344e-21	3
Rnf7	1.45814e-24	0.359498	6.33563e-21	3
Map2k3	1.93453e-24	0.250125	8.40551e-21	3
Ncoa4	2.15749e-24	0.393638	9.37428e-21	3
Atp5l	2.30659e-24	0.694739	1.00221e-20	3
Prdx1	2.745e-24	0.718659	1.1927e-20	3
Ndufs5	2.80639e-24	0.506002	1.21938e-20	3
Ndel1	2.87871e-24	0.280781	1.2508e-20	3
Krtcap2	4.72098e-24	0.431273	2.05126e-20	3
Lamp2	4.77322e-24	0.438833	2.07397e-20	3
Itgav	4.8327e-24	0.37416	2.09981e-20	3
Gnai2	5.64326e-24	0.502263	2.452e-20	3
Ddx6	6.67202e-24	0.319666	2.89899e-20	3
Dctn2	6.7459e-24	0.283745	2.93109e-20	3
Ythdc1	7.8789e-24	0.390895	3.42338e-20	3
Cisd2	8.58587e-24	0.257692	3.73056e-20	3
Tax1bp1	9.11618e-24	0.473139	3.96098e-20	3
Pfn1	9.64902e-24	0.724771	4.1925e-20	3
Sfpq	1.08665e-23	0.49468	4.7215e-20	3
Emc7	1.30811e-23	0.277552	5.68374e-20	3
Jak1	1.54459e-23	0.263172	6.71123e-20	3
Mrpl33	1.81344e-23	0.447247	7.87942e-20	3
Aplp2	2.72302e-23	0.509438	1.18315e-19	3
Gnas	2.95823e-23	0.555058	1.28535e-19	3
Naa50	3.00655e-23	0.276475	1.30635e-19	3
Cox4i1	3.48054e-23	0.757846	1.51229e-19	3
Irf6	4.7362e-23	0.307119	2.05788e-19	3
Chchd2	6.07927e-23	0.719573	2.64144e-19	3
Nfkb1	6.47333e-23	0.30918	2.81266e-19	3
Wdr83os	7.39925e-23	0.373989	3.21497e-19	3
Ergic3	8.04033e-23	0.298437	3.49352e-19	3
Psmb3	8.18534e-23	0.449437	3.55653e-19	3
Ttc3	1.4467e-22	0.262738	6.28593e-19	3
Eif3j1	1.59e-22	0.33697	6.90853e-19	3
Pim3	1.75297e-22	0.357182	7.61665e-19	3
Uqcrb	1.76031e-22	0.617944	7.64853e-19	3
Slc39a1	1.85041e-22	0.28177	8.04005e-19	3
Ndufb5	1.8553e-22	0.420488	8.06129e-19	3
Ahnak	2.08573e-22	0.596858	9.06252e-19	3
Hsd17b10	2.09779e-22	0.255263	9.11492e-19	3
Mrps14	2.83727e-22	0.386472	1.23279e-18	3
Bex3	2.8544e-22	0.347698	1.24024e-18	3
Ufm1	3.55915e-22	0.317179	1.54645e-18	3
Rtraf	3.88066e-22	0.453903	1.68615e-18	3
Cox7a2l	4.34622e-22	0.559658	1.88843e-18	3
Mlf2	4.76871e-22	0.254112	2.072e-18	3
Spty2d1	5.25966e-22	0.264612	2.28532e-18	3
Btg2	5.41647e-22	0.701473	2.35346e-18	3
Ier3ip1	5.66457e-22	0.318549	2.46126e-18	3
Atp5h	6.98511e-22	0.656834	3.03503e-18	3
Cox6c	7.10951e-22	0.69693	3.08908e-18	3
Hspa1a	9.39937e-22	0.31427	4.08403e-18	3
Nfat5	1.24753e-21	0.418016	5.4205e-18	3
Park7	1.31143e-21	0.519205	5.69815e-18	3
Tsc22d2	2.26508e-21	0.506132	9.84178e-18	3
Commd3	2.79301e-21	0.27022	1.21356e-17	3
Nop10	3.51476e-21	0.525063	1.52716e-17	3
Rabac1	5.1326e-21	0.458364	2.23011e-17	3
Tmco1	5.22927e-21	0.344568	2.27212e-17	3
Hsp90b1	5.54806e-21	0.495692	2.41063e-17	3
Ndufv2	5.62358e-21	0.341912	2.44345e-17	3
Pdlim5	5.81908e-21	0.369708	2.52839e-17	3
Nup98	6.69421e-21	0.287548	2.90863e-17	3
Polr2k	6.80924e-21	0.329888	2.95861e-17	3
Zbtb20	8.7335e-21	0.422425	3.79471e-17	3
Brk1	1.14485e-20	0.341801	4.97435e-17	3
Arhgdia	1.35186e-20	0.265031	5.87382e-17	3
Sf3b1	2.37152e-20	0.451921	1.03042e-16	3
Psma2	2.73286e-20	0.433265	1.18743e-16	3
Ktn1	3.05791e-20	0.460721	1.32866e-16	3
Naa15	4.48345e-20	0.256236	1.94806e-16	3
Avpi1	5.85631e-20	0.34374	2.54457e-16	3
Cox6a1	6.13015e-20	0.491738	2.66355e-16	3
Thrap3	6.93868e-20	0.294617	3.01486e-16	3
Anxa7	9.45356e-20	0.255412	4.10757e-16	3
Ddx3y	1.19594e-19	0.296537	5.19634e-16	3
Gnl3	1.65282e-19	0.274808	7.18148e-16	3
Mef2a	1.85873e-19	0.279304	8.07617e-16	3
Txn1	2.15241e-19	0.584791	9.35222e-16	3
Mast4	2.23853e-19	0.505763	9.72643e-16	3
S100a6	2.71919e-19	0.439355	1.18149e-15	3
Ppp1ca	3.90364e-19	0.337334	1.69613e-15	3
BC005537	4.11574e-19	0.345989	1.78829e-15	3
Gsk3b	6.08775e-19	0.310356	2.64513e-15	3
Bola2	9.40852e-19	0.30972	4.088e-15	3
Atp1b1	1.02268e-18	0.525943	4.44356e-15	3
Srp14	1.02836e-18	0.376577	4.46821e-15	3
Txndc17	1.31672e-18	0.418423	5.72113e-15	3
Fosb	1.86854e-18	0.62165	8.1188e-15	3
Tsc22d1	2.2307e-18	0.331365	9.69237e-15	3
Cast	2.24401e-18	0.427078	9.75023e-15	3
Ndufb10	2.33424e-18	0.372487	1.01423e-14	3
Eif6	2.67124e-18	0.313843	1.16065e-14	3
Zfand5	2.91919e-18	0.46048	1.26839e-14	3
Cfl2	3.14894e-18	0.297089	1.36821e-14	3
Mtdh	4.13082e-18	0.285073	1.79484e-14	3
Ucp2	6.60485e-18	0.44499	2.86981e-14	3
Cd81	6.77914e-18	0.351787	2.94554e-14	3
Eny2	8.03675e-18	0.284959	3.49197e-14	3
Lmo1	9.38983e-18	0.372564	4.07988e-14	3
Rbx1	9.80391e-18	0.419291	4.2598e-14	3
Ptp4a1	1.43904e-17	0.264791	6.25261e-14	3
Fth1	1.53395e-17	0.572831	6.66501e-14	3
Cox6b1	2.0749e-17	0.540811	9.01546e-14	3
1810037I17Rik	3.5527e-17	0.440519	1.54365e-13	3
Gabarapl2	3.76727e-17	0.346309	1.63688e-13	3
Dync1i2	4.02655e-17	0.272112	1.74954e-13	3
Atp5d	4.71867e-17	0.469011	2.05026e-13	3
Uqcr11	4.75949e-17	0.502159	2.068e-13	3
Hnrnpu	5.20626e-17	0.398494	2.26212e-13	3
Sh3bgrl3	5.3129e-17	0.506959	2.30846e-13	3
Tbca	5.59825e-17	0.440037	2.43244e-13	3
Hsp90ab1	6.11996e-17	0.557337	2.65912e-13	3
Ube2i	6.14375e-17	0.300024	2.66946e-13	3
Eif5	6.20373e-17	0.336225	2.69552e-13	3
Ly6a	6.21911e-17	0.595158	2.7022e-13	3
Ndufc1	7.32392e-17	0.423642	3.18224e-13	3
Lsr	1.09097e-16	0.278721	4.74028e-13	3
Mrpl20	1.13916e-16	0.263745	4.94966e-13	3
Clta	1.21646e-16	0.432697	5.28551e-13	3
Tmbim6	1.46534e-16	0.402741	6.36691e-13	3
Arpc3	2.12344e-16	0.428955	9.22635e-13	3
Anapc13	2.15575e-16	0.36959	9.36675e-13	3
Csde1	3.47383e-16	0.29498	1.50938e-12	3
Psmb6	3.49067e-16	0.337075	1.51669e-12	3
F11r	3.53469e-16	0.314119	1.53582e-12	3
Fkbp4	3.97888e-16	0.282473	1.72882e-12	3
Mrps33	4.07153e-16	0.289632	1.76908e-12	3
Cdc37	4.11097e-16	0.260599	1.78622e-12	3
Swi5	5.11072e-16	0.370201	2.22061e-12	3
Tpm3	6.6382e-16	0.353194	2.8843e-12	3
Ybx1	6.95737e-16	0.488353	3.02298e-12	3
Metap2	8.30637e-16	0.350118	3.60912e-12	3
Cox7b	1.13418e-15	0.451197	4.928e-12	3
Tma7	1.64353e-15	0.376227	7.14115e-12	3
Igfbp7	2.05538e-15	0.433283	8.93062e-12	3
Tmed10	2.21876e-15	0.374193	9.64049e-12	3
Vdac1	2.51663e-15	0.32385	1.09348e-11	3
Atox1	2.53588e-15	0.471184	1.10184e-11	3
Cox5b	2.65888e-15	0.45777	1.15529e-11	3
Pdia4	3.27621e-15	0.266941	1.42351e-11	3
Atp5e	3.49703e-15	0.538952	1.51946e-11	3
Psmb1	3.50788e-15	0.385851	1.52417e-11	3
Cldn4	5.71477e-15	0.58886	2.48307e-11	3
Scand1	6.08729e-15	0.348662	2.64493e-11	3
Bptf	6.62549e-15	0.252707	2.87878e-11	3
Psma7	7.03778e-15	0.375825	3.05792e-11	3
Atp5j	8.17728e-15	0.461268	3.55303e-11	3
Pcf11	1.00138e-14	0.276024	4.35099e-11	3
Ubl5	1.71404e-14	0.431998	7.4475e-11	3
Cox8a	1.99821e-14	0.476274	8.68221e-11	3
Ndufa2	2.09912e-14	0.41716	9.12068e-11	3
Gm8797	2.44387e-14	0.346612	1.06186e-10	3
Scp2	4.22087e-14	0.310806	1.83397e-10	3
Rab14	4.77501e-14	0.256669	2.07474e-10	3
Atp5j2	5.62651e-14	0.443306	2.44472e-10	3
Ndufs6	6.73016e-14	0.312892	2.92426e-10	3
Denr	7.00864e-14	0.252495	3.04525e-10	3
Ube2n	8.95934e-14	0.269664	3.89283e-10	3
Eif3c	9.24725e-14	0.325725	4.01793e-10	3
Tra2a	9.94348e-14	0.37229	4.32044e-10	3
Mpc2	1.2635e-13	0.255851	5.48989e-10	3
Luc7l2	1.34069e-13	0.361151	5.82528e-10	3
Hnrnph1	1.46758e-13	0.296088	6.37662e-10	3
Elob	1.60939e-13	0.429959	6.99278e-10	3
Gabarap	2.41487e-13	0.376958	1.04926e-09	3
Churc1	2.5207e-13	0.261009	1.09524e-09	3
Rbm39	2.55518e-13	0.386171	1.11023e-09	3
Pcbp1	2.73701e-13	0.292435	1.18923e-09	3
Cops9	2.96487e-13	0.344928	1.28824e-09	3
Wnt4	5.3907e-13	0.283803	2.34226e-09	3
Atp5k	5.72456e-13	0.375029	2.48732e-09	3
Ndufa4	5.77939e-13	0.408133	2.51114e-09	3
Hsbp1	9.14978e-13	0.293589	3.97558e-09	3
Polr1d	9.75347e-13	0.334499	4.23788e-09	3
Pdcd5	1.27498e-12	0.286647	5.5398e-09	3
Higd2a	1.66672e-12	0.283836	7.24188e-09	3
Nol7	1.99309e-12	0.268441	8.65997e-09	3
Fos	2.51376e-12	0.415497	1.09223e-08	3
Ssr4	3.4504e-12	0.300072	1.4992e-08	3
Calm1	4.73444e-12	0.353679	2.05712e-08	3
Gls	6.44855e-12	0.270737	2.8019e-08	3
Hcfc1r1	1.20113e-11	0.277523	5.21889e-08	3
Actn4	1.64794e-11	0.300809	7.16028e-08	3
Iqgap1	2.0252e-11	0.273929	8.79949e-08	3
Vmp1	2.24784e-11	0.32648	9.76686e-08	3
Plscr1	2.63155e-11	0.31454	1.14341e-07	3
Pafah1b1	2.74854e-11	0.254647	1.19424e-07	3
Atp6v0e	2.98086e-11	0.308866	1.29518e-07	3
Dynlrb1	3.95543e-11	0.258959	1.71863e-07	3
Ndufa3	4.46946e-11	0.345013	1.94198e-07	3
Ier2	4.99519e-11	0.380111	2.17041e-07	3
Atp6v1f	5.56321e-11	0.300219	2.41722e-07	3
Tra2b	6.09903e-11	0.314223	2.65003e-07	3
Rtn4	9.42518e-11	0.301187	4.09524e-07	3
Hspa5	1.1762e-10	0.331214	5.11058e-07	3
D8Ertd738e	1.36299e-10	0.259576	5.9222e-07	3
Ndufb8	2.59786e-10	0.255553	1.12877e-06	3
Atp5g1	2.83008e-10	0.300502	1.22967e-06	3
Ndufa1	3.73519e-10	0.293262	1.62294e-06	3
Gpx4	5.08777e-10	0.319226	2.21063e-06	3
Ost4	1.08449e-09	0.28137	4.71212e-06	3
Atp5g3	1.86106e-09	0.262563	8.08631e-06	3
Slc38a2	2.09469e-09	0.308585	9.10144e-06	3
Vamp8	2.25918e-09	0.277805	9.81615e-06	3
Ly6e	2.96933e-09	0.310488	1.29017e-05	3
Sec61g	4.8513e-09	0.289242	2.10789e-05	3
Ndufa6	8.24711e-09	0.259668	3.58337e-05	3
Edf1	7.51755e-08	0.251099	0.000326637	3
Gsta4	5.48255e-172	3.72582	2.38217e-168	4
Nfe2l3	4.42351e-170	0.368755	1.92201e-166	4
Gsta3	1.5261e-165	0.760399	6.6309e-162	4
Adh1	3.22418e-162	0.849241	1.40091e-158	4
Mal	1.38222e-152	2.03323	6.00576e-149	4
Snx31	9.36234e-145	0.701392	4.06794e-141	4
Igfbp7	6.02324e-143	1.6151	2.6171e-139	4
Upk1b	2.32359e-135	1.33654	1.0096e-131	4
Tmem123	1.2181e-131	0.821709	5.29265e-128	4
Kcnn4	1.8421e-127	0.449972	8.00393e-124	4
Gsdmc2	4.2822e-127	0.860608	1.86061e-123	4
Ociad2	1.05077e-126	1.00421	4.56561e-123	4
Psca	5.71913e-126	2.71049	2.48496e-122	4
Prss22	2.57222e-124	0.559205	1.11763e-120	4
2200002D01Rik	1.25326e-122	1.67956	5.44543e-119	4
Nrn1	5.026e-122	0.776445	2.1838e-118	4
Idh1	1.10809e-118	1.05831	4.81465e-115	4
Krt7	2.62464e-118	2.06661	1.14041e-114	4
Aldh3a1	7.38988e-114	1.1199	3.2109e-110	4
Pttg1ip	1.35165e-111	1.10757	5.87293e-108	4
Hexb	6.25051e-111	0.530157	2.71585e-107	4
Ctsh	9.54392e-109	0.964906	4.14683e-105	4
Cdc42ep5	6.74172e-108	0.917736	2.92928e-104	4
Avpi1	1.41123e-107	0.936814	6.1318e-104	4
Ebpl	1.92324e-107	0.973796	8.35646e-104	4
Bace2	5.0643e-107	0.659267	2.20044e-103	4
Ctse	3.08299e-104	1.15488	1.33956e-100	4
Cyb5a	1.02796e-103	1.55497	4.46648e-100	4
Lypd3	1.23575e-103	0.727615	5.36934e-100	4
Slc35g1	1.88523e-102	0.485619	8.19133e-99	4
Atrn	2.12778e-102	1.00682	9.24519e-99	4
Fmo5	5.12493e-102	1.73125	2.22678e-98	4
Dnmt3l	5.37784e-101	0.800222	2.33667e-97	4
Arpc1a	1.25761e-100	1.00864	5.46432e-97	4
Hilpda	1.28639e-100	1.31432	5.58936e-97	4
Nqo1	4.36996e-100	0.633227	1.89875e-96	4
Wfdc2	4.75016e-100	2.63146	2.06394e-96	4
Tmco1	2.09378e-99	0.812673	9.09746e-96	4
Slc16a7	1.29533e-98	0.394573	5.6282e-95	4
Sprr1a	6.21177e-98	2.8428	2.69901e-94	4
Ly6d	1.37313e-97	3.8637	5.96624e-94	4
Upk3b	1.57385e-97	0.671586	6.83838e-94	4
Mgst1	2.34477e-97	2.03683	1.0188e-93	4
Upk3a	2.48492e-97	2.19458	1.0797e-93	4
Aqp3	2.705e-97	2.63543	1.17532e-93	4
Sptssb	5.30671e-97	1.93229	2.30577e-93	4
Ivl	2.35675e-96	1.39947	1.02401e-92	4
Trim13	2.99907e-96	0.416627	1.30309e-92	4
Reep3	4.0524e-96	0.746412	1.76077e-92	4
Bmp2	6.15544e-96	0.263199	2.67454e-92	4
Ovol1	8.53927e-96	0.365474	3.71031e-92	4
Foxq1	2.90039e-95	2.19677	1.26022e-91	4
Igfbp2	1.38093e-94	2.66515	6.00012e-91	4
Areg	2.89737e-94	0.949154	1.25891e-90	4
Paqr5	2.9811e-94	1.13068	1.29529e-90	4
Srd5a1	3.36216e-94	0.746713	1.46086e-90	4
Gsto1	6.12086e-94	1.36719	2.65951e-90	4
Wfdc15b	6.75434e-94	0.601715	2.93476e-90	4
Akr1b8	1.49391e-93	0.849298	6.49102e-90	4
Vat1	2.86298e-93	0.47056	1.24396e-89	4
Krt4	4.4627e-93	1.21808	1.93904e-89	4
Lrrc8a	4.54841e-93	0.421405	1.97629e-89	4
Plin2	1.29461e-92	0.852197	5.62507e-89	4
Fam241a	3.82584e-92	0.393771	1.66233e-88	4
Uchl1	5.53082e-92	0.667632	2.40314e-88	4
Trim16	7.29376e-92	0.286485	3.16914e-88	4
Rab27b	1.40482e-91	0.686133	6.10393e-88	4
Sgpl1	1.99339e-90	0.497553	8.66127e-87	4
Rab25	3.51423e-90	0.938094	1.52693e-86	4
Esd	3.40202e-89	1.18819	1.47818e-85	4
Ripk4	3.7565e-88	0.434903	1.6322e-84	4
Sh3gl2	9.02632e-88	0.898089	3.92194e-84	4
Tnfaip2	3.47165e-87	1.01535	1.50843e-83	4
Lmo1	3.05098e-86	1.33469	1.32565e-82	4
Fscn1	3.19318e-86	0.503168	1.38744e-82	4
Dhrs3	4.04576e-86	0.927945	1.75788e-82	4
Add3	7.64518e-86	0.463508	3.32183e-82	4
Cept1	1.92307e-85	0.277215	8.35576e-82	4
Adipor2	3.36304e-85	0.436673	1.46124e-81	4
Wnt5a	4.00661e-83	0.666731	1.74087e-79	4
Nfe2l2	4.8141e-83	1.52465	2.09173e-79	4
Acaa1b	1.62754e-82	1.29822	7.07165e-79	4
Acadm	2.50804e-82	0.417024	1.08974e-78	4
Il17re	3.59757e-82	0.337568	1.56315e-78	4
Vsig2	6.40418e-82	1.18074	2.78262e-78	4
Ndrg2	1.10713e-81	0.351494	4.81046e-78	4
Akr1b3	1.3015e-81	1.57007	5.65504e-78	4
Alpl	3.13724e-81	0.649376	1.36313e-77	4
Ermp1	4.03481e-81	0.790503	1.75313e-77	4
Mcu	7.72915e-81	0.368389	3.35832e-77	4
Trf	6.18954e-80	1.04859	2.68936e-76	4
Cyb5r3	3.56964e-79	0.582609	1.55101e-75	4
Tusc3	3.62245e-79	0.477465	1.57395e-75	4
Hadhb	4.35384e-79	0.412416	1.89174e-75	4
Mettl27	1.46764e-78	0.251187	6.37688e-75	4
Syt8	6.8941e-78	0.591017	2.99549e-74	4
Tbx2	8.68871e-78	0.400759	3.77524e-74	4
Myof	4.4915e-77	0.747954	1.95156e-73	4
Id1	6.91226e-77	1.62021	3.00338e-73	4
Prdx5	8.31795e-77	1.30194	3.61415e-73	4
Cds1	1.37084e-76	0.298658	5.95632e-73	4
Sowahc	2.74798e-75	0.447355	1.194e-71	4
Shh	5.38061e-75	0.666332	2.33787e-71	4
Scp2	9.01617e-75	0.872128	3.91753e-71	4
Dynlt3	4.62373e-74	0.595548	2.00901e-70	4
Pla2g4a	5.18328e-74	0.296831	2.25214e-70	4
Abcc4	1.11584e-73	0.33142	4.84831e-70	4
Tmprss13	1.39912e-73	0.320635	6.07917e-70	4
Eif4ebp2	1.41774e-73	0.505906	6.1601e-70	4
Etfb	2.75567e-73	0.708935	1.19734e-69	4
Ugdh	3.46117e-73	1.62035	1.50388e-69	4
S100a6	3.6918e-73	2.94052	1.60409e-69	4
Capn1	3.81876e-73	0.450555	1.65925e-69	4
Lgals3	6.11923e-73	1.44973	2.65881e-69	4
Cyb5b	7.21407e-72	0.423963	3.13451e-68	4
Ppl	1.83691e-71	0.29673	7.98137e-68	4
Cisd1	1.65334e-70	0.612007	7.18377e-67	4
Adam28	3.38199e-70	0.342011	1.46948e-66	4
S100a16	3.61748e-70	0.978075	1.57179e-66	4
Cbr1	5.86135e-70	0.514981	2.54676e-66	4
Fer1l4	1.54717e-69	0.388493	6.72244e-66	4
Sypl	1.61272e-69	0.658906	7.00729e-66	4
S100a14	3.06718e-69	0.771556	1.33269e-65	4
Lsm6	4.86967e-69	0.556954	2.11587e-65	4
Dag1	6.14511e-69	0.452238	2.67005e-65	4
Arl6ip1	3.61309e-68	0.727059	1.56989e-64	4
Slc44a1	1.27065e-67	0.342862	5.52098e-64	4
Asah1	1.83151e-67	0.397141	7.95792e-64	4
Plpp3	3.22107e-67	0.587654	1.39955e-63	4
Hint2	2.0731e-66	0.535966	9.00762e-63	4
Parm1	4.14767e-66	0.301303	1.80216e-62	4
Mecom	4.77554e-66	0.675773	2.07497e-62	4
Lrpap1	6.35454e-66	0.338216	2.76105e-62	4
Fam110c	4.29692e-65	0.314598	1.86701e-61	4
Arl6ip5	6.4097e-65	0.56878	2.78501e-61	4
Ddrgk1	8.04506e-65	0.457709	3.49558e-61	4
Tecr	9.30063e-65	0.629162	4.04112e-61	4
Hsd17b12	1.49576e-64	0.40495	6.49908e-61	4
Mpzl2	1.87471e-64	0.618045	8.14563e-61	4
Dhx40	2.50302e-64	0.354737	1.08756e-60	4
Smim15	4.54011e-64	0.328729	1.97268e-60	4
Jade1	5.23888e-64	0.288018	2.27629e-60	4
Sytl1	8.23569e-64	0.306004	3.57841e-60	4
Nectin4	1.64051e-63	0.322315	7.12801e-60	4
Sema4b	1.69583e-63	0.375921	7.36838e-60	4
Pcyox1	3.35445e-63	0.266059	1.45751e-59	4
Got2	1.47961e-62	0.30797	6.42891e-59	4
Pof1b	4.20226e-62	0.253983	1.82588e-58	4
Prdx3	1.49065e-61	0.393285	6.47686e-58	4
Cd55	1.92782e-61	0.712035	8.37639e-58	4
Ndufv1	2.28587e-61	0.365579	9.9321e-58	4
M6pr	4.19563e-61	0.379501	1.823e-57	4
Atp8b1	4.99351e-61	0.515939	2.16968e-57	4
Phyh	5.52078e-61	0.347275	2.39878e-57	4
Cd9	1.24073e-60	1.54467	5.39095e-57	4
Bcap31	1.55134e-60	0.741091	6.74057e-57	4
Fabp5	2.01666e-60	0.696933	8.76238e-57	4
Nipal1	5.82808e-60	0.317064	2.5323e-56	4
Bola3	8.43583e-60	0.419335	3.66537e-56	4
Rnase4	2.70547e-59	0.524963	1.17553e-55	4
Slc14a1	4.21113e-59	0.403101	1.82974e-55	4
Tacstd2	6.40977e-59	1.09742	2.78504e-55	4
Ly6k	7.18511e-59	0.487196	3.12193e-55	4
Klf5	8.28358e-59	0.847118	3.59922e-55	4
Tubb4b	8.42162e-58	0.871606	3.6592e-54	4
Hadha	1.13905e-57	0.45016	4.94916e-54	4
Osgin1	2.71821e-57	0.325583	1.18106e-53	4
Crip1	3.15815e-57	0.441332	1.37222e-53	4
Wdr83os	4.89717e-57	0.617983	2.12782e-53	4
Sdc1	6.29521e-57	1.02812	2.73527e-53	4
Ccnd1	7.60591e-57	0.373576	3.30477e-53	4
Tnfaip8	1.19368e-56	0.638679	5.18654e-53	4
Slc25a24	1.38059e-56	0.304706	5.99864e-53	4
Wnt4	1.45461e-56	0.712331	6.32028e-53	4
Psenen	1.59132e-56	0.662904	6.91427e-53	4
Gm11808	2.17812e-56	0.667425	9.46395e-53	4
Leprot	3.52614e-56	0.26674	1.53211e-52	4
Tgfb1	3.91827e-56	0.334796	1.70249e-52	4
Eif3f	4.45524e-56	1.24808	1.9358e-52	4
Rer1	5.07689e-56	0.602012	2.20591e-52	4
Sytl2	7.65381e-56	0.401449	3.32558e-52	4
Pon2	9.558e-56	0.488551	4.15295e-52	4
Mrpl11	1.43425e-55	0.295836	6.23181e-52	4
Eef2k	1.69738e-55	0.254755	7.37513e-52	4
Ldlr	1.85521e-55	0.419964	8.06087e-52	4
Efs	1.93587e-55	0.283161	8.41133e-52	4
Lonp2	2.53545e-55	0.254048	1.10165e-51	4
Tmem128	3.66466e-55	0.369868	1.59229e-51	4
R3hdm4	5.93136e-55	0.425893	2.57718e-51	4
Pcbd2	9.23606e-55	0.375543	4.01307e-51	4
Gata3	1.60964e-54	0.705309	6.99387e-51	4
Pon3	1.72959e-54	0.252292	7.51505e-51	4
Sorl1	3.2021e-54	0.433069	1.39131e-50	4
Prom2	3.49782e-54	0.347721	1.5198e-50	4
Tpp1	1.48068e-53	0.347278	6.43357e-50	4
Emc3	1.58871e-53	0.282048	6.90296e-50	4
Cpne3	1.71811e-53	0.369034	7.46517e-50	4
Ftl1	2.60262e-53	1.63653	1.13084e-49	4
Tmod3	2.69959e-53	0.444066	1.17297e-49	4
Coa3	2.92274e-53	0.660952	1.26993e-49	4
Gtf2i	3.3768e-53	0.382834	1.46722e-49	4
Gsdmc3	9.98537e-53	0.347078	4.33864e-49	4
Cd47	1.26849e-52	0.427938	5.51157e-49	4
Lamtor4	2.03765e-52	0.48643	8.85359e-49	4
Mpc2	3.02105e-52	0.558068	1.31265e-48	4
Ptpn13	3.10438e-52	0.373856	1.34885e-48	4
Sdhaf4	9.25183e-52	0.260801	4.01992e-48	4
Reep4	1.09492e-51	0.352462	4.75741e-48	4
Rnf128	1.49077e-51	0.471542	6.47739e-48	4
Uba52	1.52653e-51	1.30883	6.63276e-48	4
Ahcyl2	2.19481e-51	0.43933	9.53644e-48	4
Jag1	2.50859e-51	0.400592	1.08998e-47	4
Mrpl14	3.39076e-51	0.564561	1.47329e-47	4
Atp6v0e	5.03306e-51	0.857246	2.18687e-47	4
Iscu	4.34754e-50	0.439368	1.889e-46	4
Laptm4a	6.37599e-50	1.04701	2.77037e-46	4
Zfp266	6.51571e-50	0.340603	2.83108e-46	4
Abcd3	7.22793e-50	0.413656	3.14054e-46	4
Mrpl52	1.03078e-49	0.995259	4.47876e-46	4
Pparg	1.16171e-49	0.477753	5.04761e-46	4
Ralbp1	1.25813e-49	0.514586	5.46659e-46	4
Slc35f5	1.35563e-49	0.333616	5.89023e-46	4
Pnpla8	1.5187e-49	0.289592	6.59874e-46	4
Eif3k	1.5723e-49	0.926238	6.83166e-46	4
Eif3i	1.83193e-49	0.656606	7.95972e-46	4
Hmgn3	4.25271e-49	0.448402	1.8478e-45	4
Tkt	7.15466e-49	0.483319	3.1087e-45	4
Sub1	1.58312e-48	0.879152	6.87867e-45	4
Hcfc1r1	2.95977e-48	0.633986	1.28602e-44	4
Nop53	4.34389e-48	0.524027	1.88742e-44	4
Ndufb11	4.96698e-48	0.836349	2.15815e-44	4
Ndufs3	6.26327e-48	0.438523	2.72139e-44	4
Ndufb5	1.21067e-47	0.677626	5.26035e-44	4
Pfdn5	1.29438e-47	1.14191	5.62407e-44	4
Cox7a2l	4.47664e-47	0.9348	1.9451e-43	4
Micu1	5.52954e-47	0.30803	2.40258e-43	4
Ptgr1	9.80989e-47	0.338222	4.2624e-43	4
Sdf2	1.37577e-46	0.384888	5.97771e-43	4
Grpel1	1.46991e-46	0.470181	6.38676e-43	4
Uqcr10	2.43227e-46	1.08482	1.05682e-42	4
Aldh1a7	6.27848e-46	0.284235	2.728e-42	4
Stk26	6.62548e-46	0.269782	2.87877e-42	4
Acsl3	7.55744e-46	0.405031	3.28371e-42	4
Eif3h	1.49631e-45	0.897781	6.50148e-42	4
Phactr2	2.249e-45	0.289355	9.77191e-42	4
Perp	2.3281e-45	1.00313	1.01156e-41	4
Dbi	3.96064e-45	0.937575	1.7209e-41	4
Snw1	7.00467e-45	0.426928	3.04353e-41	4
Tmed10	7.54934e-45	0.751853	3.28019e-41	4
Cirbp	1.3499e-44	0.432864	5.86531e-41	4
Msmo1	1.62772e-44	0.349061	7.07243e-41	4
Dpm3	3.71825e-44	0.573059	1.61558e-40	4
Peg3	4.28647e-44	0.516973	1.86247e-40	4
Rack1	4.93594e-44	1.2646	2.14467e-40	4
Tmsb4x	7.81358e-44	1.47675	3.395e-40	4
Ccnd2	1.15172e-43	0.599384	5.00424e-40	4
Pabpc1	1.28024e-43	0.921499	5.56266e-40	4
Brk1	2.89224e-43	0.530294	1.25668e-39	4
Eef1b2	2.99843e-43	1.2701	1.30282e-39	4
Pgd	3.66464e-43	0.314167	1.59229e-39	4
Naa38	4.05075e-43	0.489684	1.76005e-39	4
Far1	5.43066e-43	0.616493	2.35962e-39	4
Adam10	6.40275e-43	0.449442	2.782e-39	4
Plaur	7.227e-43	0.719607	3.14013e-39	4
Cmc1	8.92444e-43	0.382635	3.87767e-39	4
Atp5c1	1.07376e-42	0.728592	4.66551e-39	4
Ehd4	1.47247e-42	0.388816	6.39786e-39	4
Rab10	2.05563e-42	0.572339	8.93171e-39	4
Dpy30	2.42366e-42	0.377663	1.05308e-38	4
Rabac1	3.02594e-42	0.737605	1.31477e-38	4
Pebp1	3.30979e-42	0.870478	1.4381e-38	4
Tspan8	3.60344e-42	1.08681	1.56569e-38	4
Lage3	3.72605e-42	0.254163	1.61897e-38	4
Dad1	1.0522e-41	0.740644	4.5718e-38	4
Srebf1	1.09288e-41	0.3937	4.74858e-38	4
Rab11b	1.23837e-41	0.336068	5.38071e-38	4
Sh3glb2	2.01013e-41	0.280198	8.734e-38	4
Canx	3.17537e-41	0.573023	1.3797e-37	4
Ybx1	6.06671e-41	1.00307	2.63598e-37	4
Msi2	2.04619e-40	0.492811	8.8907e-37	4
Jup	2.52966e-40	0.437044	1.09914e-36	4
Nr2f2	2.71402e-40	0.496236	1.17924e-36	4
Atp5g2	3.63105e-40	0.966218	1.57769e-36	4
Ppp2r1a	4.76502e-40	0.256781	2.0704e-36	4
Ube2l3	5.83047e-40	0.489498	2.53334e-36	4
Ypel3	8.82451e-40	0.300553	3.83425e-36	4
Emc7	9.24536e-40	0.370695	4.01711e-36	4
Il17rc	1.25876e-39	0.315482	5.46932e-36	4
Tma7	1.3381e-39	0.713301	5.81406e-36	4
Ywhab	1.37385e-39	0.559802	5.96937e-36	4
Cast	2.01907e-39	0.801038	8.77285e-36	4
Cox4i1	2.47298e-39	1.16368	1.07451e-35	4
Cpd	2.59009e-39	0.334812	1.12539e-35	4
Tmem50a	3.33803e-39	0.459275	1.45037e-35	4
Aig1	3.64017e-39	0.29037	1.58165e-35	4
Zfand6	3.98784e-39	0.321643	1.73272e-35	4
Krt15	4.13402e-39	1.25256	1.79623e-35	4
Atp5g3	8.52352e-39	0.712576	3.70347e-35	4
4930402H24Rik	9.03846e-39	0.353659	3.92721e-35	4
Golph3	9.21068e-39	0.308889	4.00204e-35	4
Nol7	1.22853e-38	0.553482	5.33794e-35	4
Ppp1r14b	1.67471e-38	0.701787	7.27664e-35	4
Tm9sf2	2.85367e-38	0.341102	1.23992e-34	4
Psmb1	5.10954e-38	0.726764	2.22009e-34	4
Selenop	5.30741e-38	0.413013	2.30607e-34	4
1700025G04Rik	6.82839e-38	0.361258	2.96694e-34	4
Kcnk1	1.00162e-37	0.490628	4.35202e-34	4
Smim14	1.25857e-37	0.729092	5.46849e-34	4
Fau	1.496e-37	1.28381	6.5001e-34	4
Slc25a5	1.90789e-37	0.822263	8.2898e-34	4
Tomm5	3.29336e-37	0.325299	1.43096e-33	4
Grcc10	4.10901e-37	0.253064	1.78537e-33	4
Ndufb2	4.84855e-37	0.632712	2.1067e-33	4
Gsn	6.97452e-37	0.823648	3.03043e-33	4
Chmp5	1.27777e-36	0.484791	5.55189e-33	4
Hmgn1	1.30685e-36	0.865794	5.67828e-33	4
Mdh1	1.49714e-36	0.530186	6.50508e-33	4
Dap	3.73966e-36	0.541189	1.62488e-32	4
Barx2	5.11504e-36	0.432993	2.22248e-32	4
Uqcrc1	6.14631e-36	0.347021	2.67057e-32	4
Rtraf	6.42139e-36	0.620695	2.79009e-32	4
Rcan1	8.36003e-36	0.404022	3.63243e-32	4
Capg	9.60078e-36	0.514112	4.17154e-32	4
Emp2	9.75021e-36	0.361885	4.23647e-32	4
Churc1	1.07834e-35	0.482615	4.6854e-32	4
Cyp2f2	1.26403e-35	1.0313	5.49219e-32	4
Itpr1	1.32301e-35	0.355932	5.74848e-32	4
Rab14	1.47984e-35	0.462451	6.4299e-32	4
Acaa2	1.56592e-35	0.381032	6.80391e-32	4
Serinc2	1.62946e-35	0.344618	7.08e-32	4
Cops9	1.74839e-35	0.680927	7.59675e-32	4
Arpc5l	1.86025e-35	0.386711	8.08277e-32	4
Ndufb3	2.06165e-35	0.527447	8.95789e-32	4
Eef1a1	3.14676e-35	1.08454	1.36727e-31	4
Cul1	5.3213e-35	0.299945	2.3121e-31	4
Bag1	5.57638e-35	0.552984	2.42294e-31	4
Spcs2	7.39663e-35	0.537224	3.21383e-31	4
Metap2	7.99737e-35	0.599918	3.47486e-31	4
Ephx1	1.05567e-34	0.263572	4.5869e-31	4
Lamtor2	1.05724e-34	0.609264	4.59371e-31	4
Tmem64	2.56191e-34	0.399125	1.11315e-30	4
Marcks	2.76658e-34	0.725649	1.20208e-30	4
Slirp	3.52436e-34	0.376434	1.53133e-30	4
Dnajc19	3.59991e-34	0.313806	1.56416e-30	4
Gde1	3.7433e-34	0.293915	1.62647e-30	4
Tmbim6	4.1371e-34	0.686484	1.79757e-30	4
Cldnd1	4.74567e-34	0.305328	2.06199e-30	4
Naca	5.87517e-34	1.01744	2.55276e-30	4
Sf3b5	6.9267e-34	0.403058	3.00965e-30	4
Id2	7.35427e-34	0.587175	3.19543e-30	4
Ost4	7.38349e-34	0.712134	3.20813e-30	4
Mob4	9.12279e-34	0.361709	3.96385e-30	4
[truncated: 1,960 more rows]

## Sheet: Sene0
gene	p_val	avg_log2FC	p_val_adj	cluster
Spink1	6.59262e-65	1.2929	2.86449e-61	0
Sbp	2.27192e-63	1.7564	9.87149e-60	0
Svs5	3.7118e-60	0.948648	1.61278e-56	0
Svs2	5.19479e-47	0.598374	2.25714e-43	0
Sbpl	7.15411e-44	1.26248	3.10846e-40	0
Pate4	3.05968e-39	0.559054	1.32943e-35	0
Cd52	8.50932e-33	0.287731	3.6973e-29	0
9530002B09Rik	9.37978e-26	0.535195	4.07552e-22	0
Svs4	8.48457e-16	0.320128	3.68655e-12	0
Sprr2a3	3.5239e-15	0.596832	1.53113e-11	0
Tgm4	6.50597e-12	0.408472	2.82684e-08	0
Pigr	1.52329e-09	0.276313	6.61869e-06	0
Pglyrp1	7.85001e-09	0.41854	3.41083e-05	0

## Sheet: Sene1
gene	p_val	avg_log2FC	p_val_adj	cluster
Kcnk5	4.24268e-148	0.443903	1.84344e-144	1
Rasd1	1.74409e-142	1.37449	7.57806e-139	1
Ccnb1ip1	9.41226e-142	0.486625	4.08963e-138	1
Arrdc2	5.02273e-137	0.269999	2.18237e-133	1
Mafb	3.00761e-136	0.752939	1.3068e-132	1
Kctd12	1.20946e-135	0.480811	5.25512e-132	1
Nsmf	5.48022e-135	0.342685	2.38115e-131	1
Hspa2	2.5654e-133	0.613995	1.11467e-129	1
Pik3r3	6.82187e-133	0.707651	2.9641e-129	1
Lrrc28	1.13414e-131	0.393413	4.92783e-128	1
Tcirg1	2.07629e-131	0.483709	9.0215e-128	1
Shroom3	4.57019e-131	0.54042	1.98575e-127	1
Rgl3	1.07251e-130	0.280375	4.66004e-127	1
Stk25	2.58132e-127	0.515512	1.12158e-123	1
Hexim1	2.64896e-126	0.87009	1.15097e-122	1
Trak1	2.34073e-125	0.430325	1.01705e-121	1
Fhod1	4.51979e-125	0.442913	1.96385e-121	1
Fasn	1.01601e-124	0.496506	4.41458e-121	1
Rnf213	2.83963e-124	0.66003	1.23382e-120	1
Rbm38	1.35337e-123	0.275575	5.88041e-120	1
Smad7	1.93149e-123	0.605903	8.39231e-120	1
Etv6	4.85804e-122	0.457062	2.11082e-118	1
Dgat2	6.16504e-121	0.337692	2.67871e-117	1
Nbeal2	1.03963e-118	0.500597	4.51719e-115	1
Stat2	8.95487e-118	0.57208	3.89089e-114	1
Stap2	1.84995e-116	0.613669	8.03805e-113	1
Adrb2	2.37048e-116	0.487016	1.02998e-112	1
Arhgef10l	2.44363e-116	0.310854	1.06176e-112	1
Hist1h4n	1.34863e-115	0.332378	5.85978e-112	1
Atg2a	8.44326e-115	0.33933	3.6686e-111	1
Dhx57	3.85649e-113	0.273561	1.67564e-109	1
Vill	4.34857e-112	0.666788	1.88945e-108	1
Dalrd3	5.86936e-112	0.642565	2.55024e-108	1
Gdpd5	5.8308e-111	0.329366	2.53348e-107	1
Lama5	1.00695e-110	1.00133	4.37518e-107	1
Dhx16	3.80391e-110	0.493348	1.6528e-106	1
Esyt1	5.33198e-110	0.272431	2.31675e-106	1
Vegfa	7.00571e-110	0.972535	3.04398e-106	1
Leng1	4.9931e-109	0.254735	2.1695e-105	1
Dgat1	1.02305e-108	0.290932	4.44516e-105	1
Adar	1.19997e-108	0.285074	5.21387e-105	1
Rgs11	3.2519e-107	0.326198	1.41295e-103	1
Tnf	6.74123e-107	0.545028	2.92906e-103	1
Ccser1	1.83206e-106	0.331271	7.96029e-103	1
Zfp692	2.29564e-106	0.453175	9.97454e-103	1
Hist1h4m	7.75697e-106	0.278278	3.3704e-102	1
H2-Q4	1.32804e-105	1.00918	5.77034e-102	1
Ttbk2	1.34481e-105	0.381844	5.84319e-102	1
Abl1	4.28044e-104	0.279644	1.85985e-100	1
Mprip	5.86118e-103	1.09808	2.54668e-99	1
Fgd6	1.10777e-102	0.370943	4.81327e-99	1
Agap1	1.37459e-102	0.432481	5.97258e-99	1
Arhgap26	9.59753e-102	0.255552	4.17013e-98	1
Ppcdc	1.92882e-101	0.278191	8.38072e-98	1
Lrrc45	2.97307e-101	0.352156	1.2918e-97	1
Zfp646	6.52791e-101	0.280442	2.83638e-97	1
Znfx1	8.69272e-101	0.282327	3.77699e-97	1
Gale	1.59572e-100	0.410176	6.93342e-97	1
Polr2a	7.33162e-100	0.565806	3.18559e-96	1
Maml3	6.53898e-98	0.605095	2.84119e-94	1
Cited2	8.45806e-98	0.893091	3.67503e-94	1
Fam71a	3.25191e-97	0.477374	1.41295e-93	1
Zbtb10	9.96709e-97	0.351043	4.3307e-93	1
Tnip2	1.9757e-96	0.35828	8.58441e-93	1
Appl2	8.4537e-96	0.759611	3.67313e-92	1
Ier5l	1.15752e-95	0.622309	5.02944e-92	1
Spen	1.61876e-95	0.444657	7.03352e-92	1
Otud5	3.40555e-95	0.370121	1.47971e-91	1
Pkn1	8.25904e-95	0.295579	3.58855e-91	1
Dtx3	1.61191e-94	0.334825	7.00376e-91	1
Phkg2	1.94813e-94	0.267024	8.46464e-91	1
Kif13b	2.06504e-94	0.495902	8.9726e-91	1
Slc9a1	3.10032e-94	0.255304	1.34709e-90	1
Rab3gap2	3.44997e-94	0.292995	1.49901e-90	1
Tacc2	4.16187e-94	0.674676	1.80833e-90	1
Znrf1	4.96877e-94	0.559716	2.15893e-90	1
Ext1	9.66071e-94	0.415033	4.19758e-90	1
Ehmt2	9.43864e-93	0.326125	4.10109e-89	1
Hes1	1.93714e-92	1.00541	8.41688e-89	1
Fbrsl1	2.67727e-92	0.393653	1.16327e-88	1
Cry2	2.89567e-92	0.299187	1.25817e-88	1
Snx24	1.06846e-91	0.293071	4.64244e-88	1
Gtpbp2	1.67578e-91	0.412572	7.28126e-88	1
Plk2	2.1636e-91	1.04379	9.40083e-88	1
Arrdc1	4.7721e-91	0.550973	2.07348e-87	1
Ddit4	1.50818e-90	0.577861	6.55304e-87	1
Safb2	2.75514e-90	0.558048	1.19711e-86	1
Plekhs1	1.44186e-89	0.432534	6.2649e-86	1
Fmn1	2.61403e-89	0.402607	1.1358e-85	1
Mon2	3.25023e-89	0.296618	1.41222e-85	1
Gtf2b	1.8566e-88	0.404908	8.06692e-85	1
Als2cl	3.37349e-88	0.366774	1.46578e-84	1
Fbxw11	6.35446e-88	0.253401	2.76101e-84	1
Echdc2	9.47449e-88	0.427053	4.11667e-84	1
Ptpn18	1.55936e-87	0.467283	6.77542e-84	1
Brwd1	5.22593e-87	0.48758	2.27067e-83	1
Fnbp4	7.19973e-87	0.383917	3.12828e-83	1
Cdkn2aip	1.26153e-86	0.451388	5.48133e-83	1
Ypel2	3.97096e-86	0.265802	1.72538e-82	1
Slc1a5	1.33549e-85	0.94264	5.80269e-82	1
Sptan1	1.47913e-85	0.55851	6.42683e-82	1
Arid1b	1.48061e-85	0.451752	6.43325e-82	1
Baiap2	4.11712e-85	0.634259	1.78889e-81	1
Ptprj	2.03459e-84	0.323816	8.84029e-81	1
Mxd1	3.12487e-84	0.254755	1.35775e-80	1
Tuft1	9.76148e-84	0.501031	4.24136e-80	1
Prdm2	1.57301e-83	0.35137	6.83473e-80	1
AC149090.1	2.39801e-83	0.978602	1.04193e-79	1
Nr1h2	3.54807e-83	0.336272	1.54164e-79	1
Oas2	4.81506e-83	0.373915	2.09214e-79	1
Nfkbiz	1.23462e-82	0.815914	5.36441e-79	1
Adck5	2.62931e-82	0.458273	1.14244e-78	1
Kcnma1	3.04789e-82	0.372071	1.32431e-78	1
Foxo3	3.09066e-82	0.340427	1.34289e-78	1
Magi1	5.00082e-82	0.262849	2.17286e-78	1
Zfand2a	6.76534e-82	0.395397	2.93954e-78	1
Slc6a8	2.65873e-81	0.265586	1.15522e-77	1
Ddx39b	4.5162e-80	0.513201	1.96229e-76	1
Pik3c2a	3.26109e-79	0.789169	1.41695e-75	1
Paxbp1	3.52506e-79	0.590969	1.53164e-75	1
Rab11fip1	3.56191e-79	1.00426	1.54765e-75	1
Tcf7l2	3.66293e-79	0.822746	1.59154e-75	1
Abca3	4.1074e-79	0.36455	1.78467e-75	1
Cgnl1	9.59182e-79	0.322553	4.16765e-75	1
Naip6	2.05059e-78	0.596055	8.9098e-75	1
Plekhn1	3.84255e-78	0.263856	1.66959e-74	1
Tmem259	5.63255e-78	0.309657	2.44734e-74	1
Myo5c	5.78525e-78	0.882706	2.51369e-74	1
Nbea	1.43105e-77	0.722962	6.21791e-74	1
Fat1	1.54087e-77	0.444889	6.69509e-74	1
Kmt5c	1.55412e-77	0.267448	6.75266e-74	1
Nr3c2	7.20203e-77	0.354111	3.12928e-73	1
Prr14l	8.75854e-77	0.305544	3.80559e-73	1
Golgb1	1.14631e-76	1.035	4.98071e-73	1
Arhgef11	1.54299e-76	0.303939	6.70431e-73	1
Ppp1r10	1.90813e-76	0.942523	8.29083e-73	1
Efnb2	2.04547e-76	0.53381	8.88756e-73	1
Clec2d	2.16173e-76	0.927707	9.39272e-73	1
Cdc42bpb	3.4905e-76	0.343574	1.51662e-72	1
Tle4	3.5163e-76	0.636161	1.52783e-72	1
Ep400	3.74696e-76	0.335193	1.62805e-72	1
Gpr137	3.98575e-76	0.289984	1.73181e-72	1
Arhgef16	5.98474e-76	0.250393	2.60037e-72	1
Kmt2b	1.34239e-75	0.299345	5.83268e-72	1
Zfc3h1	1.47363e-75	0.49554	6.40291e-72	1
Jun	1.9407e-75	1.82801	8.43233e-72	1
Slc7a5	4.03646e-75	0.271861	1.75384e-71	1
Gse1	6.77255e-75	0.303987	2.94267e-71	1
Preb	9.24424e-75	0.322383	4.01662e-71	1
Nfe2l1	1.3393e-74	0.75618	5.81924e-71	1
Sgsm3	2.03252e-74	0.300128	8.83129e-71	1
Mthfr	9.60747e-74	0.251341	4.17444e-70	1
Tmc4	1.50559e-73	0.64779	6.54178e-70	1
Amd2	1.65364e-73	0.400169	7.18506e-70	1
Fbxo32	2.62881e-73	0.379378	1.14222e-69	1
Snd1	3.76719e-73	0.269202	1.63684e-69	1
Grina	8.84991e-73	0.370818	3.84528e-69	1
Rhob	1.56856e-72	0.90953	6.8154e-69	1
Slk	1.8714e-72	0.827142	8.13124e-69	1
Cdk8	5.68721e-72	0.353605	2.47109e-68	1
Cpm	6.48674e-72	0.393176	2.81849e-68	1
Acox1	1.8989e-71	0.460611	8.25071e-68	1
Exoc4	1.92109e-71	0.378802	8.34712e-68	1
Upf2	2.10419e-71	0.415786	9.14271e-68	1
Prrc2a	2.23798e-71	0.522376	9.72403e-68	1
Cdk19	2.66075e-71	0.565437	1.15609e-67	1
Gon4l	2.71471e-71	0.261919	1.17954e-67	1
Noxo1	6.83915e-71	0.444113	2.97161e-67	1
Dvl1	9.53831e-71	0.402904	4.1444e-67	1
Nedd4l	1.48141e-70	0.303838	6.43674e-67	1
Tjp3	1.78706e-70	0.557143	7.76476e-67	1
Kat6a	1.86452e-70	0.265933	8.10135e-67	1
Arhgef38	2.31431e-70	0.304632	1.00557e-66	1
Nrd1	2.59494e-70	0.636829	1.1275e-66	1
Stk11	3.19336e-70	0.282628	1.38752e-66	1
Clk2	3.65876e-70	0.339343	1.58973e-66	1
Plcd3	5.22414e-70	0.310403	2.26989e-66	1
Usp33	9.53959e-70	0.329026	4.14495e-66	1
Eif2ak3	1.19585e-68	0.324896	5.19597e-65	1
Gramd1a	1.28135e-68	0.2847	5.56745e-65	1
Zbtb16	1.76025e-68	0.397655	7.6483e-65	1
Hk2	1.76605e-68	0.835241	7.67347e-65	1
Trafd1	2.7057e-68	0.274215	1.17563e-64	1
Numa1	3.0136e-68	0.298009	1.30941e-64	1
Parp14	6.15855e-68	0.40236	2.67589e-64	1
Cgn	1.63705e-67	0.305406	7.11297e-64	1
Chd3	5.28101e-67	0.599994	2.2946e-63	1
Akap8l	7.07401e-67	0.37301	3.07366e-63	1
Syvn1	1.02767e-66	0.419125	4.46523e-63	1
Trim26	1.03657e-66	0.2949	4.50391e-63	1
Ap3d1	1.30625e-66	0.379903	5.67566e-63	1
Tnrc6a	8.81426e-66	0.624252	3.8298e-62	1
2010300C02Rik	8.83114e-66	0.261106	3.83713e-62	1
Irf9	2.1753e-65	0.377861	9.45167e-62	1
Zc3h7a	4.08355e-65	0.518734	1.7743e-61	1
Atp10b	6.713e-65	0.688483	2.9168e-61	1
Camk1d	1.08543e-64	0.33363	4.71618e-61	1
Sh3bgrl2	1.87276e-64	0.34854	8.13712e-61	1
Dnm2	2.80403e-64	0.396151	1.21835e-60	1
Ptprk	5.50628e-64	0.368874	2.39248e-60	1
Csf2ra	6.02419e-64	0.258784	2.61751e-60	1
Plekhh1	7.17435e-64	0.261044	3.11726e-60	1
Kdm3a	1.28806e-63	0.281756	5.5966e-60	1
Aak1	1.50044e-63	0.297295	6.51943e-60	1
Myo10	1.59046e-63	0.277386	6.91054e-60	1
Ccnl2	1.6425e-63	0.689963	7.13668e-60	1
Hip1r	2.91487e-63	0.298623	1.26651e-59	1
Tnk2	3.4064e-63	0.281067	1.48008e-59	1
Clk3	6.19958e-63	0.250144	2.69372e-59	1
C77080	7.86906e-63	0.292117	3.41911e-59	1
Arid5a	8.89793e-63	0.535783	3.86615e-59	1
N4bp1	1.24757e-62	0.315516	5.42068e-59	1
Dusp1	1.61769e-62	0.988393	7.02886e-59	1
Txlna	2.07384e-62	0.367507	9.01084e-59	1
Mmp15	2.89993e-62	0.542856	1.26002e-58	1
Flnb	6.14129e-62	0.462126	2.66839e-58	1
Brd2	7.45402e-62	0.658653	3.23877e-58	1
Spns2	2.43252e-61	0.309047	1.05693e-57	1
Rasef	4.50265e-61	0.27357	1.9564e-57	1
Akap13	5.50536e-61	0.652869	2.39208e-57	1
Fam193b	3.33557e-60	0.262415	1.44931e-56	1
Prkca	4.30732e-60	0.561785	1.87153e-56	1
Ankhd1	4.50238e-60	0.402021	1.95628e-56	1
Afdn	6.65138e-60	0.616193	2.89003e-56	1
Lpar6	1.0571e-59	0.281103	4.59308e-56	1
Sipa1l3	1.06778e-59	0.293232	4.63951e-56	1
Acin1	1.68184e-59	0.571084	7.30757e-56	1
Smg6	1.93357e-59	0.326696	8.40137e-56	1
Ubr2	1.99666e-59	0.31611	8.67549e-56	1
Chd9	1.49424e-58	0.519029	6.49246e-55	1
Brf1	1.77706e-58	0.380149	7.72132e-55	1
Dync1h1	3.55207e-58	0.522277	1.54337e-54	1
Tet3	5.58783e-58	0.268582	2.42791e-54	1
Araf	6.61912e-58	0.342573	2.87601e-54	1
Magi3	1.03476e-57	0.312634	4.49604e-54	1
Gata2	1.26577e-57	0.344969	5.49976e-54	1
Hook2	2.85007e-57	0.29238	1.23835e-53	1
Tmcc3	3.56549e-57	0.508448	1.54921e-53	1
H2-Q6	8.32592e-57	0.271886	3.61761e-53	1
Unc13b	9.38851e-57	0.348205	4.07931e-53	1
Grhl2	2.18173e-56	0.308479	9.47963e-53	1
Nfx1	2.61502e-56	0.352902	1.13623e-52	1
Plat	3.22761e-56	0.269115	1.4024e-52	1
Golga4	1.8294e-55	0.727287	7.94875e-52	1
Capn15	2.04657e-55	0.251725	8.89234e-52	1
Phc3	2.32064e-55	0.384338	1.00832e-51	1
Mapk13	4.24344e-55	0.421041	1.84377e-51	1
Lpcat4	4.85116e-55	0.411408	2.10783e-51	1
Zbtb7b	5.95298e-55	0.250933	2.58657e-51	1
Leng8	2.14381e-54	0.368874	9.31487e-51	1
Ivns1abp	3.91257e-54	0.652664	1.70001e-50	1
Rrbp1	6.98329e-54	0.780942	3.03424e-50	1
Rnf10	1.80377e-53	0.464163	7.8374e-50	1
Mllt3	2.2806e-53	0.367961	9.90921e-50	1
Rere	2.42376e-53	0.434704	1.05313e-49	1
Eif4g3	2.96655e-53	0.300727	1.28897e-49	1
Smad4	3.8033e-53	0.375568	1.65253e-49	1
Uggt1	4.50793e-53	0.276742	1.9587e-49	1
Plce1	4.79437e-53	0.29547	2.08315e-49	1
Dmxl1	9.64893e-53	0.340585	4.19246e-49	1
Qsox1	1.53945e-52	0.552635	6.68892e-49	1
Plk3	1.61897e-52	0.363662	7.03441e-49	1
Safb	1.71278e-52	0.328256	7.44203e-49	1
Chd7	2.48329e-52	0.323671	1.07899e-48	1
Stxbp2	3.28964e-52	0.327737	1.42935e-48	1
H2-K1	9.43723e-52	0.938185	4.10048e-48	1
Krtcap3	1.10395e-51	0.355574	4.79665e-48	1
Plekha6	1.95018e-51	0.302526	8.47354e-48	1
Arhgap17	2.16979e-51	0.251592	9.42775e-48	1
Prpf4b	2.26876e-51	0.927938	9.85774e-48	1
Cldn23	1.1718e-50	0.251436	5.09148e-47	1
Aff4	1.2933e-50	0.454625	5.61937e-47	1
Edn1	1.46734e-50	0.497064	6.37558e-47	1
Hnrnpl	2.96071e-50	0.429168	1.28643e-46	1
Rin2	3.69976e-50	0.321892	1.60755e-46	1
Lrba	1.17344e-49	0.338857	5.0986e-46	1
Ppp1r9a	1.27968e-49	0.274595	5.56021e-46	1
Phactr4	1.77079e-49	0.307726	7.69407e-46	1
Zmynd8	3.48836e-49	0.374718	1.51569e-45	1
Ralgapa2	3.9252e-49	0.322863	1.7055e-45	1
Chd6	1.19833e-48	0.533442	5.20674e-45	1
Dusp10	1.81218e-48	0.380334	7.87391e-45	1
Sgk1	3.13171e-48	0.668722	1.36073e-44	1
Irf7	4.02822e-48	0.438018	1.75026e-44	1
Usp19	1.38838e-47	0.278591	6.03251e-44	1
Sox4	3.01764e-47	0.607045	1.31116e-43	1
Atp9b	8.04026e-47	0.259869	3.49349e-43	1
Zfhx3	1.15612e-46	0.489372	5.02333e-43	1
Tmprss2	1.38438e-46	0.564146	6.01515e-43	1
2410002F23Rik	2.61769e-46	0.255019	1.13739e-42	1
Setbp1	2.71476e-46	0.262385	1.17956e-42	1
Rnf111	3.04354e-46	0.301576	1.32242e-42	1
Myh9	3.62345e-46	0.563801	1.57439e-42	1
Ppp1r15a	9.03364e-46	0.782271	3.92512e-42	1
Azin1	1.09374e-45	0.519699	4.7523e-42	1
Chd4	1.7223e-45	0.489984	7.48339e-42	1
Brd1	2.3493e-45	0.372166	1.02077e-41	1
Ier2	2.67271e-45	0.970517	1.16129e-41	1
Ankrd17	3.03167e-45	0.479122	1.31726e-41	1
Hdlbp	3.12295e-45	0.491033	1.35692e-41	1
Tcim	3.7168e-45	0.611657	1.61495e-41	1
Mtus1	5.61904e-45	0.310018	2.44147e-41	1
Tbx3	5.70369e-45	0.446924	2.47825e-41	1
Oasl2	6.06962e-45	0.337937	2.63725e-41	1
2610507B11Rik	1.1e-44	0.285258	4.7795e-41	1
Akap9	1.26884e-44	0.622193	5.51313e-41	1
Tet2	2.16938e-44	0.280469	9.42595e-41	1
Supt5	2.6703e-44	0.272838	1.16025e-40	1
Btg2	1.49309e-43	1.09995	6.48749e-40	1
Hivep2	3.44725e-43	0.426123	1.49783e-39	1
Fkbp5	5.61907e-43	0.266148	2.44149e-39	1
Krt78	5.78165e-43	0.282952	2.51213e-39	1
Zfp503	8.96572e-43	0.280125	3.8956e-39	1
Klf10	1.41609e-42	0.362081	6.1529e-39	1
Ank3	3.28465e-42	0.426029	1.42718e-38	1
Ero1l	3.4489e-42	0.291162	1.49855e-38	1
Lars2	3.7266e-42	0.909119	1.61921e-38	1
Epb41	1.41928e-41	0.399887	6.16677e-38	1
Trim24	1.85069e-41	0.323674	8.04126e-38	1
Cep350	2.222e-41	0.262427	9.6546e-38	1
Ahr	2.45845e-41	0.370053	1.0682e-37	1
Sltm	2.70261e-41	0.441898	1.17428e-37	1
Macf1	3.49712e-41	0.374666	1.5195e-37	1
Mylip	5.70394e-41	0.31018	2.47836e-37	1
Vars	1.06514e-40	0.36394	4.62804e-37	1
Nisch	1.57701e-40	0.501652	6.85213e-37	1
Rhpn2	2.26733e-40	0.274281	9.85155e-37	1
Mknk2	2.31942e-40	0.359539	1.00779e-36	1
Elf3	4.48553e-40	0.647295	1.94896e-36	1
Zcchc7	7.11322e-40	0.628424	3.09069e-36	1
Herpud1	9.88336e-40	0.534798	4.29432e-36	1
Maf	1.67486e-39	0.280114	7.27725e-36	1
Sel1l3	3.11244e-39	0.321669	1.35235e-35	1
Kmt2a	5.78827e-39	0.40093	2.515e-35	1
Nectin2	6.00001e-39	0.337527	2.607e-35	1
Strbp	1.29013e-38	0.328558	5.60563e-35	1
Rsrp1	1.5812e-38	0.675402	6.87031e-35	1
Ubr4	7.28658e-38	0.298618	3.16602e-34	1
Pnisr	7.30188e-38	0.565085	3.17267e-34	1
Ppfibp2	7.89834e-38	0.282558	3.43183e-34	1
Tes	9.41251e-38	0.409807	4.08973e-34	1
Clmn	2.34542e-37	0.358258	1.01908e-33	1
Kmt2c	2.58456e-37	0.419371	1.12299e-33	1
Setd2	1.29709e-36	0.251803	5.63586e-33	1
Ceacam1	2.33334e-36	0.774789	1.01384e-32	1
Ankrd11	3.51683e-36	0.506733	1.52806e-32	1
Slc45a3	8.5943e-36	0.257711	3.73422e-32	1
Ano1	1.20443e-35	0.38323	5.23324e-32	1
Birc6	1.66526e-35	0.424207	7.23558e-32	1
Samd9l	1.45374e-34	0.301502	6.31649e-31	1
Tcf25	2.4913e-34	0.391385	1.08247e-30	1
Son	3.65976e-34	0.797034	1.59017e-30	1
Fosb	6.24097e-34	1.05114	2.7117e-30	1
Srsf11	7.64158e-34	0.43732	3.32027e-30	1
Fosl2	1.00818e-33	0.464952	4.38055e-30	1
Herc2	5.43234e-33	0.324219	2.36035e-29	1
Eml4	5.69647e-33	0.312637	2.47512e-29	1
Zfp292	6.4463e-33	0.280853	2.80092e-29	1
Gpr155	1.1352e-32	0.318425	4.93245e-29	1
Phf20l1	1.36974e-32	0.341747	5.95151e-29	1
Nufip2	1.56407e-32	0.399584	6.7959e-29	1
Srrm2	1.57416e-32	0.731055	6.83971e-29	1
Snrnp70	2.30001e-32	0.58589	9.99354e-29	1
Egr1	4.06233e-32	0.996736	1.76508e-28	1
Hnrnpa2b1	4.11602e-32	0.622993	1.78841e-28	1
Chd2	4.32868e-32	0.281407	1.88081e-28	1
Sox9	4.96273e-32	0.507054	2.15631e-28	1
Sf1	1.13677e-31	0.314438	4.93925e-28	1
Sipa1l1	1.66223e-31	0.270314	7.22241e-28	1
Bod1l	3.89623e-31	0.270167	1.69291e-27	1
Txnip	4.35059e-31	0.42931	1.89033e-27	1
Trip11	5.10671e-31	0.271119	2.21887e-27	1
Tfcp2l1	5.20016e-31	0.342148	2.25947e-27	1
Limch1	5.47107e-31	0.284883	2.37718e-27	1
Srsf2	8.24813e-31	0.589811	3.58381e-27	1
Nktr	2.43644e-30	0.533168	1.05863e-26	1
Casz1	2.63571e-30	0.389867	1.14522e-26	1
Chka	3.15536e-30	0.57301	1.371e-26	1
Srsf7	5.09725e-30	0.290129	2.21476e-26	1
Smg1	1.08793e-29	0.292972	4.72704e-26	1
Cdk12	1.80885e-29	0.346258	7.85946e-26	1
Hnrnpdl	6.55984e-29	0.361871	2.85025e-25	1
Arglu1	1.52986e-28	0.522148	6.64725e-25	1
Jmjd1c	1.91445e-28	0.378436	8.31829e-25	1
Btg1	2.136e-28	0.602897	9.28094e-25	1
Huwe1	2.35362e-28	0.375803	1.02265e-24	1
Kdm1a	5.39815e-28	0.265158	2.3455e-24	1
Fos	5.62597e-28	0.896247	2.44448e-24	1
Tob1	1.29739e-27	0.41766	5.63716e-24	1
Ints6	2.50818e-27	0.336922	1.08981e-23	1
Klf4	2.99053e-27	0.611368	1.29939e-23	1
Cldn3	5.01165e-27	0.578739	2.17756e-23	1
Mdm4	7.84304e-27	0.250607	3.4078e-23	1
Rbm5	8.53096e-27	0.331843	3.7067e-23	1
Slc38a1	1.22527e-26	0.258689	5.32378e-23	1
Clk1	3.8882e-26	0.547055	1.68942e-22	1
Arhgef5	8.64966e-26	0.296734	3.75828e-22	1
P4hb	9.11596e-26	0.500087	3.96088e-22	1
Atrx	1.41501e-25	0.466572	6.14822e-22	1
Sbno2	2.56267e-25	0.339644	1.11348e-21	1
Prrc2c	4.1765e-25	0.457319	1.81469e-21	1
Piezo2	4.39079e-25	0.40043	1.9078e-21	1
Sfi1	6.10439e-25	0.250404	2.65236e-21	1
Clu	9.03735e-25	0.805616	3.92673e-21	1
Pcm1	1.60097e-24	0.25182	6.95624e-21	1
Nipbl	2.89444e-24	0.27105	1.25763e-20	1
Nbeal1	6.8873e-24	0.279664	2.99253e-20	1
Pigr	9.23571e-24	0.549119	4.01291e-20	1
Mlph	5.97799e-23	0.314499	2.59744e-19	1
Srsf5	7.14712e-23	0.433345	3.10543e-19	1
Atp6v1c2	2.23601e-22	0.326348	9.71547e-19	1
Irf1	4.50477e-22	0.255126	1.95732e-18	1
Cd44	1.05748e-21	0.270857	4.59477e-18	1
Krt8	1.83079e-21	0.589568	7.9548e-18	1
Tsc22d4	1.89197e-21	0.367821	8.22063e-18	1
Sorbs2	2.48611e-21	0.294889	1.08022e-17	1
Cldn7	3.25798e-21	0.567383	1.41559e-17	1
Abca5	6.93226e-21	0.268978	3.01207e-17	1
Junb	2.05248e-20	0.726505	8.91803e-17	1
Ubn2	3.349e-20	0.311318	1.45514e-16	1
Zfp36	5.67969e-20	0.584712	2.46782e-16	1
H2-D1	6.91089e-20	0.519691	3.00278e-16	1
Slc12a2	6.98665e-20	0.480922	3.0357e-16	1
Ewsr1	1.36873e-19	0.271807	5.94712e-16	1
Phlda1	1.88083e-19	0.546847	8.17221e-16	1
Hspa5	2.64335e-19	0.554495	1.14854e-15	1
Pcf11	4.48918e-19	0.28517	1.95055e-15	1
Klf2	5.76569e-19	0.271736	2.50519e-15	1
Runx1	1.05513e-18	0.398171	4.58456e-15	1
Gfpt1	1.16013e-18	0.291964	5.04079e-15	1
Zfp36l2	1.29867e-18	0.298864	5.64273e-15	1
Mat2a	1.33623e-18	0.29797	5.80591e-15	1
Lmo7	1.35925e-18	0.323809	5.90592e-15	1
Gsk3b	1.84639e-18	0.267448	8.02256e-15	1
Ascc3	1.24338e-17	0.254998	5.40251e-14	1
Foxp1	5.86399e-17	0.276818	2.5479e-13	1
Taf1d	7.79542e-17	0.318521	3.38711e-13	1
Ktn1	1.9767e-16	0.345151	8.58877e-13	1
Pnn	7.25741e-16	0.315988	3.15334e-12	1
Tgif1	1.7932e-15	0.3075	7.79144e-12	1
Atf3	2.71286e-15	0.654069	1.17874e-11	1
Srrm1	2.96866e-15	0.279706	1.28988e-11	1
5330417C22Rik	3.77716e-15	0.256933	1.64118e-11	1
Lima1	5.84796e-15	0.312378	2.54094e-11	1
Id2	7.88846e-15	0.267239	3.42754e-11	1
Zfp36l1	8.81461e-15	0.425233	3.82995e-11	1
Cldn4	1.79024e-14	0.495747	7.77858e-11	1
Krt19	3.47481e-14	0.410968	1.50981e-10	1
Nfib	1.01151e-13	0.322747	4.39501e-10	1
Snhg11	1.93021e-13	0.659032	8.38676e-10	1
Dnajb1	2.24543e-13	0.378728	9.75638e-10	1
Bclaf1	3.66532e-13	0.251853	1.59258e-09	1
Jund	1.15821e-12	0.385836	5.03243e-09	1
Krt23	1.16716e-12	0.285584	5.07133e-09	1
Hnrnpu	4.54624e-12	0.282515	1.97534e-08	1
Slc38a2	4.78407e-12	0.360084	2.07868e-08	1
Ifrd1	6.44618e-12	0.390131	2.80087e-08	1
Krt18	7.68266e-12	0.294785	3.33811e-08	1
Ncoa4	9.63625e-12	0.362447	4.18695e-08	1
Ezr	2.70623e-11	0.272177	1.17586e-07	1
Tra2b	2.10306e-10	0.27034	9.1378e-07	1
Pbsn	2.40735e-10	0.73343	1.046e-06	1
Rnase1	4.41012e-10	0.297938	1.9162e-06	1
Klf6	8.31921e-10	0.320629	3.6147e-06	1
Tgm4	4.48907e-07	0.561129	0.0019505	1
Calr	2.92144e-06	0.288485	0.0126936	1

## Sheet: Sene2
gene	p_val	avg_log2FC	p_val_adj	cluster
Tra2a	3.33502e-81	1.19415	1.44907e-77	2
Osmr	9.94311e-80	0.570384	4.32028e-76	2
Atxn7	6.8693e-68	0.328682	2.98471e-64	2
Ripk1	8.86876e-68	0.314933	3.85348e-64	2
Hnrnph1	1.61548e-65	0.756879	7.01926e-62	2
Gls	8.61114e-63	0.767757	3.74154e-59	2
Piga	1.10302e-61	0.255675	4.79261e-58	2
Cyth3	8.94196e-61	0.253887	3.88528e-57	2
Spaca6	8.81009e-59	0.304517	3.82799e-55	2
Fus	9.73565e-59	1.01097	4.23014e-55	2
Ddx3y	5.85275e-56	0.56437	2.54302e-52	2
Nabp1	9.80076e-56	0.435679	4.25843e-52	2
Nup98	8.24665e-55	0.502822	3.58317e-51	2
Nfat5	9.07694e-55	0.71567	3.94393e-51	2
Prkab2	4.13174e-54	0.307396	1.79524e-50	2
Zfp950	2.61302e-52	0.275829	1.13536e-48	2
Slc15a2	3.01043e-51	0.59834	1.30803e-47	2
Sgms1	4.43625e-50	0.309384	1.92755e-46	2
Thoc6	3.03564e-49	0.339024	1.31899e-45	2
Ccnl1	1.57867e-48	1.07907	6.85933e-45	2
Mast4	7.5296e-48	1.21562	3.27161e-44	2
Dot1l	1.67589e-47	0.38048	7.28174e-44	2
Casp4	2.14843e-46	0.387214	9.33495e-43	2
Luc7l2	9.36075e-46	0.915609	4.06724e-42	2
Ddx50	1.48352e-45	0.654477	6.44592e-42	2
Fubp1	4.49275e-45	0.610745	1.9521e-41	2
Picalm	4.51081e-45	1.05093	1.95995e-41	2
Mafg	1.47546e-44	0.362858	6.41089e-41	2
Icam1	4.57858e-44	0.692888	1.98939e-40	2
Bmp1	7.19277e-44	0.252604	3.12526e-40	2
Auts2	2.22216e-43	0.351096	9.65531e-40	2
Wsb1	2.33293e-43	0.773904	1.01366e-39	2
Ttc14	3.14085e-43	0.530567	1.3647e-39	2
Taf1d	4.69224e-43	0.700782	2.03878e-39	2
Spag9	5.97215e-43	0.708277	2.5949e-39	2
Gem	1.11549e-42	0.358566	4.84681e-39	2
Rbm39	3.59844e-40	0.951671	1.56352e-36	2
Cstf3	4.04023e-40	0.641913	1.75548e-36	2
Ogt	1.10604e-39	0.519859	4.80573e-36	2
Ets1	1.44426e-39	0.366923	6.27531e-36	2
Micall1	2.77038e-39	0.334618	1.20373e-35	2
Sec24a	9.9327e-39	0.275403	4.31576e-35	2
Vmp1	1.62157e-38	1.18135	7.04571e-35	2
Tmem245	1.70439e-38	0.270792	7.40559e-35	2
Fam133b	1.94606e-38	0.308825	8.45561e-35	2
Noct	2.08517e-38	0.686079	9.06007e-35	2
Tead1	3.72622e-38	0.342279	1.61904e-34	2
Frmd4b	3.89547e-38	0.45375	1.69258e-34	2
Slc38a2	1.12254e-37	1.02842	4.87745e-34	2
Col7a1	2.86802e-37	0.39928	1.24616e-33	2
Exoc5	6.16352e-37	0.287944	2.67805e-33	2
Itga3	7.37862e-37	0.316473	3.20601e-33	2
Cnot7	2.90692e-36	0.26701	1.26306e-32	2
Tgfb1i1	6.74532e-36	0.261095	2.93084e-32	2
Sfpq	3.09532e-35	0.696201	1.34492e-31	2
Pim1	3.70046e-35	0.490473	1.60785e-31	2
Zkscan3	4.83615e-35	0.284756	2.10131e-31	2
Wnk1	4.95128e-35	0.518076	2.15133e-31	2
Zfp644	5.26539e-35	0.532958	2.28781e-31	2
Aebp2	8.03938e-35	0.553207	3.49311e-31	2
Tcf12	4.97991e-34	0.327398	2.16377e-30	2
Sf3b1	1.71033e-33	0.705504	7.43136e-30	2
Lrp1	1.90555e-33	0.292726	8.27963e-30	2
Ndel1	2.72965e-33	0.361223	1.18603e-29	2
Tra2b	2.74323e-33	0.75173	1.19193e-29	2
Ptbp3	2.86147e-33	0.500897	1.24331e-29	2
Naa15	7.31771e-33	0.423587	3.17954e-29	2
Usp53	1.02202e-32	0.266343	4.44069e-29	2
Rap2b	1.13637e-32	0.466146	4.93755e-29	2
Mecom	2.81119e-32	0.481417	1.22146e-28	2
Rnd3	1.21823e-31	0.536243	5.2932e-28	2
Epha2	1.60551e-31	0.374258	6.97594e-28	2
Dst	3.50169e-31	0.872618	1.52149e-27	2
Hivep2	1.22458e-30	0.465009	5.32081e-27	2
Jag2	3.88429e-30	0.344115	1.68772e-26	2
Ube2d3	4.79318e-30	0.690816	2.08263e-26	2
Ythdc1	7.4749e-30	0.458144	3.24784e-26	2
Etnk1	1.18557e-29	0.272951	5.15132e-26	2
Skil	2.44826e-29	0.548026	1.06377e-25	2
Zbtb20	2.6371e-29	0.606786	1.14582e-25	2
Zfp131	1.05702e-28	0.333167	4.59277e-25	2
Esyt2	2.0051e-28	0.275396	8.71215e-25	2
Med13	2.69152e-28	0.36326	1.16947e-24	2
Tsc22d2	1.77683e-27	0.77032	7.72034e-24	2
Ahcyl2	5.17611e-27	0.321382	2.24902e-23	2
Peg3	5.86705e-27	0.387427	2.54923e-23	2
Sbno2	1.73513e-26	0.480195	7.53913e-23	2
Adamts1	4.47317e-26	0.432451	1.94359e-22	2
Kdm6b	1.2038e-25	0.606067	5.2305e-22	2
Rlim	2.62179e-25	0.261254	1.13917e-21	2
Midn	3.20347e-25	0.384303	1.39191e-21	2
BC005537	5.07007e-25	0.455689	2.20295e-21	2
Gadd45g	5.57804e-25	0.433891	2.42366e-21	2
Cpeb2	8.03674e-25	0.333598	3.49196e-21	2
Ikzf2	3.04281e-24	0.29433	1.3221e-20	2
Ptprs	3.85446e-24	0.34827	1.67476e-20	2
Bclaf1	4.48267e-24	0.467946	1.94772e-20	2
Tshz2	5.37597e-24	0.345008	2.33586e-20	2
Mef2a	1.05529e-23	0.406263	4.58523e-20	2
Msn	1.47596e-23	0.251815	6.41303e-20	2
Itgb4	2.38652e-23	0.358532	1.03694e-19	2
Nrip1	3.46868e-23	0.422142	1.50714e-19	2
Cpeb4	4.02744e-23	0.25155	1.74992e-19	2
Csnk1a1	5.96316e-23	0.544138	2.59099e-19	2
Srsf6	6.42425e-23	0.274017	2.79134e-19	2
Luzp1	6.44001e-23	0.405589	2.79818e-19	2
Tbc1d1	1.70534e-22	0.283186	7.4097e-19	2
4930523C07Rik	1.85068e-22	0.267066	8.04122e-19	2
Pcf11	1.86078e-22	0.410346	8.08508e-19	2
Ewsr1	2.92603e-22	0.375745	1.27136e-18	2
Mbnl1	3.36957e-22	0.388101	1.46408e-18	2
Mysm1	4.52857e-22	0.257327	1.96766e-18	2
Itga6	5.21999e-22	0.438796	2.26809e-18	2
Far1	1.73038e-21	0.562441	7.51851e-18	2
Top1	1.84544e-21	0.551565	8.01843e-18	2
Raph1	2.23015e-21	0.295194	9.69001e-18	2
Cdk12	2.30941e-21	0.378499	1.00344e-17	2
Tiparp	2.59762e-21	0.455454	1.12867e-17	2
Ints6	3.9906e-21	0.36395	1.73392e-17	2
Nufip2	5.27483e-21	0.41807	2.29192e-17	2
Clk1	7.93459e-21	0.615323	3.44758e-17	2
Ranbp2	7.96886e-21	0.277558	3.46247e-17	2
Stat3	2.18306e-20	0.287843	9.48538e-17	2
Zwint	4.33392e-20	0.328981	1.88309e-16	2
Runx1	1.70819e-19	0.507576	7.42208e-16	2
Slc5a3	2.68525e-19	0.267639	1.16674e-15	2
Ascc3	2.91224e-19	0.338556	1.26537e-15	2
Itgav	4.2914e-19	0.417429	1.86461e-15	2
Ugdh	4.8289e-19	0.663624	2.09816e-15	2
Setd5	7.10704e-19	0.295489	3.08801e-15	2
Srsf5	7.72149e-19	0.542312	3.35499e-15	2
Rassf1	7.74172e-19	0.367997	3.36378e-15	2
Cfl2	1.12955e-18	0.463842	4.90789e-15	2
Lamc2	1.24157e-18	0.662228	5.39464e-15	2
Homer1	1.41471e-18	0.339356	6.14692e-15	2
Bhlhe40	1.82259e-18	0.269809	7.91917e-15	2
Slco2a1	1.92793e-18	0.281087	8.37685e-15	2
Pdlim5	3.00641e-18	0.512667	1.30628e-14	2
Gnl3	3.68568e-18	0.293155	1.60143e-14	2
Nsd3	5.01497e-18	0.280765	2.179e-14	2
Zyx	6.11603e-18	0.34902	2.65741e-14	2
Myc	6.27091e-18	0.380551	2.72471e-14	2
Rbbp6	1.01088e-17	0.344013	4.39229e-14	2
Anxa7	1.04803e-17	0.263017	4.5537e-14	2
Ilk	3.49236e-17	0.286553	1.51743e-13	2
Sema3c	3.77313e-17	0.257638	1.63943e-13	2
Cxcl1	3.99499e-17	0.282302	1.73582e-13	2
Rbm25	4.21467e-17	0.485724	1.83128e-13	2
Syne2	6.89105e-17	0.401036	2.99416e-13	2
Srsf7	6.94205e-17	0.290428	3.01632e-13	2
Arid5b	8.22287e-17	0.424235	3.57284e-13	2
Jmjd1c	8.79523e-17	0.35054	3.82153e-13	2
Luc7l3	1.22696e-16	0.305352	5.33113e-13	2
Rsrc2	1.23315e-16	0.291407	5.35803e-13	2
Mafk	1.56004e-16	0.307637	6.77836e-13	2
Ubap2l	1.77846e-16	0.259889	7.72741e-13	2
Rbms1	2.05125e-16	0.305754	8.91269e-13	2
Errfi1	2.07513e-16	1.21137	9.01643e-13	2
Cldn1	3.11403e-16	0.381499	1.35305e-12	2
Sipa1l1	3.92462e-16	0.281883	1.70525e-12	2
Fosl1	5.75231e-16	0.380594	2.49938e-12	2
Srsf2	9.74729e-16	0.537716	4.2352e-12	2
Prpf39	1.1203e-15	0.252472	4.86769e-12	2
Socs3	1.28012e-15	0.482107	5.56211e-12	2
Rbms3	7.55816e-15	0.270551	3.28402e-11	2
Eif4a2	1.17348e-14	0.292449	5.09878e-11	2
Flna	1.17755e-14	0.33131	5.11644e-11	2
Nras	5.77305e-14	0.263077	2.50839e-10	2
Nr4a1	1.3179e-13	0.658628	5.72628e-10	2
Cast	1.33113e-13	0.439908	5.78374e-10	2
Trp63	1.39603e-13	0.334376	6.06576e-10	2
Dusp6	6.97485e-13	0.274276	3.03057e-09	2
Rsrp1	8.82212e-13	0.40539	3.83321e-09	2
Ubn2	1.00251e-12	0.317785	4.35591e-09	2
Vcl	1.63681e-12	0.377484	7.11192e-09	2
Pbx1	2.19535e-12	0.318316	9.53879e-09	2
Ptpn14	2.20144e-12	0.270595	9.56524e-09	2
Pparg	4.3268e-12	0.277348	1.87999e-08	2
Palld	5.96412e-12	0.514782	2.59141e-08	2
Arglu1	6.6832e-12	0.364617	2.90385e-08	2
Svs2	1.35018e-11	0.337965	5.86654e-08	2
Srrm2	1.53339e-11	0.458002	6.66257e-08	2
Rock2	1.72829e-11	0.40905	7.5094e-08	2
Rbm5	1.9662e-11	0.259312	8.54313e-08	2
Egr3	3.85251e-11	0.263672	1.67391e-07	2
Nfkb1	4.01548e-11	0.254801	1.74472e-07	2
Hnrnpa2b1	4.44869e-11	0.389788	1.93295e-07	2
Chka	4.72134e-11	0.402938	2.05142e-07	2
Arhgef5	6.45324e-11	0.262584	2.80393e-07	2
Mbnl2	8.56511e-11	0.255981	3.72154e-07	2
Thbs1	2.50699e-10	0.435358	1.08929e-06	2
Nktr	3.51486e-10	0.365392	1.52721e-06	2
Cd55	4.01123e-10	0.384651	1.74288e-06	2
Tnfaip2	4.96442e-10	0.296821	2.15704e-06	2
Purb	5.36806e-10	0.278182	2.33242e-06	2
Coq10b	7.00647e-10	0.302756	3.04431e-06	2
Msi2	7.9253e-10	0.267504	3.44354e-06	2
Son	1.20112e-09	0.415395	5.21886e-06	2
Ccnl2	4.67637e-09	0.274503	2.03188e-05	2
Srsf3	8.92643e-09	0.275998	3.87853e-05	2
Hnrnpa3	9.21754e-09	0.303594	4.00502e-05	2
Hnrnpu	1.1794e-08	0.312109	5.12449e-05	2
Cp	1.52893e-08	0.357411	6.6432e-05	2
Sult5a1	1.73928e-08	0.303136	7.55715e-05	2
Id3	3.30079e-08	0.413655	0.000143419	2
Pnisr	3.63111e-08	0.266701	0.000157772	2
Hif1a	4.70194e-08	0.275871	0.000204299	2
Plaur	4.88869e-08	0.353252	0.000212414	2
Rtn4	1.39748e-07	0.27589	0.000607207	2
Sat1	1.66178e-07	0.301827	0.000722044	2
Areg	2.82607e-07	0.258217	0.00122793	2
Tpm1	6.34452e-07	0.572607	0.00275669	2
Atrn	7.8477e-07	0.309329	0.00340983	2
Ier5	1.11588e-06	0.282879	0.0048485	2
Prpf4b	2.50856e-06	0.271788	0.0108997	2
Snrnp70	4.94381e-06	0.253574	0.0214809	2
Cebpd	5.33547e-06	0.347492	0.0231826	2
Lmo7	6.49497e-06	0.268584	0.0282207	2
Hbegf	7.08657e-06	0.308474	0.0307911	2

## Sheet: Sene3
gene	p_val	avg_log2FC	p_val_adj	cluster
Dcn	0	2.98289	0	3
Rbp1	0	2.00298	0	3
Fmo2	0	1.75721	0	3
Moxd1	4.49599737715534e-322	0.743199	1.953510860374e-318	3
Apoe	6.32404026676796e-322	3.99283	2.74779549591068e-318	3
Sparc	4.51348e-307	1.11482	1.96111e-303	3
Prelp	4.97906e-287	0.609718	2.1634e-283	3
Fmod	3.35464e-279	0.876246	1.45759e-275	3
Tgm2	6.76863e-278	0.856465	2.94097e-274	3
Kitl	4.36884e-270	0.932929	1.89826e-266	3
Steap4	1.81111e-263	0.427856	7.86929e-260	3
Igfbp5	1.23184e-255	2.00616	5.35235e-252	3
Ltbp4	9.41784e-255	0.966901	4.09205e-251	3
Oat	9.53695e-253	1.4197	4.14381e-249	3
Pdpn	4.23631e-251	1.07117	1.84068e-247	3
Cdh3	6.17612e-251	0.58265	2.68353e-247	3
Cpne8	8.66865e-251	0.574035	3.76653e-247	3
Cnn2	2.62627e-248	0.745622	1.14112e-244	3
Serpinh1	1.06352e-247	0.649871	4.621e-244	3
Cp	3.47229e-246	2.00911	1.50871e-242	3
Krt14	1.12925e-245	2.60871	4.90659e-242	3
Ackr3	3.95956e-241	0.44008	1.72043e-237	3
Cpe	1.73889e-238	1.2073	7.55547e-235	3
Pltp	4.54356e-238	0.733222	1.97418e-234	3
Col16a1	3.35619e-237	0.650465	1.45826e-233	3
Pdgfa	3.6853e-237	1.06935	1.60126e-233	3
Fgfr2	2.14367e-236	0.981913	9.31425e-233	3
Cacna2d1	5.8628e-234	0.765913	2.54739e-230	3
Sbspon	2.92248e-228	0.624138	1.26982e-224	3
Gas6	6.31243e-228	1.3459	2.74275e-224	3
Nrtn	6.9364e-227	0.618568	3.01387e-223	3
Dlk2	3.95087e-226	0.804233	1.71665e-222	3
Bhlhe41	7.82193e-224	0.506392	3.39863e-220	3
Aldh1a1	3.86452e-223	1.17827	1.67913e-219	3
Tns3	2.16195e-222	0.708517	9.39368e-219	3
Itgb8	9.1444e-222	0.517824	3.97324e-218	3
Aebp1	4.80878e-213	0.710783	2.08941e-209	3
Lgals7	1.09946e-212	2.33975	4.77715e-209	3
Col18a1	1.96626e-212	1.0418	8.54339e-209	3
Stbd1	2.45329e-212	0.5551	1.06595e-208	3
Amotl1	9.18154e-212	0.731686	3.98938e-208	3
Ifitm3	5.1133e-211	2.89591	2.22173e-207	3
Adgrb1	7.35694e-210	0.682927	3.19659e-206	3
Krt17	3.37949e-208	1.74974	1.46839e-204	3
Col17a1	4.02463e-204	1.10633	1.7487e-200	3
Atp1b3	1.40723e-201	1.1669	6.11442e-198	3
Ifitm1	2.84138e-201	0.517625	1.23458e-197	3
Il33	1.31654e-199	0.741855	5.72035e-196	3
Mt2	2.9228e-199	2.28899	1.26996e-195	3
Ptpn14	2.00325e-198	0.94835	8.70412e-195	3
Vangl1	1.02948e-194	0.546513	4.47311e-191	3
Cavin1	3.25563e-194	0.520547	1.41457e-190	3
Nradd	8.08975e-193	0.355071	3.515e-189	3
Spred2	8.89111e-193	0.590506	3.86319e-189	3
Wwp1	4.50917e-190	0.698455	1.95923e-186	3
Egr3	1.39353e-189	0.935241	6.05487e-186	3
Palld	2.01276e-188	1.61017	8.74544e-185	3
Efemp1	3.27378e-188	0.452655	1.42246e-184	3
Tmem176b	6.29934e-188	2.36231	2.73706e-184	3
Crim1	6.52079e-186	0.667046	2.83328e-182	3
Zc2hc1a	2.34317e-185	0.319209	1.01811e-181	3
Hoxd11	7.12668e-185	0.373173	3.09654e-181	3
Bcl11a	8.00734e-182	0.399917	3.47919e-178	3
Rflnb	3.28543e-181	0.669485	1.42752e-177	3
Nxn	4.09506e-181	0.951703	1.77931e-177	3
Slc5a3	4.53638e-175	0.692435	1.97106e-171	3
Cdc42ep3	2.64155e-174	0.798789	1.14775e-170	3
Tns1	4.31509e-174	0.450177	1.87491e-170	3
Lama3	1.75298e-173	0.519609	7.61671e-170	3
Trim29	2.33566e-172	0.502007	1.01484e-168	3
Scarb2	2.03664e-171	0.826859	8.84919e-168	3
Camk2n1	2.7983e-171	0.563687	1.21586e-167	3
Spred1	6.94094e-171	0.424457	3.01584e-167	3
Sema5a	1.61425e-170	0.361606	7.01391e-167	3
Dusp7	1.62072e-170	0.653584	7.04204e-167	3
Rbms3	1.79279e-170	0.870354	7.78966e-167	3
Smtn	2.20328e-169	0.445757	9.57326e-166	3
Maff	7.37274e-169	1.41424	3.20346e-165	3
Tmem176a	4.58408e-168	1.88248	1.99178e-164	3
Nfic	1.07432e-167	0.556197	4.6679e-164	3
Ncam1	8.45089e-167	0.538167	3.67191e-163	3
Prss23	1.29086e-165	0.62133	5.60877e-162	3
Nfix	1.75926e-165	1.29893	7.64401e-162	3
Dusp6	5.35629e-165	0.902076	2.32731e-161	3
Smarca2	1.14746e-162	0.782252	4.98572e-159	3
Tgfbr3	1.37049e-162	0.373349	5.95478e-159	3
St3gal4	1.53073e-161	0.305847	6.65103e-158	3
Axl	4.04978e-161	0.373854	1.75963e-157	3
Hoxd13	4.9807e-160	0.354755	2.16411e-156	3
Csrp1	5.24453e-159	1.55845	2.27875e-155	3
Frmd6	3.1983e-158	0.499308	1.38966e-154	3
Col4a1	1.87901e-157	0.367238	8.16429e-154	3
Rbbp8	7.9328e-157	0.450976	3.4468e-153	3
Mgp	1.08567e-156	0.689567	4.71725e-153	3
Apoc1	2.22094e-155	0.839489	9.65e-152	3
Lamb3	6.49623e-154	0.857258	2.82261e-150	3
F2rl1	9.17898e-154	0.554991	3.98827e-150	3
Ptpn1	1.80402e-153	0.819907	7.83847e-150	3
Lamc1	6.16289e-151	0.352434	2.67778e-147	3
D16Ertd472e	9.30665e-151	0.351312	4.04374e-147	3
Ptprd	1.17076e-150	0.452594	5.08694e-147	3
Ctdsp2	7.24078e-149	0.395876	3.14612e-145	3
Tuba1a	7.86449e-149	0.703572	3.41712e-145	3
Lcn2	9.64386e-149	1.51332	4.19026e-145	3
Igsf3	4.90981e-147	0.429901	2.13331e-143	3
Bcam	1.68697e-146	1.09846	7.3299e-143	3
Ctnnal1	2.19975e-146	0.726059	9.55791e-143	3
Ctdspl	3.33617e-146	0.555526	1.44957e-142	3
Spry2	3.95689e-146	0.680831	1.71927e-142	3
Nectin1	1.48051e-142	0.717835	6.43283e-139	3
Etfdh	3.01052e-142	0.299844	1.30807e-138	3
Emd	3.0752e-142	0.93746	1.33618e-138	3
Stk17b	8.20669e-142	0.60742	3.56581e-138	3
Krt5	1.3637e-140	2.20749	5.92527e-137	3
Ptprs	4.46421e-140	0.761499	1.9397e-136	3
S100a13	1.17699e-139	0.588298	5.11402e-136	3
Tuba1b	1.32222e-139	0.923996	5.74504e-136	3
Pkp1	9.04146e-138	0.325032	3.92852e-134	3
Arl13b	1.04322e-137	0.399731	4.53278e-134	3
Csrnp1	2.35151e-136	0.98014	1.02173e-132	3
Slco2a1	2.63817e-135	0.653355	1.14628e-131	3
Pde4b	3.81249e-135	0.428133	1.65653e-131	3
Prkx	1.1926e-133	0.517281	5.18187e-130	3
Klf13	8.10054e-133	0.663086	3.51969e-129	3
Il6st	2.35965e-132	0.429337	1.02527e-128	3
Pcdh7	1.6824e-131	0.373921	7.31003e-128	3
Rgs12	2.62173e-131	0.614623	1.13914e-127	3
Sorcs2	3.92823e-131	0.311255	1.70682e-127	3
Rel	1.27236e-130	0.473141	5.5284e-127	3
Srf	4.58495e-130	0.537546	1.99216e-126	3
Bnip2	4.32097e-129	0.471095	1.87746e-125	3
Pdlim4	9.28179e-129	0.747317	4.03294e-125	3
Serpinb5	1.48895e-127	1.16539	6.4695e-124	3
Selenop	3.46854e-127	0.693757	1.50708e-123	3
Ryk	4.16271e-127	0.427241	1.8087e-123	3
Tuba1c	3.33397e-126	1.15213	1.44861e-122	3
Siah2	5.07992e-126	0.344777	2.20722e-122	3
Pnp	9.29856e-125	0.6744	4.04022e-121	3
Rab12	1.15791e-124	0.321273	5.03111e-121	3
Ctsl	1.74722e-124	1.66113	7.59168e-121	3
Tpbg	2.5253e-124	0.449251	1.09724e-120	3
Rdx	1.3162e-123	0.774633	5.71888e-120	3
Krt15	1.31264e-122	2.62675	5.7034e-119	3
Tcf4	9.16497e-122	0.522449	3.98218e-118	3
Scmh1	2.53459e-121	0.353488	1.10128e-117	3
Sult5a1	2.7644e-121	0.961511	1.20113e-117	3
Msn	4.47439e-121	0.520923	1.94412e-117	3
Gja1	2.53811e-120	0.399755	1.10281e-116	3
Stag2	3.99762e-120	0.441045	1.73697e-116	3
Khdrbs1	4.24882e-120	0.673907	1.84611e-116	3
Fgfr1	1.41417e-118	0.265537	6.14457e-115	3
Map1lc3a	1.00514e-117	1.52448	4.36733e-114	3
Scpep1	1.00703e-117	0.877551	4.37556e-114	3
Nr4a3	1.2951e-117	0.596857	5.62722e-114	3
Ptms	4.03862e-117	1.10451	1.75478e-113	3
Nasp	2.13983e-116	0.562289	9.29754e-113	3
Asph	2.60815e-116	0.45117	1.13324e-112	3
Cish	4.1193e-116	0.432172	1.78983e-112	3
Stard5	1.6936e-115	0.302009	7.35869e-112	3
Ssbp2	1.77564e-115	0.543203	7.71517e-112	3
Tpm2	2.65649e-115	0.894811	1.15424e-111	3
Defb1	4.28917e-115	1.60412	1.86364e-111	3
Itgb1	6.67838e-115	1.26859	2.90176e-111	3
Nexn	6.81925e-115	0.356479	2.96296e-111	3
Mapre1	1.3756e-114	0.821522	5.97697e-111	3
Sertad1	1.77621e-114	1.08318	7.71762e-111	3
Slc25a25	1.8932e-114	0.51577	8.22593e-111	3
Zfp131	7.1959e-113	0.593275	3.12662e-109	3
Timp3	1.16384e-112	1.28421	5.05687e-109	3
Klc3	1.17645e-112	0.265258	5.11167e-109	3
Tln1	5.94355e-112	0.463254	2.58247e-108	3
Mfge8	1.3639e-111	0.899936	5.92614e-108	3
Egr2	1.59884e-111	0.416869	6.94694e-108	3
Bag3	1.96429e-111	0.469643	8.53486e-108	3
Ilk	2.31467e-111	0.582154	1.00572e-107	3
Nr4a1	1.47123e-110	1.81137	6.39248e-107	3
Wls	3.69753e-109	0.882434	1.60658e-105	3
Hmgb2	7.04512e-109	1.07241	3.0611e-105	3
Tpm4	9.04856e-109	1.01881	3.9316e-105	3
Foxn3	1.45771e-108	0.547687	6.33374e-105	3
Cst3	2.95493e-107	1.65304	1.28392e-103	3
Ece1	3.45172e-107	0.325828	1.49977e-103	3
Nop58	3.5278e-107	0.882976	1.53283e-103	3
Jag2	5.13627e-107	0.575473	2.23171e-103	3
Tfdp2	6.19339e-107	0.341506	2.69103e-103	3
Fn1	1.25925e-106	0.389272	5.47146e-103	3
Nedd4	2.08927e-106	0.946608	9.07789e-103	3
Pard6g	3.17829e-106	0.370146	1.38097e-102	3
Itgb4	4.05598e-106	0.722035	1.76232e-102	3
Aldh1a7	1.86597e-105	0.394905	8.10764e-102	3
Clic4	1.99679e-104	0.827025	8.67604e-101	3
Ppfibp1	4.55931e-104	0.438493	1.98102e-100	3
Irs2	8.28045e-104	0.456564	3.59786e-100	3
Slc6a6	1.03696e-103	0.749694	4.5056e-100	3
Ski	1.04431e-103	0.281139	4.53753e-100	3
Lactb	1.69572e-103	0.396653	7.36792e-100	3
Sfn	1.25486e-102	2.19292	5.45236e-99	3
Hnrnpa1	1.93783e-102	0.949485	8.41988e-99	3
Mfap3l	2.01075e-102	0.309851	8.73671e-99	3
Bmpr1a	2.76768e-102	0.397491	1.20256e-98	3
Anapc5	5.11382e-102	0.410741	2.22195e-98	3
Rsu1	5.2566e-102	0.395897	2.28399e-98	3
Sall3	1.4201e-101	0.326852	6.17034e-98	3
Wwtr1	3.19226e-101	0.285631	1.38704e-97	3
Lrp1	5.23831e-101	0.475078	2.27605e-97	3
Mbnl1	7.80191e-101	0.720471	3.38993e-97	3
Map3k20	2.09193e-100	0.251032	9.08944e-97	3
Nr3c1	3.05951e-100	0.281399	1.32936e-96	3
Mt1	3.75264e-100	1.91471	1.63052e-96	3
Fermt1	6.95173e-100	0.377721	3.02052e-96	3
Coq10b	9.88147e-100	0.892448	4.2935e-96	3
Dek	5.19009e-99	0.756091	2.25509e-95	3
Ube2s	6.51533e-99	0.855382	2.83091e-95	3
Pls3	2.00669e-98	0.487061	8.71906e-95	3
Nr4a2	2.03312e-98	0.523004	8.83392e-95	3
Perp	9.89326e-98	1.30639	4.29862e-94	3
Dapl1	9.90758e-98	0.478813	4.30484e-94	3
Rheb	1.8012e-97	1.05771	7.82623e-94	3
Gsn	6.49415e-97	1.262	2.82171e-93	3
Tnfrsf12a	1.99348e-96	1.29583	8.66167e-93	3
Icam1	4.08464e-96	0.868421	1.77477e-92	3
Fam168a	4.91512e-96	0.280027	2.13562e-92	3
Ets1	7.62056e-96	0.537154	3.31113e-92	3
Fosl1	1.46429e-95	0.808104	6.36233e-92	3
Egfr	2.22494e-95	0.409748	9.66736e-92	3
Etf1	3.65266e-95	0.700329	1.58708e-91	3
Cd151	6.72699e-95	0.477257	2.92288e-91	3
Bbx	6.88345e-95	0.386096	2.99086e-91	3
Tinagl1	2.19072e-94	0.676563	9.51868e-91	3
Lbp	4.44567e-94	0.307728	1.93164e-90	3
Tpm1	4.60583e-94	1.66717	2.00123e-90	3
Galnt18	5.81457e-94	0.398351	2.52643e-90	3
Rnd3	3.51237e-93	0.784158	1.52613e-89	3
Ltbp3	1.57254e-92	0.344358	6.83269e-89	3
Rock2	1.71718e-92	0.965072	7.46116e-89	3
Med13l	2.49834e-92	0.277167	1.08553e-88	3
Ankrd13c	7.33454e-92	0.30575	3.18686e-88	3
Calu	1.61009e-91	0.308872	6.99586e-88	3
Tmed5	8.60545e-91	0.691028	3.73907e-87	3
Cebpb	9.22895e-91	1.42419	4.00998e-87	3
Sema3c	1.05354e-90	0.572491	4.57764e-87	3
Lman1	1.24969e-90	0.350473	5.42991e-87	3
Hcar2	1.30599e-90	0.381611	5.67452e-87	3
Bcl10	7.95045e-90	0.738524	3.45447e-86	3
Id4	1.93318e-89	0.358638	8.39968e-86	3
Cldn1	2.10193e-89	0.739227	9.13288e-86	3
Hspb8	4.96181e-89	0.4382	2.1559e-85	3
Ing5	7.54009e-89	0.269208	3.27617e-85	3
Cldnd1	9.39528e-89	0.456094	4.08225e-85	3
Fndc3b	2.04797e-88	0.337059	8.89842e-85	3
App	2.79463e-88	1.16201	1.21427e-84	3
Smc1a	6.04497e-88	0.541959	2.62654e-84	3
Itga6	7.5307e-88	0.830643	3.27209e-84	3
Ecm1	2.30939e-86	0.384086	1.00343e-82	3
Marcks	3.33878e-85	0.995564	1.4507e-81	3
Fbxo30	3.6795e-85	0.271573	1.59874e-81	3
Sik1	1.17546e-84	0.768478	5.10736e-81	3
Dsp	1.34724e-84	1.01269	5.85376e-81	3
Col7a1	3.1954e-84	0.551749	1.3884e-80	3
Ppid	4.88004e-84	0.331064	2.12038e-80	3
Hdac4	1.1442e-83	0.294279	4.97156e-80	3
Itm2c	1.39211e-83	0.578171	6.04873e-80	3
Dst	3.46069e-83	1.28627	1.50367e-79	3
Golim4	3.47776e-83	0.423059	1.51108e-79	3
Impdh2	3.93692e-83	0.459939	1.71059e-79	3
Fxr1	5.3462e-83	0.429828	2.32292e-79	3
Adm	6.06012e-83	0.320651	2.63312e-79	3
Pik3r1	3.28115e-82	0.491958	1.42566e-78	3
Furin	5.66134e-82	0.378844	2.45985e-78	3
Dapk1	9.49624e-82	0.336708	4.12612e-78	3
Qk	1.15479e-81	0.423423	5.01757e-78	3
Bmp1	1.88032e-81	0.324525	8.17e-78	3
Nptn	5.58936e-81	0.550048	2.42858e-77	3
Maged1	6.70743e-81	0.475391	2.91438e-77	3
Ets2	1.18815e-80	0.81667	5.1625e-77	3
Atp1a1	1.34652e-80	1.1399	5.85063e-77	3
Prpf38a	1.43058e-80	0.298808	6.21588e-77	3
Dnaja1	1.49383e-80	1.17584	6.4907e-77	3
Twsg1	2.33949e-80	0.273507	1.01651e-76	3
Htatsf1	3.20382e-80	0.260033	1.39206e-76	3
Tnfaip1	3.70063e-80	0.264187	1.60792e-76	3
Cnn3	1.92136e-79	0.588071	8.34829e-76	3
Tshz2	9.51408e-79	0.632202	4.13387e-75	3
Trp63	9.91181e-79	0.770366	4.30668e-75	3
Nap1l1	6.86745e-78	0.692518	2.98391e-74	3
Sfr1	1.05924e-77	0.986436	4.60239e-74	3
Tns4	2.1533e-77	0.315173	9.3561e-74	3
Smc6	8.253e-77	0.340135	3.58593e-73	3
Rbpj	1.56966e-76	0.251443	6.82019e-73	3
Prnp	1.99554e-76	0.297883	8.67063e-73	3
Wsb1	3.32073e-76	0.901158	1.44286e-72	3
Ndufa11	3.52855e-76	1.05579	1.53316e-72	3
Adamts1	6.20498e-76	0.602465	2.69606e-72	3
Ybx3	7.9426e-76	1.02532	3.45106e-72	3
Tnrc18	1.46514e-75	0.355612	6.36602e-72	3
Rbm22	2.86457e-75	0.321507	1.24466e-71	3
Ppp1r12a	2.89525e-75	0.38791	1.25799e-71	3
Nampt	5.60805e-75	0.339429	2.4367e-71	3
Rbms1	1.24939e-74	0.625072	5.42859e-71	3
Clca3a2	9.5606e-74	0.295999	4.15408e-70	3
Hnrnph2	1.68148e-73	0.350647	7.30603e-70	3
Sde2	2.96703e-73	0.390691	1.28917e-69	3
2900026A02Rik	5.17018e-73	0.294263	2.24644e-69	3
Eif1a	7.77294e-73	0.811731	3.37734e-69	3
Hspb1	2.53785e-72	1.52774	1.1027e-68	3
Sdc4	3.22575e-72	1.30747	1.40159e-68	3
Ephx1	3.93548e-72	0.36041	1.70997e-68	3
Taf13	4.44492e-72	0.266545	1.93132e-68	3
Cul3	8.92759e-72	0.482395	3.87904e-68	3
Ptpn2	1.16058e-71	0.34154	5.04271e-68	3
Mmp14	1.8678e-71	0.256171	8.11558e-68	3
Tiparp	4.10075e-71	0.751058	1.78177e-67	3
Itgb5	6.27155e-71	0.289438	2.72499e-67	3
Gem	9.54148e-71	0.417002	4.14577e-67	3
Hnrnpa0	1.42184e-70	0.857887	6.17788e-67	3
Tceal8	1.57754e-70	0.434015	6.85439e-67	3
Oxr1	1.69366e-70	0.258962	7.35896e-67	3
Pbx1	3.1681e-70	0.760463	1.37654e-66	3
Ier3	4.89334e-70	1.44144	2.12615e-66	3
Anxa5	8.48994e-70	1.02387	3.68888e-66	3
Ssbp3	2.2922e-69	0.358401	9.95959e-66	3
Arc	2.88386e-69	0.816164	1.25304e-65	3
Unc45a	9.61176e-69	0.402288	4.17631e-65	3
Slc2a1	2.06375e-68	0.493976	8.96699e-65	3
Vezf1	3.78856e-68	0.431869	1.64613e-64	3
Cstf3	4.56293e-68	0.64897	1.98259e-64	3
Tgfb1i1	4.56935e-68	0.301835	1.98538e-64	3
Itga3	8.99651e-68	0.40399	3.90898e-64	3
Lamc2	1.02692e-67	0.903869	4.46197e-64	3
Cxcl10	1.22271e-67	0.401186	5.31266e-64	3
Rcan1	1.34081e-67	0.443618	5.82581e-64	3
Arl4c	6.25807e-67	0.279113	2.71913e-63	3
Ccnd2	7.87082e-67	0.654224	3.41987e-63	3
Raly	2.06468e-66	0.539595	8.97106e-63	3
Skil	2.51455e-66	0.761374	1.09257e-62	3
Cxcl1	2.90938e-66	0.470988	1.26413e-62	3
Lpcat2	5.03293e-66	0.30716	2.18681e-62	3
Rb1cc1	6.83625e-66	0.505227	2.97035e-62	3
Serinc1	8.1255e-66	0.400831	3.53053e-62	3
Wwc2	8.37284e-66	0.25978	3.638e-62	3
Ppp3ca	1.07656e-65	0.657753	4.67763e-62	3
Tnfrsf1a	1.07732e-65	0.334527	4.68097e-62	3
Rbmxl1	1.11218e-65	0.327798	4.83244e-62	3
Ncoa7	1.94213e-65	0.310605	8.43854e-62	3
Agrn	2.42942e-65	0.493515	1.05558e-61	3
Ppp1cc	2.5652e-65	0.47905	1.11458e-61	3
Ginm1	7.6992e-65	0.359371	3.3453e-61	3
F3	8.75881e-65	0.594742	3.8057e-61	3
Top1	9.48603e-65	0.926451	4.12168e-61	3
Eif4a1	1.63263e-64	1.06976	7.09377e-61	3
Ptpn11	1.68527e-64	0.283402	7.3225e-61	3
Met	2.23752e-64	0.250477	9.72202e-61	3
Mcl1	6.889e-64	0.78086	2.99327e-60	3
Glud1	8.57189e-64	0.324221	3.72449e-60	3
S100a16	1.82845e-63	0.881667	7.9446e-60	3
Trib1	2.21714e-63	0.723098	9.63349e-60	3
Srsf3	2.2252e-63	0.747533	9.66851e-60	3
Top2b	2.39774e-63	0.37965	1.04182e-59	3
Klf9	4.45761e-63	0.585573	1.93683e-59	3
Errfi1	9.09294e-63	1.3792	3.95088e-59	3
Myc	1.3487e-62	0.592718	5.86012e-59	3
Flna	2.21319e-62	0.607458	9.61633e-59	3
Cald1	3.48363e-62	0.29034	1.51364e-58	3
Hnrnpa3	3.78215e-62	0.81993	1.64335e-58	3
Actb	3.84099e-62	1.59785	1.66891e-58	3
Sntb2	1.2566e-61	0.273224	5.45991e-58	3
Slc7a1	1.38551e-61	0.315456	6.02003e-58	3
Sdc1	2.1556e-61	0.924085	9.36608e-58	3
Hif1a	8.86653e-61	0.7467	3.85251e-57	3
Appbp2	1.89985e-60	0.293857	8.25484e-57	3
Abracl	2.8686e-60	0.663198	1.24641e-56	3
Ddx3x	1.25833e-59	0.649072	5.46746e-56	3
Selenow	1.82523e-59	0.964392	7.93062e-56	3
Kdelr2	3.20537e-59	0.517496	1.39273e-55	3
Pcbp2	5.27565e-59	0.767575	2.29227e-55	3
Phlda3	6.54572e-59	0.345948	2.84412e-55	3
Nfil3	7.3219e-59	0.370471	3.18137e-55	3
Fhl2	7.40124e-59	0.541413	3.21584e-55	3
Pxdc1	1.1971e-58	0.310513	5.20139e-55	3
Tubb5	2.3538e-58	0.638716	1.02273e-54	3
Nop53	2.73131e-58	0.551926	1.18675e-54	3
Bdp1	3.21252e-58	0.341129	1.39584e-54	3
Ncl	3.76633e-58	1.00895	1.63647e-54	3
Rap1b	5.57247e-58	0.495716	2.42124e-54	3
Hint1	9.234e-58	1.12604	4.01217e-54	3
Rnf19a	1.53811e-57	0.408754	6.6831e-54	3
Hmgb1	1.55795e-57	1.19278	6.76928e-54	3
Slc3a2	1.64358e-57	0.542676	7.14137e-54	3
Luzp1	1.77726e-57	0.5661	7.7222e-54	3
1700025G04Rik	5.51252e-57	0.38467	2.39519e-53	3
Thbs1	7.96561e-57	0.915588	3.46106e-53	3
Larp4	1.15056e-56	0.356915	4.99916e-53	3
Bzw1	1.61301e-56	0.653969	7.00855e-53	3
Eif4e	1.89752e-56	0.375918	8.24471e-53	3
Nfib	9.78817e-56	0.902071	4.25296e-52	3
Rsl1d1	2.13216e-55	0.439933	9.26424e-52	3
Fat2	2.64017e-55	0.258535	1.14715e-51	3
Rassf1	2.8803e-55	0.513426	1.25149e-51	3
Stk26	3.57746e-55	0.263468	1.55441e-51	3
Klf6	1.53123e-54	1.3467	6.65319e-51	3
Sumo1	2.85884e-54	0.695584	1.24216e-50	3
Ppp3cb	4.51268e-54	0.27451	1.96076e-50	3
Zfp36l2	5.618e-54	0.58105	2.44102e-50	3
Atp2b1	8.74109e-54	0.458752	3.79801e-50	3
Spop	9.20152e-54	0.401975	3.99806e-50	3
Dnajb1	1.09705e-53	0.991042	4.76668e-50	3
Smc3	1.92854e-53	0.291246	8.37951e-50	3
Phactr2	2.53163e-53	0.297905	1.09999e-49	3
Comt	2.554e-53	0.520208	1.10971e-49	3
4930523C07Rik	4.30042e-53	0.392162	1.86853e-49	3
Ap2a2	5.15749e-53	0.279052	2.24093e-49	3
Actg1	6.1477e-53	1.34208	2.67117e-49	3
Cdcp1	7.59165e-53	0.310626	3.29857e-49	3
Erf	7.89027e-53	0.273711	3.42832e-49	3
Bicd1	8.80604e-53	0.253628	3.82622e-49	3
Slbp	5.92901e-52	0.406647	2.57615e-48	3
Rbm8a	6.56097e-52	0.463159	2.85074e-48	3
Rnase4	1.25375e-51	0.409852	5.44756e-48	3
Mpp6	1.70175e-51	0.306056	7.3941e-48	3
Myl6	1.72383e-51	1.15822	7.49002e-48	3
Mrps16	2.23609e-51	0.403274	9.7158e-48	3
Ppp2r2d	2.31297e-51	0.297742	1.00498e-47	3
Cnbp	2.37222e-51	0.784207	1.03073e-47	3
Set	2.56895e-51	0.912871	1.11621e-47	3
Sec62	2.78909e-51	0.700849	1.21186e-47	3
Fmc1	4.1794e-51	0.402538	1.81595e-47	3
Chic2	7.11359e-51	0.399993	3.09086e-47	3
Laptm4a	1.2604e-50	1.01073	5.47642e-47	3
Ube2b	1.37536e-50	0.690711	5.97595e-47	3
Zmiz1	1.42103e-50	0.380299	6.17436e-47	3
Chd1	1.55902e-50	0.297783	6.77393e-47	3
Lgr4	2.30233e-50	0.34228	1.00036e-46	3
Fbl	2.78269e-50	0.338892	1.20908e-46	3
Pten	3.06068e-50	0.257415	1.32986e-46	3
B230219D22Rik	4.8876e-50	0.400801	2.12366e-46	3
Ywhab	5.61852e-50	0.614304	2.44125e-46	3
Mapkapk2	5.74746e-50	0.329154	2.49727e-46	3
Foxa1	6.12578e-50	0.507527	2.66165e-46	3
Notch2	6.78904e-50	0.295788	2.94984e-46	3
Hnrnpk	9.39514e-50	0.826108	4.08219e-46	3
Smndc1	1.09166e-49	0.326985	4.74327e-46	3
Hbegf	1.3314e-49	1.14278	5.78492e-46	3
Mob1a	1.52444e-49	0.280312	6.62368e-46	3
Peli1	1.64409e-49	0.250746	7.14357e-46	3
Hmgn3	2.86792e-49	0.426111	1.24611e-45	3
Hnrnpd	3.22382e-49	0.37811	1.40075e-45	3
Igf1r	3.38963e-49	0.342481	1.47279e-45	3
Clstn1	3.40898e-49	0.454248	1.4812e-45	3
Cd9	3.59043e-49	1.24984	1.56004e-45	3
Lrrc58	3.91382e-49	0.28435	1.70055e-45	3
Pdcd10	4.73317e-49	0.590772	2.05656e-45	3
Zfp36l1	6.94213e-49	1.00663	3.01635e-45	3
Fmr1	7.28179e-49	0.279442	3.16394e-45	3
Morf4l2	8.06373e-49	0.452255	3.50369e-45	3
Lims1	9.01716e-49	0.254045	3.91796e-45	3
Ppp2r1a	1.31029e-48	0.269383	5.69322e-45	3
Serbp1	2.8196e-48	0.84821	1.22511e-44	3
Grcc10	2.91153e-48	0.27577	1.26506e-44	3
Mafk	3.38985e-48	0.445504	1.47289e-44	3
Ing1	3.42187e-48	0.25146	1.4868e-44	3
Prkar1a	4.79324e-48	0.473061	2.08266e-44	3
Casp4	7.21406e-48	0.349928	3.13451e-44	3
Amotl2	9.43731e-48	0.256599	4.10051e-44	3
Snrpe	1.43594e-47	0.827515	6.23915e-44	3
Nolc1	3.12465e-47	0.308354	1.35766e-43	3
Hnrnpab	3.70721e-47	0.736233	1.61078e-43	3
Elf2	5.81042e-47	0.2577	2.52463e-43	3
Rbpms	1.28889e-46	0.390529	5.60021e-43	3
Esf1	1.33112e-46	0.308006	5.78371e-43	3
Eef1b2	1.51589e-46	1.28665	6.58655e-43	3
Tor1aip1	1.74322e-46	0.333554	7.57427e-43	3
Itpkc	1.95447e-46	0.392364	8.49218e-43	3
Cebpd	3.12711e-46	0.590738	1.35873e-42	3
Lpp	3.27295e-46	0.461551	1.4221e-42	3
Sem1	4.01133e-46	0.989467	1.74292e-42	3
Dusp8	4.17098e-46	0.255882	1.81229e-42	3
Dpm3	4.36486e-46	0.567599	1.89653e-42	3
Rwdd1	4.84406e-46	0.41561	2.10475e-42	3
Rab21	6.74102e-46	0.3882	2.92897e-42	3
Ndrg1	7.70532e-46	0.417524	3.34796e-42	3
Hnrnpf	8.44774e-46	0.847032	3.67054e-42	3
Lmna	8.62027e-46	0.845612	3.74551e-42	3
Spcs1	1.18573e-45	0.637057	5.15198e-42	3
Cct4	1.61152e-45	0.506318	7.00207e-42	3
Gstm2	1.89627e-45	0.411938	8.23931e-42	3
Dbi	1.98212e-45	0.878758	8.61231e-42	3
Atf3	6.56473e-45	1.32621	2.85238e-41	3
Rack1	7.01587e-45	1.23598	3.04839e-41	3
Ccnd1	8.69838e-45	0.318686	3.77945e-41	3
Bsg	2.02022e-44	0.955091	8.77785e-41	3
Jag1	2.4056e-44	0.330697	1.04523e-40	3
Oaz1	2.70579e-44	0.964327	1.17567e-40	3
Tmem30a	4.38658e-44	0.320349	1.90597e-40	3
Gpx1	4.61342e-44	0.794508	2.00453e-40	3
Sumo2	5.1478e-44	0.863657	2.23672e-40	3
Gpbp1	5.16485e-44	0.337863	2.24413e-40	3
Gm11808	6.99749e-44	0.572892	3.04041e-40	3
Auts2	7.75274e-44	0.335095	3.36857e-40	3
Tmem50a	8.27671e-44	0.456326	3.59623e-40	3
Hmgn1	1.20003e-43	0.926913	5.21413e-40	3
Lysmd3	1.35152e-43	0.270659	5.87235e-40	3
Pim1	1.46197e-43	0.504629	6.35225e-40	3
H3f3a	1.67229e-43	1.1781	7.26611e-40	3
Ywhaz	2.14326e-43	0.72009	9.31247e-40	3
Pawr	2.16032e-43	0.293285	9.38657e-40	3
Tanc2	2.69905e-43	0.272099	1.17274e-39	3
Ndrg2	3.71053e-43	0.251789	1.61222e-39	3
Rnf167	4.62518e-43	0.256955	2.00964e-39	3
Mpzl2	5.8611e-43	0.475956	2.54665e-39	3
Eif4a3	7.66797e-43	0.347291	3.33173e-39	3
Pard3	1.04318e-42	0.347462	4.5326e-39	3
Micall1	1.04632e-42	0.322676	4.54627e-39	3
Sub1	1.32788e-42	0.780251	5.76965e-39	3
Pnrc1	1.32979e-42	0.863344	5.77794e-39	3
Psap	3.72208e-42	0.722787	1.61725e-38	3
Hmgcs1	3.84846e-42	0.329383	1.67216e-38	3
Mrpl52	4.25356e-42	0.866451	1.84817e-38	3
Cxadr	4.46378e-42	0.556593	1.93951e-38	3
Wasf2	4.67241e-42	0.333061	2.03016e-38	3
Socs3	6.34207e-42	0.505529	2.75563e-38	3
Atf4	8.19816e-42	0.707297	3.5621e-38	3
Cstb	1.02241e-41	0.889674	4.44236e-38	3
Wac	1.43152e-41	0.369228	6.21997e-38	3
Smarca5	1.46619e-41	0.536968	6.37058e-38	3
Fam3c	1.48352e-41	0.386514	6.44588e-38	3
Dcun1d5	1.85113e-41	0.358056	8.04317e-38	3
Rock1	1.94851e-41	0.400462	8.46627e-38	3
Tmem258	2.82968e-41	0.654069	1.2295e-37	3
Abca1	3.784e-41	0.280965	1.64415e-37	3
Mdh2	3.99989e-41	0.575893	1.73795e-37	3
Ppib	4.10482e-41	0.810113	1.78354e-37	3
Birc2	4.30254e-41	0.299612	1.86945e-37	3
Calm2	4.31736e-41	0.861663	1.87589e-37	3
Elavl1	4.54033e-41	0.348764	1.97277e-37	3
Ddx5	4.84363e-41	0.91936	2.10456e-37	3
Mrfap1	5.00434e-41	0.633269	2.17439e-37	3
Anxa2	7.28744e-41	0.996847	3.16639e-37	3
Cadm1	7.89396e-41	0.296327	3.42993e-37	3
Tmed7	8.05068e-41	0.25126	3.49802e-37	3
Tpt1	9.28425e-41	1.31608	4.03401e-37	3
Tnks2	1.45624e-40	0.380945	6.32737e-37	3
Ppp2r2a	1.6085e-40	0.339043	6.98892e-37	3
Capg	1.6464e-40	0.554683	7.15361e-37	3
Cpd	3.04451e-40	0.308217	1.32284e-36	3
Purb	4.37542e-40	0.554315	1.90112e-36	3
Zmynd11	4.75454e-40	0.257424	2.06585e-36	3
Ssb	6.0081e-40	0.545133	2.61052e-36	3
Selenok	6.36423e-40	0.736678	2.76526e-36	3
Gatad2b	8.46436e-40	0.260468	3.67777e-36	3
Pcmtd1	1.42157e-39	0.291539	6.17673e-36	3
Ifngr1	1.9398e-39	0.267684	8.42843e-36	3
Rab10	1.98555e-39	0.535187	8.62723e-36	3
Eif1	2.79308e-39	1.1298	1.21359e-35	3
Cggbp1	3.26152e-39	0.446556	1.41713e-35	3
Cdc42	3.79059e-39	0.799485	1.64701e-35	3
Sesn3	4.50686e-39	0.262324	1.95823e-35	3
Tomm7	5.00931e-39	0.940507	2.17654e-35	3
Uqcrc1	7.0041e-39	0.356235	3.04328e-35	3
Trp53	1.43296e-38	0.316847	6.2262e-35	3
Ppig	1.65587e-38	0.42501	7.19475e-35	3
Anp32b	1.87121e-38	0.518111	8.13041e-35	3
Pak2	2.354e-38	0.502007	1.02281e-34	3
Hnrnpr	2.86365e-38	0.334781	1.24426e-34	3
Alas1	3.33254e-38	0.25365	1.44799e-34	3
Plec	3.51236e-38	0.476323	1.52612e-34	3
Hnrnph3	3.54121e-38	0.25178	1.53865e-34	3
Atpif1	3.9159e-38	0.972889	1.70146e-34	3
Tob2	4.0613e-38	0.261325	1.76463e-34	3
Eif3k	4.77401e-38	0.760973	2.07431e-34	3
Psmc6	4.98182e-38	0.450725	2.1646e-34	3
Egr1	8.40022e-38	1.16921	3.64989e-34	3
Dsg2	1.174e-37	0.318923	5.10102e-34	3
Atxn1	1.20401e-37	0.271054	5.23142e-34	3
Glul	1.35513e-37	0.476613	5.88805e-34	3
Ubxn4	1.56956e-37	0.422322	6.81972e-34	3
Prrc2b	3.47703e-37	0.269743	1.51077e-33	3
Syne2	4.27894e-37	0.515856	1.8592e-33	3
Eif3m	4.64638e-37	0.493088	2.01885e-33	3
Kdm6b	4.85109e-37	0.618403	2.1078e-33	3
Ifrd1	6.30558e-37	0.837193	2.73978e-33	3
Arf5	7.03027e-37	0.643996	3.05465e-33	3
Tead1	8.2172e-37	0.323998	3.57037e-33	3
Zfp36	9.64718e-37	0.924017	4.1917e-33	3
Cct8	1.00733e-36	0.413869	4.37686e-33	3
Dnajc21	1.14189e-36	0.253073	4.9615e-33	3
Elf1	1.53832e-36	0.407489	6.68402e-33	3
Lmo4	1.87799e-36	0.47384	8.15985e-33	3
Rab6a	2.86234e-36	0.331425	1.24369e-32	3
Nras	3.07205e-36	0.342149	1.3348e-32	3
Dusp5	3.20195e-36	0.279132	1.39125e-32	3
Pmepa1	3.2092e-36	0.575704	1.3944e-32	3
Id3	3.5637e-36	0.694022	1.54843e-32	3
Ndufb4	3.59754e-36	0.622479	1.56313e-32	3
Junb	3.74047e-36	1.10999	1.62523e-32	3
Tpp1	5.48453e-36	0.272739	2.38303e-32	3
Dhx15	5.53798e-36	0.365249	2.40625e-32	3
Net1	6.89166e-36	0.386806	2.99443e-32	3
Dph3	9.20002e-36	0.348824	3.99741e-32	3
Epha2	9.9718e-36	0.394672	4.33275e-32	3
Rap2b	1.31486e-35	0.395917	5.71306e-32	3
Serinc3	1.51138e-35	0.692364	6.56694e-32	3
Eif4g2	1.55313e-35	0.582181	6.74834e-32	3
Slc25a17	1.72803e-35	0.25171	7.5083e-32	3
Naca	1.85077e-35	1.0119	8.04161e-32	3
Litaf	1.93732e-35	0.368185	8.41764e-32	3
Emp2	1.96316e-35	0.339369	8.52991e-32	3
Hook3	2.7947e-35	0.264628	1.2143e-31	3
Mgst1	3.83601e-35	0.782101	1.66675e-31	3
Slc25a5	5.49019e-35	0.755694	2.38549e-31	3
Naa38	7.97337e-35	0.417198	3.46443e-31	3
Hspa4	1.0354e-34	0.407022	4.4988e-31	3
Nucks1	1.27279e-34	0.49985	5.53026e-31	3
Cyb5r3	1.54784e-34	0.371707	6.72538e-31	3
Hspa1b	2.10218e-34	0.520403	9.13398e-31	3
Emc10	2.32725e-34	0.252309	1.01119e-30	3
Erbin	3.33226e-34	0.359363	1.44787e-30	3
Ddx21	3.73262e-34	0.396733	1.62182e-30	3
Stag1	6.16418e-34	0.257683	2.67834e-30	3
Ly6k	6.37473e-34	0.355318	2.76982e-30	3
Hnrnpc	7.75266e-34	0.467501	3.36853e-30	3
Btf3	8.7944e-34	0.925752	3.82117e-30	3
G3bp2	1.19164e-33	0.356072	5.17768e-30	3
Utp11	1.3636e-33	0.265163	5.92484e-30	3
Midn	1.36919e-33	0.404133	5.94913e-30	3
Xrn2	2.3918e-33	0.320184	1.03924e-29	3
Sh3glb1	2.45046e-33	0.462113	1.06473e-29	3
Susd6	3.46512e-33	0.293189	1.5056e-29	3
Zc3h13	3.62243e-33	0.25628	1.57394e-29	3
Ppp2cb	3.79498e-33	0.252881	1.64892e-29	3
Wdr26	3.91541e-33	0.306931	1.70125e-29	3
Ubc	4.10668e-33	0.82037	1.78435e-29	3
Cenpx	4.86406e-33	0.302097	2.11343e-29	3
Eif5a	5.28844e-33	0.743837	2.29783e-29	3
Actr3	7.72351e-33	0.427455	3.35587e-29	3
Marcksl1	1.21395e-32	0.429193	5.27462e-29	3
Naa20	2.09564e-32	0.284248	9.10554e-29	3
Mcee	3.01437e-32	0.338445	1.30974e-28	3
Srsf9	3.23967e-32	0.348116	1.40764e-28	3
Ppia	3.30181e-32	1.02615	1.43463e-28	3
Zyx	3.93122e-32	0.350724	1.70812e-28	3
Sat1	4.18429e-32	0.619797	1.81807e-28	3
Uba52	6.88961e-32	0.917482	2.99353e-28	3
Eif3h	7.90241e-32	0.694589	3.4336e-28	3
Ik	8.20864e-32	0.288071	3.56666e-28	3
Crebbp	1.19986e-31	0.267239	5.21338e-28	3
Klf7	1.38382e-31	0.260266	6.01269e-28	3
Fam107b	1.67129e-31	0.387119	7.26177e-28	3
Uqcrh	1.67582e-31	0.888314	7.28142e-28	3
Maf	3.00418e-31	0.292086	1.30531e-27	3
Zc3h15	3.61955e-31	0.429554	1.57269e-27	3
Capns1	3.6918e-31	0.556867	1.60409e-27	3
Syncrip	5.21511e-31	0.315105	2.26596e-27	3
Smarce1	6.50945e-31	0.250349	2.82836e-27	3
Aebp2	8.49583e-31	0.395833	3.69144e-27	3
Senp6	1.3218e-30	0.311299	5.74321e-27	3
Ndufb11	1.54981e-30	0.62678	6.73394e-27	3
Ndufa5	1.9527e-30	0.539648	8.48447e-27	3
Tubb4b	2.00576e-30	0.566168	8.71502e-27	3
Tagln2	2.18008e-30	0.690339	9.47244e-27	3
Tmsb4x	2.26817e-30	1.0005	9.85521e-27	3
Ddx50	2.78258e-30	0.417246	1.20903e-26	3
Mier1	3.18879e-30	0.331602	1.38553e-26	3
Psmb4	3.25252e-30	0.502448	1.41322e-26	3
Ier5	7.20223e-30	0.617984	3.12937e-26	3
Gspt1	8.75599e-30	0.30839	3.80448e-26	3
Cct7	8.99199e-30	0.333618	3.90702e-26	3
Cux1	9.61954e-30	0.251407	4.17969e-26	3
Ar	1.29945e-29	0.410435	5.64612e-26	3
Stat3	1.3746e-29	0.332004	5.97266e-26	3
Selenof	1.43505e-29	0.622196	6.23528e-26	3
Glrx3	1.57227e-29	0.378829	6.83153e-26	3
Jund	2.50833e-29	0.828805	1.08987e-25	3
Pfdn5	3.19107e-29	0.796414	1.38652e-25	3
Commd1	3.36616e-29	0.313459	1.4626e-25	3
Cyp2f2	3.81518e-29	0.567812	1.6577e-25	3
Cox14	4.4717e-29	0.414587	1.94295e-25	3
Eif3i	4.86119e-29	0.470537	2.11219e-25	3
Bcap31	5.0145e-29	0.475348	2.1788e-25	3
Atp5g2	5.81068e-29	0.755828	2.52474e-25	3
Ndufa7	7.29964e-29	0.766119	3.17169e-25	3
Nfkbia	8.34498e-29	0.606286	3.6259e-25	3
Hnrnpm	1.11504e-28	0.285024	4.84485e-25	3
Eif3a	1.39198e-28	0.475308	6.04817e-25	3
Ndufb2	1.61612e-28	0.535949	7.02205e-25	3
Rab2a	1.7069e-28	0.465229	7.41647e-25	3
Ubap2l	1.79391e-28	0.323126	7.79452e-25	3
Arih1	1.81309e-28	0.25982	7.87787e-25	3
Arf1	3.35949e-28	0.577106	1.4597e-24	3
Dag1	3.92563e-28	0.278003	1.70569e-24	3
Vps29	4.35051e-28	0.328015	1.8903e-24	3
Dad1	5.4315e-28	0.566088	2.35999e-24	3
Pcnp	5.53495e-28	0.331534	2.40494e-24	3
Taf10	5.87987e-28	0.498573	2.55481e-24	3
Nrip1	7.2478e-28	0.444055	3.14917e-24	3
Nedd8	8.25648e-28	0.539615	3.58744e-24	3
Rbbp6	8.26708e-28	0.394868	3.59205e-24	3
Sf3b2	1.04389e-27	0.38321	4.53569e-24	3
Picalm	1.37217e-27	0.484613	5.96207e-24	3
Txnrd1	1.51106e-27	0.304582	6.56554e-24	3
Fau	1.70399e-27	0.966419	7.40383e-24	3
Tnfaip8	1.88596e-27	0.401564	8.19449e-24	3
Dnajb9	2.1506e-27	0.268339	9.34434e-24	3
Lamtor4	2.33041e-27	0.33531	1.01256e-23	3
H3f3b	2.83125e-27	0.823567	1.23018e-23	3
Med13	2.87208e-27	0.287485	1.24792e-23	3
Pabpc1	4.80648e-27	0.630812	2.08841e-23	3
Nfia	8.72723e-27	0.286344	3.79198e-23	3
Cct3	8.7573e-27	0.325861	3.80505e-23	3
Gtpbp4	9.26915e-27	0.300147	4.02745e-23	3
Cox7a2	1.11422e-26	0.716785	4.84131e-23	3
Ube2d3	1.4776e-26	0.563163	6.42017e-23	3
Cdkn1a	1.61256e-26	0.518877	7.00657e-23	3
Nfe2l2	1.78731e-26	0.554973	7.76584e-23	3
Osmr	2.00151e-26	0.305559	8.69654e-23	3
Ndufb9	2.18025e-26	0.581655	9.4732e-23	3
Psmb2	3.48626e-26	0.461243	1.51478e-22	3
Matr3	3.52569e-26	0.329338	1.53191e-22	3
Ccnl1	4.35089e-26	0.653694	1.89046e-22	3
Eif4b	4.91942e-26	0.300416	2.13749e-22	3
Dnajb4	5.1772e-26	0.344955	2.2495e-22	3
Hsp90aa1	6.27474e-26	0.591523	2.72637e-22	3
Eif3f	6.51704e-26	0.715201	2.83165e-22	3
Capza2	8.45988e-26	0.387709	3.67582e-22	3
Kif5b	1.1094e-25	0.411537	4.82033e-22	3
Dynll1	1.16845e-25	0.604557	5.07692e-22	3
Arid5b	1.36019e-25	0.431943	5.91003e-22	3
Sdcbp	1.399e-25	0.446825	6.07865e-22	3
Syf2	1.58854e-25	0.321437	6.90219e-22	3
Hspe1	1.94823e-25	0.56935	8.46507e-22	3
Sf3b5	2.28174e-25	0.330391	9.91415e-22	3
Erh	2.36975e-25	0.418315	1.02966e-21	3
Mif	6.50453e-25	0.698356	2.82622e-21	3
Ndfip2	7.72151e-25	0.269457	3.355e-21	3
Tceal9	7.89432e-25	0.553246	3.43008e-21	3
Foxp1	8.1101e-25	0.41107	3.52384e-21	3
Dhrs3	9.96822e-25	0.488127	4.33119e-21	3
Eef1a1	1.00475e-24	0.805247	4.36566e-21	3
Ndufb6	1.29757e-24	0.379928	5.63796e-21	3
Mat2a	1.33048e-24	0.401025	5.78096e-21	3
Gdi2	1.36016e-24	0.338589	5.90989e-21	3
Eprs	1.37939e-24	0.276567	5.99344e-21	3
Rnf7	1.45814e-24	0.359498	6.33563e-21	3
Map2k3	1.93453e-24	0.250125	8.40551e-21	3
Ncoa4	2.15749e-24	0.393638	9.37428e-21	3
Atp5l	2.30659e-24	0.694739	1.00221e-20	3
Prdx1	2.745e-24	0.718659	1.1927e-20	3
Ndufs5	2.80639e-24	0.506002	1.21938e-20	3
Ndel1	2.87871e-24	0.280781	1.2508e-20	3
Krtcap2	4.72098e-24	0.431273	2.05126e-20	3
Lamp2	4.77322e-24	0.438833	2.07397e-20	3
Itgav	4.8327e-24	0.37416	2.09981e-20	3
Gnai2	5.64326e-24	0.502263	2.452e-20	3
Ddx6	6.67202e-24	0.319666	2.89899e-20	3
Dctn2	6.7459e-24	0.283745	2.93109e-20	3
Ythdc1	7.8789e-24	0.390895	3.42338e-20	3
Cisd2	8.58587e-24	0.257692	3.73056e-20	3
Tax1bp1	9.11618e-24	0.473139	3.96098e-20	3
Pfn1	9.64902e-24	0.724771	4.1925e-20	3
Sfpq	1.08665e-23	0.49468	4.7215e-20	3
Emc7	1.30811e-23	0.277552	5.68374e-20	3
Jak1	1.54459e-23	0.263172	6.71123e-20	3
Mrpl33	1.81344e-23	0.447247	7.87942e-20	3
Aplp2	2.72302e-23	0.509438	1.18315e-19	3
Gnas	2.95823e-23	0.555058	1.28535e-19	3
Naa50	3.00655e-23	0.276475	1.30635e-19	3
Cox4i1	3.48054e-23	0.757846	1.51229e-19	3
Irf6	4.7362e-23	0.307119	2.05788e-19	3
Chchd2	6.07927e-23	0.719573	2.64144e-19	3
Nfkb1	6.47333e-23	0.30918	2.81266e-19	3
Wdr83os	7.39925e-23	0.373989	3.21497e-19	3
Ergic3	8.04033e-23	0.298437	3.49352e-19	3
Psmb3	8.18534e-23	0.449437	3.55653e-19	3
Ttc3	1.4467e-22	0.262738	6.28593e-19	3
Eif3j1	1.59e-22	0.33697	6.90853e-19	3
Pim3	1.75297e-22	0.357182	7.61665e-19	3
Uqcrb	1.76031e-22	0.617944	7.64853e-19	3
Slc39a1	1.85041e-22	0.28177	8.04005e-19	3
Ndufb5	1.8553e-22	0.420488	8.06129e-19	3
Ahnak	2.08573e-22	0.596858	9.06252e-19	3
Hsd17b10	2.09779e-22	0.255263	9.11492e-19	3
Mrps14	2.83727e-22	0.386472	1.23279e-18	3
Bex3	2.8544e-22	0.347698	1.24024e-18	3
Ufm1	3.55915e-22	0.317179	1.54645e-18	3
Rtraf	3.88066e-22	0.453903	1.68615e-18	3
Cox7a2l	4.34622e-22	0.559658	1.88843e-18	3
Mlf2	4.76871e-22	0.254112	2.072e-18	3
Spty2d1	5.25966e-22	0.264612	2.28532e-18	3
Btg2	5.41647e-22	0.701473	2.35346e-18	3
Ier3ip1	5.66457e-22	0.318549	2.46126e-18	3
Atp5h	6.98511e-22	0.656834	3.03503e-18	3
Cox6c	7.10951e-22	0.69693	3.08908e-18	3
Hspa1a	9.39937e-22	0.31427	4.08403e-18	3
Nfat5	1.24753e-21	0.418016	5.4205e-18	3
Park7	1.31143e-21	0.519205	5.69815e-18	3
Tsc22d2	2.26508e-21	0.506132	9.84178e-18	3
Commd3	2.79301e-21	0.27022	1.21356e-17	3
Nop10	3.51476e-21	0.525063	1.52716e-17	3
Rabac1	5.1326e-21	0.458364	2.23011e-17	3
Tmco1	5.22927e-21	0.344568	2.27212e-17	3
Hsp90b1	5.54806e-21	0.495692	2.41063e-17	3
Ndufv2	5.62358e-21	0.341912	2.44345e-17	3
Pdlim5	5.81908e-21	0.369708	2.52839e-17	3
Nup98	6.69421e-21	0.287548	2.90863e-17	3
Polr2k	6.80924e-21	0.329888	2.95861e-17	3
Zbtb20	8.7335e-21	0.422425	3.79471e-17	3
Brk1	1.14485e-20	0.341801	4.97435e-17	3
Arhgdia	1.35186e-20	0.265031	5.87382e-17	3
Sf3b1	2.37152e-20	0.451921	1.03042e-16	3
Psma2	2.73286e-20	0.433265	1.18743e-16	3
Ktn1	3.05791e-20	0.460721	1.32866e-16	3
Naa15	4.48345e-20	0.256236	1.94806e-16	3
Avpi1	5.85631e-20	0.34374	2.54457e-16	3
Cox6a1	6.13015e-20	0.491738	2.66355e-16	3
Thrap3	6.93868e-20	0.294617	3.01486e-16	3
Anxa7	9.45356e-20	0.255412	4.10757e-16	3
Ddx3y	1.19594e-19	0.296537	5.19634e-16	3
Gnl3	1.65282e-19	0.274808	7.18148e-16	3
Mef2a	1.85873e-19	0.279304	8.07617e-16	3
Txn1	2.15241e-19	0.584791	9.35222e-16	3
Mast4	2.23853e-19	0.505763	9.72643e-16	3
S100a6	2.71919e-19	0.439355	1.18149e-15	3
Ppp1ca	3.90364e-19	0.337334	1.69613e-15	3
BC005537	4.11574e-19	0.345989	1.78829e-15	3
Gsk3b	6.08775e-19	0.310356	2.64513e-15	3
Bola2	9.40852e-19	0.30972	4.088e-15	3
Atp1b1	1.02268e-18	0.525943	4.44356e-15	3
Srp14	1.02836e-18	0.376577	4.46821e-15	3
Txndc17	1.31672e-18	0.418423	5.72113e-15	3
Fosb	1.86854e-18	0.62165	8.1188e-15	3
Tsc22d1	2.2307e-18	0.331365	9.69237e-15	3
Cast	2.24401e-18	0.427078	9.75023e-15	3
Ndufb10	2.33424e-18	0.372487	1.01423e-14	3
Eif6	2.67124e-18	0.313843	1.16065e-14	3
Zfand5	2.91919e-18	0.46048	1.26839e-14	3
Cfl2	3.14894e-18	0.297089	1.36821e-14	3
Mtdh	4.13082e-18	0.285073	1.79484e-14	3
Ucp2	6.60485e-18	0.44499	2.86981e-14	3
Cd81	6.77914e-18	0.351787	2.94554e-14	3
Eny2	8.03675e-18	0.284959	3.49197e-14	3
Lmo1	9.38983e-18	0.372564	4.07988e-14	3
Rbx1	9.80391e-18	0.419291	4.2598e-14	3
Ptp4a1	1.43904e-17	0.264791	6.25261e-14	3
Fth1	1.53395e-17	0.572831	6.66501e-14	3
Cox6b1	2.0749e-17	0.540811	9.01546e-14	3
1810037I17Rik	3.5527e-17	0.440519	1.54365e-13	3
Gabarapl2	3.76727e-17	0.346309	1.63688e-13	3
Dync1i2	4.02655e-17	0.272112	1.74954e-13	3
Atp5d	4.71867e-17	0.469011	2.05026e-13	3
Uqcr11	4.75949e-17	0.502159	2.068e-13	3
Hnrnpu	5.20626e-17	0.398494	2.26212e-13	3
Sh3bgrl3	5.3129e-17	0.506959	2.30846e-13	3
Tbca	5.59825e-17	0.440037	2.43244e-13	3
Hsp90ab1	6.11996e-17	0.557337	2.65912e-13	3
Ube2i	6.14375e-17	0.300024	2.66946e-13	3
Eif5	6.20373e-17	0.336225	2.69552e-13	3
Ly6a	6.21911e-17	0.595158	2.7022e-13	3
Ndufc1	7.32392e-17	0.423642	3.18224e-13	3
Lsr	1.09097e-16	0.278721	4.74028e-13	3
Mrpl20	1.13916e-16	0.263745	4.94966e-13	3
Clta	1.21646e-16	0.432697	5.28551e-13	3
Tmbim6	1.46534e-16	0.402741	6.36691e-13	3
Arpc3	2.12344e-16	0.428955	9.22635e-13	3
Anapc13	2.15575e-16	0.36959	9.36675e-13	3
Csde1	3.47383e-16	0.29498	1.50938e-12	3
Psmb6	3.49067e-16	0.337075	1.51669e-12	3
F11r	3.53469e-16	0.314119	1.53582e-12	3
Fkbp4	3.97888e-16	0.282473	1.72882e-12	3
Mrps33	4.07153e-16	0.289632	1.76908e-12	3
Cdc37	4.11097e-16	0.260599	1.78622e-12	3
Swi5	5.11072e-16	0.370201	2.22061e-12	3
Tpm3	6.6382e-16	0.353194	2.8843e-12	3
Ybx1	6.95737e-16	0.488353	3.02298e-12	3
Metap2	8.30637e-16	0.350118	3.60912e-12	3
Cox7b	1.13418e-15	0.451197	4.928e-12	3
Tma7	1.64353e-15	0.376227	7.14115e-12	3
Igfbp7	2.05538e-15	0.433283	8.93062e-12	3
Tmed10	2.21876e-15	0.374193	9.64049e-12	3
Vdac1	2.51663e-15	0.32385	1.09348e-11	3
Atox1	2.53588e-15	0.471184	1.10184e-11	3
Cox5b	2.65888e-15	0.45777	1.15529e-11	3
Pdia4	3.27621e-15	0.266941	1.42351e-11	3
Atp5e	3.49703e-15	0.538952	1.51946e-11	3
Psmb1	3.50788e-15	0.385851	1.52417e-11	3
Cldn4	5.71477e-15	0.58886	2.48307e-11	3
Scand1	6.08729e-15	0.348662	2.64493e-11	3
Bptf	6.62549e-15	0.252707	2.87878e-11	3
Psma7	7.03778e-15	0.375825	3.05792e-11	3
Atp5j	8.17728e-15	0.461268	3.55303e-11	3
Pcf11	1.00138e-14	0.276024	4.35099e-11	3
Ubl5	1.71404e-14	0.431998	7.4475e-11	3
Cox8a	1.99821e-14	0.476274	8.68221e-11	3
Ndufa2	2.09912e-14	0.41716	9.12068e-11	3
Gm8797	2.44387e-14	0.346612	1.06186e-10	3
Scp2	4.22087e-14	0.310806	1.83397e-10	3
Rab14	4.77501e-14	0.256669	2.07474e-10	3
Atp5j2	5.62651e-14	0.443306	2.44472e-10	3
Ndufs6	6.73016e-14	0.312892	2.92426e-10	3
Denr	7.00864e-14	0.252495	3.04525e-10	3
Ube2n	8.95934e-14	0.269664	3.89283e-10	3
Eif3c	9.24725e-14	0.325725	4.01793e-10	3
Tra2a	9.94348e-14	0.37229	4.32044e-10	3
Mpc2	1.2635e-13	0.255851	5.48989e-10	3
Luc7l2	1.34069e-13	0.361151	5.82528e-10	3
Hnrnph1	1.46758e-13	0.296088	6.37662e-10	3
Elob	1.60939e-13	0.429959	6.99278e-10	3
Gabarap	2.41487e-13	0.376958	1.04926e-09	3
Churc1	2.5207e-13	0.261009	1.09524e-09	3
Rbm39	2.55518e-13	0.386171	1.11023e-09	3
Pcbp1	2.73701e-13	0.292435	1.18923e-09	3
Cops9	2.96487e-13	0.344928	1.28824e-09	3
Wnt4	5.3907e-13	0.283803	2.34226e-09	3
Atp5k	5.72456e-13	0.375029	2.48732e-09	3
Ndufa4	5.77939e-13	0.408133	2.51114e-09	3
Hsbp1	9.14978e-13	0.293589	3.97558e-09	3
Polr1d	9.75347e-13	0.334499	4.23788e-09	3
Pdcd5	1.27498e-12	0.286647	5.5398e-09	3
Higd2a	1.66672e-12	0.283836	7.24188e-09	3
Nol7	1.99309e-12	0.268441	8.65997e-09	3
Fos	2.51376e-12	0.415497	1.09223e-08	3
Ssr4	3.4504e-12	0.300072	1.4992e-08	3
Calm1	4.73444e-12	0.353679	2.05712e-08	3
Gls	6.44855e-12	0.270737	2.8019e-08	3
Hcfc1r1	1.20113e-11	0.277523	5.21889e-08	3
Actn4	1.64794e-11	0.300809	7.16028e-08	3
Iqgap1	2.0252e-11	0.273929	8.79949e-08	3
Vmp1	2.24784e-11	0.32648	9.76686e-08	3
Plscr1	2.63155e-11	0.31454	1.14341e-07	3
Pafah1b1	2.74854e-11	0.254647	1.19424e-07	3
Atp6v0e	2.98086e-11	0.308866	1.29518e-07	3
Dynlrb1	3.95543e-11	0.258959	1.71863e-07	3
Ndufa3	4.46946e-11	0.345013	1.94198e-07	3
Ier2	4.99519e-11	0.380111	2.17041e-07	3
Atp6v1f	5.56321e-11	0.300219	2.41722e-07	3
Tra2b	6.09903e-11	0.314223	2.65003e-07	3
Rtn4	9.42518e-11	0.301187	4.09524e-07	3
Hspa5	1.1762e-10	0.331214	5.11058e-07	3
D8Ertd738e	1.36299e-10	0.259576	5.9222e-07	3
Ndufb8	2.59786e-10	0.255553	1.12877e-06	3
Atp5g1	2.83008e-10	0.300502	1.22967e-06	3
Ndufa1	3.73519e-10	0.293262	1.62294e-06	3
Gpx4	5.08777e-10	0.319226	2.21063e-06	3
Ost4	1.08449e-09	0.28137	4.71212e-06	3
Atp5g3	1.86106e-09	0.262563	8.08631e-06	3
Slc38a2	2.09469e-09	0.308585	9.10144e-06	3
Vamp8	2.25918e-09	0.277805	9.81615e-06	3
Ly6e	2.96933e-09	0.310488	1.29017e-05	3
Sec61g	4.8513e-09	0.289242	2.10789e-05	3
Ndufa6	8.24711e-09	0.259668	3.58337e-05	3
Edf1	7.51755e-08	0.251099	0.000326637	3

## Sheet: Sene4
gene	p_val	avg_log2FC	p_val_adj	cluster
Gsta4	5.48255e-172	3.72582	2.38217e-168	4
Nfe2l3	4.42351e-170	0.368755	1.92201e-166	4
Gsta3	1.5261e-165	0.760399	6.6309e-162	4
Adh1	3.22418e-162	0.849241	1.40091e-158	4
Mal	1.38222e-152	2.03323	6.00576e-149	4
Snx31	9.36234e-145	0.701392	4.06794e-141	4
Igfbp7	6.02324e-143	1.6151	2.6171e-139	4
Upk1b	2.32359e-135	1.33654	1.0096e-131	4
Tmem123	1.2181e-131	0.821709	5.29265e-128	4
Kcnn4	1.8421e-127	0.449972	8.00393e-124	4
Gsdmc2	4.2822e-127	0.860608	1.86061e-123	4
Ociad2	1.05077e-126	1.00421	4.56561e-123	4
Psca	5.71913e-126	2.71049	2.48496e-122	4
Prss22	2.57222e-124	0.559205	1.11763e-120	4
2200002D01Rik	1.25326e-122	1.67956	5.44543e-119	4
Nrn1	5.026e-122	0.776445	2.1838e-118	4
Idh1	1.10809e-118	1.05831	4.81465e-115	4
Krt7	2.62464e-118	2.06661	1.14041e-114	4
Aldh3a1	7.38988e-114	1.1199	3.2109e-110	4
Pttg1ip	1.35165e-111	1.10757	5.87293e-108	4
Hexb	6.25051e-111	0.530157	2.71585e-107	4
Ctsh	9.54392e-109	0.964906	4.14683e-105	4
Cdc42ep5	6.74172e-108	0.917736	2.92928e-104	4
Avpi1	1.41123e-107	0.936814	6.1318e-104	4
Ebpl	1.92324e-107	0.973796	8.35646e-104	4
Bace2	5.0643e-107	0.659267	2.20044e-103	4
Ctse	3.08299e-104	1.15488	1.33956e-100	4
Cyb5a	1.02796e-103	1.55497	4.46648e-100	4
Lypd3	1.23575e-103	0.727615	5.36934e-100	4
Slc35g1	1.88523e-102	0.485619	8.19133e-99	4
Atrn	2.12778e-102	1.00682	9.24519e-99	4
Fmo5	5.12493e-102	1.73125	2.22678e-98	4
Dnmt3l	5.37784e-101	0.800222	2.33667e-97	4
Arpc1a	1.25761e-100	1.00864	5.46432e-97	4
Hilpda	1.28639e-100	1.31432	5.58936e-97	4
Nqo1	4.36996e-100	0.633227	1.89875e-96	4
Wfdc2	4.75016e-100	2.63146	2.06394e-96	4
Tmco1	2.09378e-99	0.812673	9.09746e-96	4
Slc16a7	1.29533e-98	0.394573	5.6282e-95	4
Sprr1a	6.21177e-98	2.8428	2.69901e-94	4
Ly6d	1.37313e-97	3.8637	5.96624e-94	4
Upk3b	1.57385e-97	0.671586	6.83838e-94	4
Mgst1	2.34477e-97	2.03683	1.0188e-93	4
Upk3a	2.48492e-97	2.19458	1.0797e-93	4
Aqp3	2.705e-97	2.63543	1.17532e-93	4
Sptssb	5.30671e-97	1.93229	2.30577e-93	4
Ivl	2.35675e-96	1.39947	1.02401e-92	4
Trim13	2.99907e-96	0.416627	1.30309e-92	4
Reep3	4.0524e-96	0.746412	1.76077e-92	4
Bmp2	6.15544e-96	0.263199	2.67454e-92	4
Ovol1	8.53927e-96	0.365474	3.71031e-92	4
Foxq1	2.90039e-95	2.19677	1.26022e-91	4
Igfbp2	1.38093e-94	2.66515	6.00012e-91	4
Areg	2.89737e-94	0.949154	1.25891e-90	4
Paqr5	2.9811e-94	1.13068	1.29529e-90	4
Srd5a1	3.36216e-94	0.746713	1.46086e-90	4
Gsto1	6.12086e-94	1.36719	2.65951e-90	4
Wfdc15b	6.75434e-94	0.601715	2.93476e-90	4
Akr1b8	1.49391e-93	0.849298	6.49102e-90	4
Vat1	2.86298e-93	0.47056	1.24396e-89	4
Krt4	4.4627e-93	1.21808	1.93904e-89	4
Lrrc8a	4.54841e-93	0.421405	1.97629e-89	4
Plin2	1.29461e-92	0.852197	5.62507e-89	4
Fam241a	3.82584e-92	0.393771	1.66233e-88	4
Uchl1	5.53082e-92	0.667632	2.40314e-88	4
Trim16	7.29376e-92	0.286485	3.16914e-88	4
Rab27b	1.40482e-91	0.686133	6.10393e-88	4
Sgpl1	1.99339e-90	0.497553	8.66127e-87	4
Rab25	3.51423e-90	0.938094	1.52693e-86	4
Esd	3.40202e-89	1.18819	1.47818e-85	4
Ripk4	3.7565e-88	0.434903	1.6322e-84	4
Sh3gl2	9.02632e-88	0.898089	3.92194e-84	4
Tnfaip2	3.47165e-87	1.01535	1.50843e-83	4
Lmo1	3.05098e-86	1.33469	1.32565e-82	4
Fscn1	3.19318e-86	0.503168	1.38744e-82	4
Dhrs3	4.04576e-86	0.927945	1.75788e-82	4
Add3	7.64518e-86	0.463508	3.32183e-82	4
Cept1	1.92307e-85	0.277215	8.35576e-82	4
Adipor2	3.36304e-85	0.436673	1.46124e-81	4
Wnt5a	4.00661e-83	0.666731	1.74087e-79	4
Nfe2l2	4.8141e-83	1.52465	2.09173e-79	4
Acaa1b	1.62754e-82	1.29822	7.07165e-79	4
Acadm	2.50804e-82	0.417024	1.08974e-78	4
Il17re	3.59757e-82	0.337568	1.56315e-78	4
Vsig2	6.40418e-82	1.18074	2.78262e-78	4
Ndrg2	1.10713e-81	0.351494	4.81046e-78	4
Akr1b3	1.3015e-81	1.57007	5.65504e-78	4
Alpl	3.13724e-81	0.649376	1.36313e-77	4
Ermp1	4.03481e-81	0.790503	1.75313e-77	4
Mcu	7.72915e-81	0.368389	3.35832e-77	4
Trf	6.18954e-80	1.04859	2.68936e-76	4
Cyb5r3	3.56964e-79	0.582609	1.55101e-75	4
Tusc3	3.62245e-79	0.477465	1.57395e-75	4
Hadhb	4.35384e-79	0.412416	1.89174e-75	4
Mettl27	1.46764e-78	0.251187	6.37688e-75	4
Syt8	6.8941e-78	0.591017	2.99549e-74	4
Tbx2	8.68871e-78	0.400759	3.77524e-74	4
Myof	4.4915e-77	0.747954	1.95156e-73	4
Id1	6.91226e-77	1.62021	3.00338e-73	4
Prdx5	8.31795e-77	1.30194	3.61415e-73	4
Cds1	1.37084e-76	0.298658	5.95632e-73	4
Sowahc	2.74798e-75	0.447355	1.194e-71	4
Shh	5.38061e-75	0.666332	2.33787e-71	4
Scp2	9.01617e-75	0.872128	3.91753e-71	4
Dynlt3	4.62373e-74	0.595548	2.00901e-70	4
Pla2g4a	5.18328e-74	0.296831	2.25214e-70	4
Abcc4	1.11584e-73	0.33142	4.84831e-70	4
Tmprss13	1.39912e-73	0.320635	6.07917e-70	4
Eif4ebp2	1.41774e-73	0.505906	6.1601e-70	4
Etfb	2.75567e-73	0.708935	1.19734e-69	4
Ugdh	3.46117e-73	1.62035	1.50388e-69	4
S100a6	3.6918e-73	2.94052	1.60409e-69	4
Capn1	3.81876e-73	0.450555	1.65925e-69	4
Lgals3	6.11923e-73	1.44973	2.65881e-69	4
Cyb5b	7.21407e-72	0.423963	3.13451e-68	4
Ppl	1.83691e-71	0.29673	7.98137e-68	4
Cisd1	1.65334e-70	0.612007	7.18377e-67	4
Adam28	3.38199e-70	0.342011	1.46948e-66	4
S100a16	3.61748e-70	0.978075	1.57179e-66	4
Cbr1	5.86135e-70	0.514981	2.54676e-66	4
Fer1l4	1.54717e-69	0.388493	6.72244e-66	4
Sypl	1.61272e-69	0.658906	7.00729e-66	4
S100a14	3.06718e-69	0.771556	1.33269e-65	4
Lsm6	4.86967e-69	0.556954	2.11587e-65	4
Dag1	6.14511e-69	0.452238	2.67005e-65	4
Arl6ip1	3.61309e-68	0.727059	1.56989e-64	4
Slc44a1	1.27065e-67	0.342862	5.52098e-64	4
Asah1	1.83151e-67	0.397141	7.95792e-64	4
Plpp3	3.22107e-67	0.587654	1.39955e-63	4
Hint2	2.0731e-66	0.535966	9.00762e-63	4
Parm1	4.14767e-66	0.301303	1.80216e-62	4
Mecom	4.77554e-66	0.675773	2.07497e-62	4
Lrpap1	6.35454e-66	0.338216	2.76105e-62	4
Fam110c	4.29692e-65	0.314598	1.86701e-61	4
Arl6ip5	6.4097e-65	0.56878	2.78501e-61	4
Ddrgk1	8.04506e-65	0.457709	3.49558e-61	4
Tecr	9.30063e-65	0.629162	4.04112e-61	4
Hsd17b12	1.49576e-64	0.40495	6.49908e-61	4
Mpzl2	1.87471e-64	0.618045	8.14563e-61	4
Dhx40	2.50302e-64	0.354737	1.08756e-60	4
Smim15	4.54011e-64	0.328729	1.97268e-60	4
Jade1	5.23888e-64	0.288018	2.27629e-60	4
Sytl1	8.23569e-64	0.306004	3.57841e-60	4
Nectin4	1.64051e-63	0.322315	7.12801e-60	4
Sema4b	1.69583e-63	0.375921	7.36838e-60	4
Pcyox1	3.35445e-63	0.266059	1.45751e-59	4
Got2	1.47961e-62	0.30797	6.42891e-59	4
Pof1b	4.20226e-62	0.253983	1.82588e-58	4
Prdx3	1.49065e-61	0.393285	6.47686e-58	4
Cd55	1.92782e-61	0.712035	8.37639e-58	4
Ndufv1	2.28587e-61	0.365579	9.9321e-58	4
M6pr	4.19563e-61	0.379501	1.823e-57	4
Atp8b1	4.99351e-61	0.515939	2.16968e-57	4
Phyh	5.52078e-61	0.347275	2.39878e-57	4
Cd9	1.24073e-60	1.54467	5.39095e-57	4
Bcap31	1.55134e-60	0.741091	6.74057e-57	4
Fabp5	2.01666e-60	0.696933	8.76238e-57	4
Nipal1	5.82808e-60	0.317064	2.5323e-56	4
Bola3	8.43583e-60	0.419335	3.66537e-56	4
Rnase4	2.70547e-59	0.524963	1.17553e-55	4
Slc14a1	4.21113e-59	0.403101	1.82974e-55	4
Tacstd2	6.40977e-59	1.09742	2.78504e-55	4
Ly6k	7.18511e-59	0.487196	3.12193e-55	4
Klf5	8.28358e-59	0.847118	3.59922e-55	4
Tubb4b	8.42162e-58	0.871606	3.6592e-54	4
Hadha	1.13905e-57	0.45016	4.94916e-54	4
Osgin1	2.71821e-57	0.325583	1.18106e-53	4
Crip1	3.15815e-57	0.441332	1.37222e-53	4
Wdr83os	4.89717e-57	0.617983	2.12782e-53	4
Sdc1	6.29521e-57	1.02812	2.73527e-53	4
Ccnd1	7.60591e-57	0.373576	3.30477e-53	4
Tnfaip8	1.19368e-56	0.638679	5.18654e-53	4
Slc25a24	1.38059e-56	0.304706	5.99864e-53	4
Wnt4	1.45461e-56	0.712331	6.32028e-53	4
Psenen	1.59132e-56	0.662904	6.91427e-53	4
Gm11808	2.17812e-56	0.667425	9.46395e-53	4
Leprot	3.52614e-56	0.26674	1.53211e-52	4
Tgfb1	3.91827e-56	0.334796	1.70249e-52	4
Eif3f	4.45524e-56	1.24808	1.9358e-52	4
Rer1	5.07689e-56	0.602012	2.20591e-52	4
Sytl2	7.65381e-56	0.401449	3.32558e-52	4
Pon2	9.558e-56	0.488551	4.15295e-52	4
Mrpl11	1.43425e-55	0.295836	6.23181e-52	4
Eef2k	1.69738e-55	0.254755	7.37513e-52	4
Ldlr	1.85521e-55	0.419964	8.06087e-52	4
Efs	1.93587e-55	0.283161	8.41133e-52	4
Lonp2	2.53545e-55	0.254048	1.10165e-51	4
Tmem128	3.66466e-55	0.369868	1.59229e-51	4
R3hdm4	5.93136e-55	0.425893	2.57718e-51	4
Pcbd2	9.23606e-55	0.375543	4.01307e-51	4
Gata3	1.60964e-54	0.705309	6.99387e-51	4
Pon3	1.72959e-54	0.252292	7.51505e-51	4
Sorl1	3.2021e-54	0.433069	1.39131e-50	4
Prom2	3.49782e-54	0.347721	1.5198e-50	4
Tpp1	1.48068e-53	0.347278	6.43357e-50	4
Emc3	1.58871e-53	0.282048	6.90296e-50	4
Cpne3	1.71811e-53	0.369034	7.46517e-50	4
Ftl1	2.60262e-53	1.63653	1.13084e-49	4
Tmod3	2.69959e-53	0.444066	1.17297e-49	4
Coa3	2.92274e-53	0.660952	1.26993e-49	4
Gtf2i	3.3768e-53	0.382834	1.46722e-49	4
Gsdmc3	9.98537e-53	0.347078	4.33864e-49	4
Cd47	1.26849e-52	0.427938	5.51157e-49	4
Lamtor4	2.03765e-52	0.48643	8.85359e-49	4
Mpc2	3.02105e-52	0.558068	1.31265e-48	4
Ptpn13	3.10438e-52	0.373856	1.34885e-48	4
Sdhaf4	9.25183e-52	0.260801	4.01992e-48	4
Reep4	1.09492e-51	0.352462	4.75741e-48	4
Rnf128	1.49077e-51	0.471542	6.47739e-48	4
Uba52	1.52653e-51	1.30883	6.63276e-48	4
Ahcyl2	2.19481e-51	0.43933	9.53644e-48	4
Jag1	2.50859e-51	0.400592	1.08998e-47	4
Mrpl14	3.39076e-51	0.564561	1.47329e-47	4
Atp6v0e	5.03306e-51	0.857246	2.18687e-47	4
Iscu	4.34754e-50	0.439368	1.889e-46	4
Laptm4a	6.37599e-50	1.04701	2.77037e-46	4
Zfp266	6.51571e-50	0.340603	2.83108e-46	4
Abcd3	7.22793e-50	0.413656	3.14054e-46	4
Mrpl52	1.03078e-49	0.995259	4.47876e-46	4
Pparg	1.16171e-49	0.477753	5.04761e-46	4
Ralbp1	1.25813e-49	0.514586	5.46659e-46	4
Slc35f5	1.35563e-49	0.333616	5.89023e-46	4
Pnpla8	1.5187e-49	0.289592	6.59874e-46	4
Eif3k	1.5723e-49	0.926238	6.83166e-46	4
Eif3i	1.83193e-49	0.656606	7.95972e-46	4
Hmgn3	4.25271e-49	0.448402	1.8478e-45	4
Tkt	7.15466e-49	0.483319	3.1087e-45	4
Sub1	1.58312e-48	0.879152	6.87867e-45	4
Hcfc1r1	2.95977e-48	0.633986	1.28602e-44	4
Nop53	4.34389e-48	0.524027	1.88742e-44	4
Ndufb11	4.96698e-48	0.836349	2.15815e-44	4
Ndufs3	6.26327e-48	0.438523	2.72139e-44	4
Ndufb5	1.21067e-47	0.677626	5.26035e-44	4
Pfdn5	1.29438e-47	1.14191	5.62407e-44	4
Cox7a2l	4.47664e-47	0.9348	1.9451e-43	4
Micu1	5.52954e-47	0.30803	2.40258e-43	4
Ptgr1	9.80989e-47	0.338222	4.2624e-43	4
Sdf2	1.37577e-46	0.384888	5.97771e-43	4
Grpel1	1.46991e-46	0.470181	6.38676e-43	4
Uqcr10	2.43227e-46	1.08482	1.05682e-42	4
Aldh1a7	6.27848e-46	0.284235	2.728e-42	4
Stk26	6.62548e-46	0.269782	2.87877e-42	4
Acsl3	7.55744e-46	0.405031	3.28371e-42	4
Eif3h	1.49631e-45	0.897781	6.50148e-42	4
Phactr2	2.249e-45	0.289355	9.77191e-42	4
Perp	2.3281e-45	1.00313	1.01156e-41	4
Dbi	3.96064e-45	0.937575	1.7209e-41	4
Snw1	7.00467e-45	0.426928	3.04353e-41	4
Tmed10	7.54934e-45	0.751853	3.28019e-41	4
Cirbp	1.3499e-44	0.432864	5.86531e-41	4
Msmo1	1.62772e-44	0.349061	7.07243e-41	4
Dpm3	3.71825e-44	0.573059	1.61558e-40	4
Peg3	4.28647e-44	0.516973	1.86247e-40	4
Rack1	4.93594e-44	1.2646	2.14467e-40	4
Tmsb4x	7.81358e-44	1.47675	3.395e-40	4
Ccnd2	1.15172e-43	0.599384	5.00424e-40	4
Pabpc1	1.28024e-43	0.921499	5.56266e-40	4
Brk1	2.89224e-43	0.530294	1.25668e-39	4
Eef1b2	2.99843e-43	1.2701	1.30282e-39	4
Pgd	3.66464e-43	0.314167	1.59229e-39	4
Naa38	4.05075e-43	0.489684	1.76005e-39	4
Far1	5.43066e-43	0.616493	2.35962e-39	4
Adam10	6.40275e-43	0.449442	2.782e-39	4
Plaur	7.227e-43	0.719607	3.14013e-39	4
Cmc1	8.92444e-43	0.382635	3.87767e-39	4
Atp5c1	1.07376e-42	0.728592	4.66551e-39	4
Ehd4	1.47247e-42	0.388816	6.39786e-39	4
Rab10	2.05563e-42	0.572339	8.93171e-39	4
Dpy30	2.42366e-42	0.377663	1.05308e-38	4
Rabac1	3.02594e-42	0.737605	1.31477e-38	4
Pebp1	3.30979e-42	0.870478	1.4381e-38	4
Tspan8	3.60344e-42	1.08681	1.56569e-38	4
Lage3	3.72605e-42	0.254163	1.61897e-38	4
Dad1	1.0522e-41	0.740644	4.5718e-38	4
Srebf1	1.09288e-41	0.3937	4.74858e-38	4
Rab11b	1.23837e-41	0.336068	5.38071e-38	4
Sh3glb2	2.01013e-41	0.280198	8.734e-38	4
Canx	3.17537e-41	0.573023	1.3797e-37	4
Ybx1	6.06671e-41	1.00307	2.63598e-37	4
Msi2	2.04619e-40	0.492811	8.8907e-37	4
Jup	2.52966e-40	0.437044	1.09914e-36	4
Nr2f2	2.71402e-40	0.496236	1.17924e-36	4
Atp5g2	3.63105e-40	0.966218	1.57769e-36	4
Ppp2r1a	4.76502e-40	0.256781	2.0704e-36	4
Ube2l3	5.83047e-40	0.489498	2.53334e-36	4
Ypel3	8.82451e-40	0.300553	3.83425e-36	4
Emc7	9.24536e-40	0.370695	4.01711e-36	4
Il17rc	1.25876e-39	0.315482	5.46932e-36	4
Tma7	1.3381e-39	0.713301	5.81406e-36	4
Ywhab	1.37385e-39	0.559802	5.96937e-36	4
Cast	2.01907e-39	0.801038	8.77285e-36	4
Cox4i1	2.47298e-39	1.16368	1.07451e-35	4
Cpd	2.59009e-39	0.334812	1.12539e-35	4
Tmem50a	3.33803e-39	0.459275	1.45037e-35	4
Aig1	3.64017e-39	0.29037	1.58165e-35	4
Zfand6	3.98784e-39	0.321643	1.73272e-35	4
Krt15	4.13402e-39	1.25256	1.79623e-35	4
Atp5g3	8.52352e-39	0.712576	3.70347e-35	4
4930402H24Rik	9.03846e-39	0.353659	3.92721e-35	4
Golph3	9.21068e-39	0.308889	4.00204e-35	4
Nol7	1.22853e-38	0.553482	5.33794e-35	4
Ppp1r14b	1.67471e-38	0.701787	7.27664e-35	4
Tm9sf2	2.85367e-38	0.341102	1.23992e-34	4
Psmb1	5.10954e-38	0.726764	2.22009e-34	4
Selenop	5.30741e-38	0.413013	2.30607e-34	4
1700025G04Rik	6.82839e-38	0.361258	2.96694e-34	4
Kcnk1	1.00162e-37	0.490628	4.35202e-34	4
Smim14	1.25857e-37	0.729092	5.46849e-34	4
Fau	1.496e-37	1.28381	6.5001e-34	4
Slc25a5	1.90789e-37	0.822263	8.2898e-34	4
Tomm5	3.29336e-37	0.325299	1.43096e-33	4
Grcc10	4.10901e-37	0.253064	1.78537e-33	4
Ndufb2	4.84855e-37	0.632712	2.1067e-33	4
Gsn	6.97452e-37	0.823648	3.03043e-33	4
Chmp5	1.27777e-36	0.484791	5.55189e-33	4
Hmgn1	1.30685e-36	0.865794	5.67828e-33	4
Mdh1	1.49714e-36	0.530186	6.50508e-33	4
Dap	3.73966e-36	0.541189	1.62488e-32	4
Barx2	5.11504e-36	0.432993	2.22248e-32	4
Uqcrc1	6.14631e-36	0.347021	2.67057e-32	4
Rtraf	6.42139e-36	0.620695	2.79009e-32	4
Rcan1	8.36003e-36	0.404022	3.63243e-32	4
Capg	9.60078e-36	0.514112	4.17154e-32	4
Emp2	9.75021e-36	0.361885	4.23647e-32	4
Churc1	1.07834e-35	0.482615	4.6854e-32	4
Cyp2f2	1.26403e-35	1.0313	5.49219e-32	4
Itpr1	1.32301e-35	0.355932	5.74848e-32	4
Rab14	1.47984e-35	0.462451	6.4299e-32	4
Acaa2	1.56592e-35	0.381032	6.80391e-32	4
Serinc2	1.62946e-35	0.344618	7.08e-32	4
Cops9	1.74839e-35	0.680927	7.59675e-32	4
Arpc5l	1.86025e-35	0.386711	8.08277e-32	4
Ndufb3	2.06165e-35	0.527447	8.95789e-32	4
Eef1a1	3.14676e-35	1.08454	1.36727e-31	4
Cul1	5.3213e-35	0.299945	2.3121e-31	4
Bag1	5.57638e-35	0.552984	2.42294e-31	4
Spcs2	7.39663e-35	0.537224	3.21383e-31	4
Metap2	7.99737e-35	0.599918	3.47486e-31	4
Ephx1	1.05567e-34	0.263572	4.5869e-31	4
Lamtor2	1.05724e-34	0.609264	4.59371e-31	4
Tmem64	2.56191e-34	0.399125	1.11315e-30	4
Marcks	2.76658e-34	0.725649	1.20208e-30	4
Slirp	3.52436e-34	0.376434	1.53133e-30	4
Dnajc19	3.59991e-34	0.313806	1.56416e-30	4
Gde1	3.7433e-34	0.293915	1.62647e-30	4
Tmbim6	4.1371e-34	0.686484	1.79757e-30	4
Cldnd1	4.74567e-34	0.305328	2.06199e-30	4
Naca	5.87517e-34	1.01744	2.55276e-30	4
Sf3b5	6.9267e-34	0.403058	3.00965e-30	4
Id2	7.35427e-34	0.587175	3.19543e-30	4
Ost4	7.38349e-34	0.712134	3.20813e-30	4
Mob4	9.12279e-34	0.361709	3.96385e-30	4
Erh	9.62343e-34	0.503793	4.18138e-30	4
Ssu72	9.87832e-34	0.44574	4.29213e-30	4
Atp5h	1.13492e-33	0.929714	4.93123e-30	4
Higd2a	1.43892e-33	0.547903	6.25212e-30	4
Ndufa4	1.75323e-33	0.919732	7.61777e-30	4
Hspe1	2.10252e-33	0.690654	9.13543e-30	4
Nsmce4a	2.24528e-33	0.26061	9.75576e-30	4
Akirin1	2.61183e-33	0.298551	1.13484e-29	4
Hmgb1	2.64683e-33	0.886096	1.15005e-29	4
Smagp	3.1453e-33	0.33069	1.36663e-29	4
Ndufs6	3.20494e-33	0.55202	1.39255e-29	4
Atox1	3.71346e-33	0.859953	1.6135e-29	4
Atp5l	6.75692e-33	0.895267	2.93588e-29	4
Ndufb8	7.05278e-33	0.547564	3.06443e-29	4
Aplp2	7.13649e-33	0.673294	3.10081e-29	4
Itm2c	8.38014e-33	0.393814	3.64117e-29	4
Cenpb	9.52862e-33	0.271838	4.14019e-29	4
1810037I17Rik	1.43052e-32	0.703107	6.21562e-29	4
Fth1	1.49363e-32	1.08895	6.48984e-29	4
Uqcrh	1.53736e-32	0.953767	6.67981e-29	4
Atp6ap2	1.98567e-32	0.53055	8.62774e-29	4
Btf3	3.40114e-32	0.939975	1.4778e-28	4
Phlda1	4.00892e-32	0.737033	1.74187e-28	4
Ikzf2	4.0146e-32	0.365335	1.74435e-28	4
Glrx5	4.04928e-32	0.295952	1.75941e-28	4
Trappc2l	4.48171e-32	0.305284	1.9473e-28	4
Cox6c	5.93436e-32	0.948212	2.57848e-28	4
Hsd17b10	6.07063e-32	0.322821	2.63769e-28	4
Tomm7	6.17823e-32	0.852107	2.68444e-28	4
Mrps33	6.52408e-32	0.447407	2.83471e-28	4
Ctsd	8.89296e-32	0.649236	3.86399e-28	4
Cnbp	9.33805e-32	0.626712	4.05738e-28	4
Rrp1	1.16757e-31	0.370672	5.07311e-28	4
Rnf7	1.3378e-31	0.430639	5.81275e-28	4
Gclc	1.36287e-31	0.295903	5.92165e-28	4
Dynlrb1	1.58369e-31	0.517121	6.88114e-28	4
Slc39a1	1.72032e-31	0.350479	7.47478e-28	4
Ctsb	2.09546e-31	0.476789	9.10479e-28	4
Ndufa2	2.14775e-31	0.727791	9.33196e-28	4
Smim27	2.22987e-31	0.256983	9.6888e-28	4
Uqcc3	2.38552e-31	0.291086	1.03651e-27	4
Psap	2.71162e-31	0.647381	1.1782e-27	4
Mrpl58	3.06142e-31	0.280178	1.33019e-27	4
Ndufb10	3.78065e-31	0.530693	1.64269e-27	4
Vti1b	5.10037e-31	0.362334	2.21611e-27	4
Txn1	5.15304e-31	0.831948	2.23899e-27	4
Mrps16	6.28168e-31	0.327073	2.72939e-27	4
Zc3h15	6.36079e-31	0.437499	2.76376e-27	4
Gnai2	7.02816e-31	0.604601	3.05374e-27	4
Ddx6	8.46684e-31	0.38673	3.67884e-27	4
Ndufaf8	8.86195e-31	0.298814	3.85052e-27	4
Notch2	9.28134e-31	0.255126	4.03274e-27	4
Ndufs5	1.32068e-30	0.605583	5.73835e-27	4
Sod2	1.51948e-30	0.418833	6.60215e-27	4
Ndufc2	1.69971e-30	0.670736	7.38525e-27	4
Nop10	1.7324e-30	0.679898	7.52726e-27	4
Tmem160	1.75385e-30	0.311869	7.62049e-27	4
Mrpl33	1.85836e-30	0.537985	8.07459e-27	4
Glrx3	1.92483e-30	0.39445	8.36337e-27	4
Cebpb	2.24833e-30	0.880615	9.76899e-27	4
Glo1	2.77158e-30	0.261249	1.20425e-26	4
Pgls	2.9193e-30	0.45101	1.26844e-26	4
Cox8a	3.56631e-30	0.94745	1.54956e-26	4
Bola2	4.98776e-30	0.416446	2.16718e-26	4
Ostc	5.13144e-30	0.272503	2.22961e-26	4
Erp44	6.07136e-30	0.341574	2.63801e-26	4
Mrpl57	6.88292e-30	0.326395	2.99063e-26	4
Klf3	7.32149e-30	0.370254	3.18119e-26	4
Pam16	9.57588e-30	0.271808	4.16072e-26	4
Ormdl2	1.02815e-29	0.261565	4.46732e-26	4
Lpp	1.28671e-29	0.388151	5.59074e-26	4
Dsg2	1.46309e-29	0.304319	6.35713e-26	4
Adss	1.56202e-29	0.291827	6.78699e-26	4
Ssb	2.15362e-29	0.478881	9.3575e-26	4
Dctn4	2.40286e-29	0.272274	1.04404e-25	4
Hint1	2.72705e-29	0.765749	1.1849e-25	4
Cstb	2.79889e-29	0.760284	1.21612e-25	4
Vps37b	3.21412e-29	0.260235	1.39653e-25	4
Ndufa5	3.23855e-29	0.538906	1.40715e-25	4
Wasl	3.28225e-29	0.381697	1.42614e-25	4
Mrpl51	3.45849e-29	0.330664	1.50272e-25	4
Celf2	3.52935e-29	0.252433	1.5335e-25	4
Ndufb9	4.55225e-29	0.644586	1.97795e-25	4
Ap2m1	5.1713e-29	0.273576	2.24693e-25	4
Park7	7.3545e-29	0.624284	3.19553e-25	4
Uqcrb	7.75549e-29	0.77643	3.36976e-25	4
Aurkaip1	7.84513e-29	0.344161	3.40871e-25	4
Psmb5	1.15408e-28	0.481227	5.01447e-25	4
Ndufa3	1.1775e-28	0.674849	5.11625e-25	4
Arpc3	1.19255e-28	0.657188	5.18165e-25	4
Kdm5b	1.78482e-28	0.308824	7.75504e-25	4
Ybx3	1.81042e-28	0.618496	7.86629e-25	4
Anxa7	2.17971e-28	0.324734	9.47085e-25	4
Psmd12	3.26527e-28	0.312357	1.41876e-24	4
Ndufb4	3.70879e-28	0.55865	1.61147e-24	4
Fis1	4.36823e-28	0.430442	1.898e-24	4
Atp5e	6.78294e-28	0.88498	2.94719e-24	4
Prdx2	9.04394e-28	0.636103	3.92959e-24	4
Pam	1.01275e-27	0.290552	4.40042e-24	4
Cpeb4	1.10315e-27	0.259712	4.7932e-24	4
Taldo1	1.14718e-27	0.569928	4.98449e-24	4
Ptprf	1.50091e-27	0.387543	6.52146e-24	4
Selenok	1.56654e-27	0.621465	6.80661e-24	4
Ndufa8	1.86303e-27	0.392932	8.09487e-24	4
Aamp	1.98833e-27	0.354302	8.6393e-24	4
Arf5	2.54188e-27	0.560234	1.10445e-23	4
Tbcb	3.86359e-27	0.325835	1.67873e-23	4
Hif1a	4.37411e-27	0.600628	1.90055e-23	4
Mrps18c	5.62757e-27	0.274618	2.44518e-23	4
Cdkn1a	5.7653e-27	0.551657	2.50502e-23	4
Eif3m	6.1482e-27	0.426215	2.67139e-23	4
Naa50	6.87951e-27	0.323338	2.98915e-23	4
Chmp2a	7.09126e-27	0.518986	3.08115e-23	4
Kdelr2	1.11523e-26	0.357866	4.84566e-23	4
Cct3	1.15482e-26	0.335728	5.01769e-23	4
Ppia	1.28882e-26	0.925694	5.59993e-23	4
Cox17	1.30829e-26	0.472777	5.68453e-23	4
Snrpe	1.31816e-26	0.611517	5.7274e-23	4
Foxa1	1.49878e-26	0.380412	6.51221e-23	4
Spcs1	1.69601e-26	0.492169	7.36916e-23	4
Anapc13	1.72267e-26	0.517666	7.48499e-23	4
Ppp1ca	1.81246e-26	0.417287	7.87513e-23	4
Ube2h	2.0642e-26	0.29797	8.96896e-23	4
Ndufa12	2.57675e-26	0.501636	1.1196e-22	4
Fmc1	2.60912e-26	0.292194	1.13366e-22	4
Sdc4	2.90248e-26	0.745393	1.26113e-22	4
Psmb4	3.09445e-26	0.477397	1.34454e-22	4
0610012G03Rik	3.84795e-26	0.25575	1.67193e-22	4
Commd1	4.474e-26	0.305468	1.94395e-22	4
Ube2i	4.5443e-26	0.406718	1.9745e-22	4
Psmd11	4.91197e-26	0.297486	2.13425e-22	4
Chchd2	5.5203e-26	0.834251	2.39857e-22	4
Cox20	5.66456e-26	0.321836	2.46125e-22	4
Sem1	6.34453e-26	0.712124	2.7567e-22	4
Tpt1	1.30813e-25	1.00722	5.68384e-22	4
Nono	1.56536e-25	0.296395	6.8015e-22	4
Ufc1	1.56928e-25	0.304639	6.81851e-22	4
Psma2	1.60554e-25	0.518917	6.97608e-22	4
Mettl9	1.79099e-25	0.257903	7.78184e-22	4
G3bp1	1.83931e-25	0.285163	7.99179e-22	4
Cct4	2.33192e-25	0.382739	1.01322e-21	4
Fam173a	2.48401e-25	0.250232	1.0793e-21	4
Calm1	2.54849e-25	0.667822	1.10732e-21	4
Ndufa7	2.56139e-25	0.719209	1.11292e-21	4
Rtn4	2.62877e-25	0.546748	1.1422e-21	4
Elob	2.84128e-25	0.714988	1.23453e-21	4
Ten1	2.9128e-25	0.284251	1.26561e-21	4
Krt5	3.26751e-25	1.11806	1.41973e-21	4
Mrps14	3.79424e-25	0.433079	1.6486e-21	4
Nptn	3.94259e-25	0.320144	1.71305e-21	4
Erp29	3.9502e-25	0.330821	1.71636e-21	4
Atp5d	4.14203e-25	0.631874	1.79971e-21	4
Fam120a	5.21254e-25	0.256322	2.26485e-21	4
Tmem30a	5.36206e-25	0.254881	2.32981e-21	4
Atp5j2	5.49206e-25	0.711966	2.3863e-21	4
Vps29	5.77103e-25	0.322408	2.50751e-21	4
Rbx1	1.07636e-24	0.540541	4.67679e-21	4
Polr2f	1.22392e-24	0.450837	5.31793e-21	4
Trp63	1.24873e-24	0.542229	5.42573e-21	4
Ndufab1	1.27561e-24	0.454129	5.54252e-21	4
Swi5	1.27638e-24	0.508942	5.54587e-21	4
Spint1	1.29766e-24	0.359169	5.63835e-21	4
Shisa5	1.94757e-24	0.332261	8.46221e-21	4
Net1	2.93855e-24	0.363132	1.2768e-20	4
Psmb2	2.94391e-24	0.449981	1.27913e-20	4
Cdc42	2.95113e-24	0.61513	1.28227e-20	4
Tuba1b	3.05901e-24	0.412093	1.32914e-20	4
Clta	3.29146e-24	0.585057	1.43014e-20	4
Mlf2	3.45558e-24	0.274548	1.50145e-20	4
Wasf2	3.46121e-24	0.267138	1.5039e-20	4
Cox6b1	3.62964e-24	0.730474	1.57708e-20	4
Tnks2	4.16747e-24	0.329385	1.81077e-20	4
Usp50	4.24436e-24	0.272119	1.84418e-20	4
Selenow	4.30926e-24	0.582944	1.87237e-20	4
Marcksl1	4.56347e-24	0.43983	1.98283e-20	4
Ubl5	4.5647e-24	0.651306	1.98336e-20	4
Tubb5	4.73181e-24	0.414019	2.05597e-20	4
Tmbim4	4.74198e-24	0.305282	2.06039e-20	4
Mdh2	1.0278e-23	0.442124	4.46578e-20	4
Elavl1	1.06002e-23	0.281733	4.6058e-20	4
Tubb2a	1.13467e-23	0.278876	4.93012e-20	4
Rab11a	1.20772e-23	0.417115	5.24752e-20	4
Actr2	1.34501e-23	0.324283	5.84408e-20	4
H3f3a	2.16047e-23	0.801984	9.38726e-20	4
Srsf9	2.51838e-23	0.303343	1.09423e-19	4
Eif4a2	2.63609e-23	0.371188	1.14538e-19	4
Ier5	2.65869e-23	0.573411	1.1552e-19	4
Epha2	2.72388e-23	0.321869	1.18352e-19	4
Cox5b	2.90269e-23	0.657009	1.26122e-19	4
Gabarapl2	3.32449e-23	0.449909	1.44449e-19	4
Psma7	4.45602e-23	0.524845	1.93614e-19	4
Atp5k	4.63334e-23	0.595103	2.01319e-19	4
Vamp8	4.704e-23	0.573282	2.04389e-19	4
Sh3bgrl3	4.71528e-23	0.649689	2.04879e-19	4
Ndufa13	5.65635e-23	0.545746	2.45768e-19	4
Selenof	5.80141e-23	0.558431	2.52071e-19	4
Tspan3	6.48909e-23	0.311763	2.81951e-19	4
Krtcap2	6.79148e-23	0.430517	2.9509e-19	4
Atp5j	6.93291e-23	0.671641	3.01235e-19	4
Nhp2	7.36869e-23	0.341245	3.2017e-19	4
Oaz1	7.8329e-23	0.662542	3.4034e-19	4
Prdx1	8.36207e-23	0.754045	3.63332e-19	4
Ppfibp2	8.64373e-23	0.284498	3.7557e-19	4
Elof1	1.0205e-22	0.270845	4.43407e-19	4
Notch1	1.08716e-22	0.285059	4.72369e-19	4
Polr2k	1.38409e-22	0.355728	6.01387e-19	4
Edf1	1.47398e-22	0.523542	6.40446e-19	4
Dnajb6	1.62379e-22	0.380215	7.05538e-19	4
Ezr	1.6823e-22	0.617271	7.30957e-19	4
Atp5g1	1.68473e-22	0.550182	7.32017e-19	4
Acp1	1.76517e-22	0.277368	7.66967e-19	4
Pfn1	1.86542e-22	0.704958	8.10524e-19	4
Arhgap5	1.8799e-22	0.336002	8.16814e-19	4
Polr1d	2.22848e-22	0.524994	9.68276e-19	4
Gng5	2.25415e-22	0.726504	9.79426e-19	4
Ergic3	2.85126e-22	0.322291	1.23887e-18	4
Psmb3	3.18479e-22	0.465714	1.38379e-18	4
Ppib	3.33961e-22	0.574853	1.45106e-18	4
Mrpl17	4.10533e-22	0.296695	1.78376e-18	4
Taf10	4.17822e-22	0.447819	1.81544e-18	4
Ndufs4	4.91833e-22	0.307995	2.13701e-18	4
Pbx1	5.08678e-22	0.441505	2.21021e-18	4
Eif5a	6.18232e-22	0.591874	2.68622e-18	4
Rpn1	6.58572e-22	0.360641	2.86149e-18	4
Cldn7	7.22336e-22	0.744569	3.13855e-18	4
Ppp2r2a	7.51804e-22	0.258565	3.26659e-18	4
Cox5a	8.86951e-22	0.610446	3.8538e-18	4
Pcbp2	9.79822e-22	0.465712	4.25733e-18	4
Rbpms	1.12862e-21	0.2715	4.90383e-18	4
Eif1	1.48253e-21	0.768276	6.44158e-18	4
Cox14	1.49741e-21	0.362429	6.50626e-18	4
Pet100	1.51467e-21	0.318415	6.58124e-18	4
Ppig	1.52086e-21	0.317567	6.60813e-18	4
Mrps21	1.70244e-21	0.421316	7.39709e-18	4
Ndufc1	1.82645e-21	0.509613	7.93594e-18	4
Srp19	1.85795e-21	0.317985	8.0728e-18	4
Ctnnb1	1.9069e-21	0.498614	8.28548e-18	4
Ptp4a2	1.94813e-21	0.495991	8.46465e-18	4
App	2.08797e-21	0.54635	9.07225e-18	4
Hnrnpf	2.17049e-21	0.55468	9.43077e-18	4
Tmem256	2.33826e-21	0.43206	1.01598e-17	4
Pdlim1	2.53963e-21	0.400501	1.10347e-17	4
Cltc	2.64069e-21	0.338656	1.14738e-17	4
Lamp2	2.76736e-21	0.428588	1.20242e-17	4
Sfn	3.26386e-21	0.903669	1.41815e-17	4
Vcp	3.63544e-21	0.315109	1.5796e-17	4
Pura	3.85385e-21	0.282966	1.6745e-17	4
Txndc17	3.93125e-21	0.473998	1.70813e-17	4
Lamtor5	3.96692e-21	0.271327	1.72363e-17	4
Chmp3	4.3247e-21	0.353954	1.87908e-17	4
B230219D22Rik	4.33739e-21	0.265221	1.8846e-17	4
Sumo2	4.43808e-21	0.579127	1.92834e-17	4
Cox7c	5.69261e-21	0.663762	2.47344e-17	4
Pak2	5.87681e-21	0.373541	2.55348e-17	4
Atpif1	6.07636e-21	0.668027	2.64018e-17	4
Sfr1	6.27844e-21	0.492056	2.72798e-17	4
Actb	6.95348e-21	0.798275	3.02129e-17	4
Hp1bp3	6.9691e-21	0.260006	3.02807e-17	4
Nucks1	7.35952e-21	0.390208	3.19771e-17	4
Arf1	7.3837e-21	0.502196	3.20822e-17	4
Uqcr11	7.95269e-21	0.601566	3.45544e-17	4
Hnrnpk	1.04659e-20	0.524791	4.54744e-17	4
Gspt1	1.18911e-20	0.260084	5.16668e-17	4
Gprc5a	1.19381e-20	0.493513	5.1871e-17	4
Ndufa11	1.58505e-20	0.521646	6.88704e-17	4
Vdac1	1.64111e-20	0.397003	7.13061e-17	4
Eif4b	2.30024e-20	0.272749	9.99453e-17	4
Mrpl42	2.5924e-20	0.294878	1.1264e-16	4
Mrpl30	2.86312e-20	0.382505	1.24403e-16	4
Ppp1cc	3.09878e-20	0.275228	1.34642e-16	4
Apoc1	3.1185e-20	0.364034	1.35499e-16	4
Nedd4	3.13621e-20	0.412297	1.36268e-16	4
Tob1	3.76499e-20	0.443166	1.63589e-16	4
Anxa2	5.32144e-20	0.946106	2.31216e-16	4
Pdcd5	6.66106e-20	0.391318	2.89423e-16	4
Mrpl54	7.83431e-20	0.339993	3.40401e-16	4
1110008P14Rik	7.93295e-20	0.306915	3.44687e-16	4
Tm9sf3	1.08944e-19	0.422172	4.73362e-16	4
Hopx	1.10502e-19	0.400252	4.80131e-16	4
Cct8	1.35529e-19	0.306857	5.88873e-16	4
Meis2	1.44096e-19	0.328584	6.26096e-16	4
Ndufv2	1.46739e-19	0.340382	6.37581e-16	4
Smdt1	1.76903e-19	0.480447	7.68642e-16	4
Uqcc2	1.8794e-19	0.353747	8.166e-16	4
Ssr4	2.20945e-19	0.422062	9.60006e-16	4
BC031181	2.26519e-19	0.326288	9.84223e-16	4
Hsbp1	2.36683e-19	0.372111	1.02839e-15	4
Bsg	2.50565e-19	0.59394	1.0887e-15	4
Zbtb7a	3.12691e-19	0.260361	1.35864e-15	4
Cox6a1	3.22724e-19	0.511748	1.40224e-15	4
Hnrnpa0	3.42942e-19	0.435417	1.49008e-15	4
Slc6a6	3.68511e-19	0.358323	1.60118e-15	4
Vdac2	3.90836e-19	0.421684	1.69818e-15	4
Nucb1	5.52539e-19	0.255406	2.40078e-15	4
Rab21	5.58976e-19	0.255321	2.42875e-15	4
Rheb	5.97228e-19	0.457305	2.59495e-15	4
Psmb6	6.18447e-19	0.380514	2.68715e-15	4
Pdia4	6.39479e-19	0.311799	2.77854e-15	4
Mrfap1	6.64047e-19	0.421164	2.88528e-15	4
Prkar1a	7.42699e-19	0.29797	3.22703e-15	4
Purb	8.07226e-19	0.390687	3.5074e-15	4
Ddx24	8.21496e-19	0.26553	3.5694e-15	4
Lmo4	8.97347e-19	0.425316	3.89897e-15	4
Csde1	9.81558e-19	0.343194	4.26487e-15	4
Anp32b	1.31758e-18	0.355771	5.72488e-15	4
Cbx1	1.36443e-18	0.255195	5.92843e-15	4
Hnrnpc	1.98453e-18	0.343979	8.62278e-15	4
Eif3c	2.03544e-18	0.437651	8.844e-15	4
Tmem258	2.08851e-18	0.4505	9.0746e-15	4
Pcbp1	2.20844e-18	0.381407	9.59569e-15	4
Capza2	2.38606e-18	0.336104	1.03674e-14	4
Romo1	2.46338e-18	0.474962	1.07034e-14	4
Pkm	2.59623e-18	0.483513	1.12806e-14	4
Sbds	2.86118e-18	0.297528	1.24318e-14	4
Elf3	3.03865e-18	0.518721	1.32029e-14	4
Pcnp	4.43976e-18	0.271956	1.92908e-14	4
Cox7a2	5.79458e-18	0.565826	2.51775e-14	4
Klf10	5.84178e-18	0.283773	2.53825e-14	4
Commd3	6.33323e-18	0.251373	2.75179e-14	4
Sap18	6.71076e-18	0.296332	2.91582e-14	4
Ndufa6	1.02561e-17	0.495628	4.45626e-14	4
Ywhaz	1.13456e-17	0.441764	4.92966e-14	4
Denr	1.19404e-17	0.306736	5.18812e-14	4
Mrpl20	1.25679e-17	0.283858	5.46073e-14	4
Cxcl17	1.28754e-17	0.489525	5.59435e-14	4
Serbp1	2.35539e-17	0.469243	1.02342e-13	4
Hbegf	2.46011e-17	0.729032	1.06892e-13	4
Rex1bd	2.77369e-17	0.263718	1.20517e-13	4
Dek	2.95958e-17	0.325259	1.28594e-13	4
Gabarap	3.60338e-17	0.516311	1.56567e-13	4
Cdh1	3.78131e-17	0.413527	1.64298e-13	4
Elf1	4.08647e-17	0.286935	1.77557e-13	4
Pdcd6ip	6.28876e-17	0.251139	2.73247e-13	4
Cox7b	6.44107e-17	0.511536	2.79864e-13	4
Bri3	6.77757e-17	0.468443	2.94485e-13	4
Sumo1	8.03284e-17	0.381769	3.49027e-13	4
Tmprss2	9.17458e-17	0.425375	3.98635e-13	4
Pim3	1.21535e-16	0.28513	5.28068e-13	4
Mien1	1.36214e-16	0.357362	5.9185e-13	4
Mtdh	1.46237e-16	0.283491	6.35399e-13	4
Hspa1a	1.63403e-16	0.331054	7.09986e-13	4
Cyba	1.68187e-16	0.397092	7.30773e-13	4
Actn4	1.81534e-16	0.397025	7.88763e-13	4
Ndufb7	1.90865e-16	0.356859	8.29307e-13	4
Tmed5	2.03642e-16	0.312778	8.84826e-13	4
Tpm2	2.57455e-16	0.393784	1.11864e-12	4
Cst3	2.74997e-16	0.570009	1.19486e-12	4
Tax1bp1	3.75633e-16	0.386856	1.63212e-12	4
Matr3	3.94721e-16	0.267661	1.71506e-12	4
Ppp1cb	4.27575e-16	0.319857	1.85781e-12	4
Ndufb6	5.4765e-16	0.305335	2.37954e-12	4
Tpm3	6.3966e-16	0.360636	2.77932e-12	4
Emc6	6.59268e-16	0.269958	2.86452e-12	4
Csnk1a1	7.07708e-16	0.394449	3.07499e-12	4
Cbr2	7.21085e-16	0.86742	3.13312e-12	4
Gpx4	7.28778e-16	0.489002	3.16654e-12	4
Ehf	7.54152e-16	0.378753	3.27679e-12	4
Hsp90ab1	9.30646e-16	0.550538	4.04366e-12	4
Tmem234	1.03607e-15	0.254602	4.50173e-12	4
D8Ertd738e	1.11988e-15	0.355217	4.86588e-12	4
Pmepa1	1.3174e-15	0.358152	5.7241e-12	4
Capns1	1.51853e-15	0.39215	6.59802e-12	4
Set	2.04281e-15	0.436241	8.87601e-12	4
Mast4	2.81715e-15	0.627573	1.22405e-11	4
Smim22	3.24287e-15	0.362147	1.40903e-11	4
Gdi2	3.67507e-15	0.265247	1.59682e-11	4
Rbms1	4.36905e-15	0.289442	1.89835e-11	4
Tiparp	4.39057e-15	0.36073	1.9077e-11	4
Fam107b	5.01118e-15	0.312498	2.17736e-11	4
Plet1	6.59962e-15	0.250263	2.86753e-11	4
Sptbn1	7.01298e-15	0.25452	3.04714e-11	4
Rab2a	7.52854e-15	0.332618	3.27115e-11	4
Nap1l1	9.22606e-15	0.335703	4.00872e-11	4
Actg1	9.46133e-15	0.655691	4.11095e-11	4
Ube2n	1.00141e-14	0.289078	4.35111e-11	4
Cdc37	1.01617e-14	0.261149	4.41525e-11	4
Tbca	1.10991e-14	0.424139	4.82254e-11	4
Nme1	1.19206e-14	0.282453	5.17951e-11	4
Ahnak	1.22413e-14	0.526128	5.31883e-11	4
Actr3	1.93795e-14	0.278108	8.42041e-11	4
Uqcrfs1	2.26738e-14	0.296633	9.85175e-11	4
Ets2	2.54281e-14	0.348504	1.10485e-10	4
Pdcd10	4.15846e-14	0.316725	1.80685e-10	4
Atp6v1g1	4.40763e-14	0.328735	1.91511e-10	4
Pomp	4.49585e-14	0.388073	1.95345e-10	4
Krt19	5.74762e-14	0.667766	2.49734e-10	4
Alcam	5.78057e-14	0.368309	2.51166e-10	4
Sh3glb1	6.03499e-14	0.289282	2.6222e-10	4
Zfp706	8.36663e-14	0.303593	3.6353e-10	4
Ptbp3	9.0042e-14	0.279007	3.91232e-10	4
Timm8b	1.69477e-13	0.313324	7.36376e-10	4
Dctn3	2.21714e-13	0.259059	9.63348e-10	4
Prelid1	2.39886e-13	0.287459	1.04231e-09	4
Srsf3	2.81676e-13	0.324623	1.22388e-09	4
Uqcrq	2.96554e-13	0.399756	1.28853e-09	4
Srp14	3.72583e-13	0.311534	1.61887e-09	4
Dnajb1	4.01813e-13	0.458815	1.74588e-09	4
Ube2b	4.38001e-13	0.33559	1.90312e-09	4
Atp1b3	4.80697e-13	0.32427	2.08863e-09	4
Nedd8	5.06788e-13	0.345366	2.202e-09	4
Chmp4b	5.27634e-13	0.325134	2.29257e-09	4
Fkbp4	1.08637e-12	0.266277	4.7203e-09	4
Ppp2ca	2.47388e-12	0.258152	1.0749e-08	4
Wls	2.55603e-12	0.294139	1.1106e-08	4
Sec61g	2.63672e-12	0.415031	1.14566e-08	4
Hnrnpab	4.44219e-12	0.348992	1.93013e-08	4
Sqstm1	4.6562e-12	0.322934	2.02312e-08	4
Bcam	5.40534e-12	0.349396	2.34862e-08	4
Chmp2b	6.14645e-12	0.280219	2.67063e-08	4
Mpc1	7.44307e-12	0.262062	3.23402e-08	4
Ctnnal1	7.84271e-12	0.258158	3.40766e-08	4
Emd	7.84623e-12	0.263503	3.40919e-08	4
Zfand5	8.13176e-12	0.380265	3.53325e-08	4
Anxa1	9.86633e-12	1.0726	4.28692e-08	4
Stard10	1.04351e-11	0.272897	4.53404e-08	4
Sec62	1.11277e-11	0.34223	4.83497e-08	4
Sik1	1.20112e-11	0.292256	5.21886e-08	4
Npc2	1.49352e-11	0.281222	6.48933e-08	4
Psmd4	1.59151e-11	0.253514	6.9151e-08	4
Atp6v1f	2.81468e-11	0.326539	1.22298e-07	4
Hnrnpa3	3.25275e-11	0.316373	1.41332e-07	4
Myl6	3.54873e-11	0.456465	1.54192e-07	4
Bzw1	3.85047e-11	0.277429	1.67303e-07	4
Tuba1c	3.9117e-11	0.330192	1.69963e-07	4
Eif4a1	4.28986e-11	0.364739	1.86395e-07	4
Hspa1b	5.1671e-11	0.300569	2.24511e-07	4
Top1	5.82086e-11	0.370225	2.52916e-07	4
Krt23	8.1065e-11	0.323691	3.52227e-07	4
Sat1	8.65956e-11	0.349609	3.76258e-07	4
Eif1a	1.25894e-10	0.275655	5.47008e-07	4
Atp1a1	2.50362e-10	0.371027	1.08782e-06	4
Arpp19	2.53204e-10	0.279322	1.10017e-06	4
Aldoa	2.75123e-10	0.354951	1.19541e-06	4
Map1lc3b	3.29756e-10	0.340123	1.43279e-06	4
Ddx3x	3.92938e-10	0.261479	1.70731e-06	4
H2-T23	5.29578e-10	0.291121	2.30101e-06	4
Gnas	6.47593e-10	0.328965	2.81379e-06	4
Hsp90b1	1.32848e-09	0.313583	5.77224e-06	4
Fosl1	1.33085e-09	0.26305	5.78254e-06	4
Abhd2	1.64587e-09	0.278504	7.15129e-06	4
Hspb1	2.05628e-09	0.545997	8.93454e-06	4
Tmem176a	2.69616e-09	0.481999	1.17148e-05	4
Bex3	3.56318e-09	0.269153	1.5482e-05	4
Sec61b	3.9876e-09	0.309458	1.73261e-05	4
Ndufa1	7.4119e-09	0.281616	3.22047e-05	4
Tcim	8.02237e-09	0.394231	3.48572e-05	4
Anxa4	1.0537e-08	0.268215	4.57833e-05	4
Cldn4	1.33263e-08	0.395845	5.79026e-05	4
Hnrnpa1	1.644e-08	0.250683	7.14316e-05	4
Myl12b	2.48062e-08	0.321198	0.000107783	4
Gapdh	4.9667e-08	0.270055	0.000215803	4
Akr1a1	7.3752e-08	0.263943	0.000320452	4
Fos	1.09598e-07	0.292725	0.000476205	4
Tceal9	2.64912e-07	0.355057	0.00115104	4
Ubc	8.61326e-07	0.319295	0.00374246	4
Ier3	9.86419e-07	0.259562	0.00428599	4
Lmna	1.04018e-06	0.256665	0.00451959	4
Mif	2.12545e-06	0.260851	0.00923506	4

## Sheet: Sene5
gene	p_val	avg_log2FC	p_val_adj	cluster
Mvp	1.15705e-98	0.317901	5.02739e-95	5
Tfrc	6.80083e-95	0.271093	2.95496e-91	5
Cxcl16	1.13323e-92	0.842829	4.92387e-89	5
Rars	2.21777e-92	0.516148	9.63622e-89	5
Degs1	5.36061e-92	0.469899	2.32919e-88	5
Grpel2	1.81933e-91	0.432458	7.905e-88	5
Rhou	1.22666e-88	0.654203	5.32986e-85	5
Chmp4c	3.19102e-86	0.34578	1.3865e-82	5
Ocln	1.67887e-84	0.44325	7.29468e-81	5
Insig2	3.69226e-80	0.421006	1.60429e-76	5
St14	9.08498e-80	0.460393	3.94742e-76	5
Grn	4.08538e-79	0.555261	1.7751e-75	5
Eapp	5.17603e-79	0.527124	2.24899e-75	5
Mal2	2.422e-78	0.386408	1.05236e-74	5
Cebpg	2.20046e-77	0.38494	9.56102e-74	5
Sgms2	2.21339e-77	0.305745	9.6172e-74	5
Nub1	2.0223e-76	0.309799	8.78687e-73	5
Arl8a	2.48637e-76	0.36609	1.08033e-72	5
Akirin2	1.21141e-75	0.535301	5.26359e-72	5
Utp18	1.39033e-75	0.349409	6.041e-72	5
Tapbp	6.61021e-75	0.507573	2.87213e-71	5
Actr2	1.4288e-74	0.62326	6.20813e-71	5
Pard6b	2.47268e-74	0.279532	1.07438e-70	5
Asns	6.16828e-74	0.40088	2.68012e-70	5
Pip4k2c	1.20791e-73	0.303569	5.24835e-70	5
Cxcl2	2.19825e-73	0.755483	9.55141e-70	5
Tgoln1	1.41561e-72	0.511232	6.15084e-69	5
Rnf13	1.52926e-72	0.291216	6.64465e-69	5
Gnai3	6.42538e-72	0.376129	2.79183e-68	5
Alkbh5	6.78451e-72	0.535653	2.94787e-68	5
Tmem30b	6.47122e-71	0.369504	2.81174e-67	5
Syngr2	1.4522e-70	0.452515	6.30979e-67	5
Pfkl	2.00446e-70	0.444971	8.70939e-67	5
Cars	3.12815e-70	0.26882	1.35918e-66	5
Rragc	3.32289e-70	0.258758	1.4438e-66	5
Lars	2.3374e-69	0.385034	1.0156e-65	5
Rell1	3.2599e-69	0.271136	1.41643e-65	5
Zfp91	6.43131e-69	0.492743	2.79441e-65	5
2510039O18Rik	7.1027e-69	0.268204	3.08612e-65	5
Rcc2	1.12248e-68	0.316428	4.87717e-65	5
Ubqln1	1.36886e-68	0.302058	5.94769e-65	5
Zfp622	5.39938e-67	0.358254	2.34603e-63	5
Aldh1a3	1.16566e-65	0.32835	5.06478e-62	5
Supt16	7.76663e-65	0.457201	3.3746e-61	5
Azi2	1.00808e-64	0.321083	4.38011e-61	5
Caprin1	2.07315e-64	0.450062	9.00785e-61	5
Ifit1	2.07704e-64	0.43766	9.02476e-61	5
Arrdc4	4.92054e-64	0.310548	2.13798e-60	5
Yy1	1.03228e-63	0.590185	4.48525e-60	5
Rrs1	1.12991e-63	0.310128	4.90944e-60	5
Kras	3.2969e-63	0.439466	1.4325e-59	5
Traf4	5.69621e-63	0.269127	2.475e-59	5
Pgk1	1.83688e-62	1.21859	7.98122e-59	5
Hspa9	5.69325e-62	0.762003	2.47372e-58	5
Adss	7.34068e-62	0.433489	3.18952e-58	5
Psmd2	1.09129e-61	0.417777	4.74167e-58	5
Phc2	6.66767e-61	0.298169	2.8971e-57	5
Arf6	9.37167e-61	0.607773	4.07199e-57	5
Emc6	1.13752e-60	0.616899	4.94255e-57	5
Lrrfip1	2.65966e-60	0.545112	1.15562e-56	5
Rnps1	2.72577e-60	0.423533	1.18435e-56	5
Lad1	3.15624e-60	0.312905	1.37139e-56	5
Ormdl2	3.57753e-60	0.38714	1.55444e-56	5
Tmf1	4.61983e-60	0.443543	2.00732e-56	5
Tars	1.2201e-59	0.304223	5.30133e-56	5
Tbrg1	2.52187e-59	0.518606	1.09575e-55	5
Eif3d	3.81522e-59	0.385814	1.65771e-55	5
Aars	8.68327e-59	0.355283	3.77288e-55	5
Krt6a	8.96123e-59	0.373806	3.89365e-55	5
Ube2q1	1.99069e-58	0.293788	8.64953e-55	5
Sgpp1	2.14397e-58	0.285431	9.31553e-55	5
Gtf3c6	3.10215e-58	0.377778	1.34789e-54	5
Eif3b	3.87078e-58	0.339517	1.68185e-54	5
Cd81	4.65282e-58	0.778225	2.02165e-54	5
Vps35	8.54227e-58	0.359157	3.71162e-54	5
Atp6v0b	1.18777e-57	0.642085	5.16084e-54	5
Naa20	1.42289e-57	0.429254	6.18246e-54	5
Riok3	1.62408e-57	0.256622	7.05664e-54	5
Gpi1	5.21867e-57	0.660935	2.26751e-53	5
Eif3c	6.44103e-57	0.861767	2.79863e-53	5
Mrpl43	7.63262e-57	0.457971	3.31637e-53	5
Parp9	8.25764e-57	0.270668	3.58795e-53	5
Tmpo	1.11949e-56	0.42648	4.8642e-53	5
Crebrf	2.60526e-56	0.288467	1.13198e-52	5
Pam	3.41085e-56	0.420852	1.48201e-52	5
Gde1	6.30558e-56	0.367426	2.73977e-52	5
Ctsb	1.17259e-55	0.722622	5.09489e-52	5
Eif6	1.27506e-55	0.679346	5.54013e-52	5
Epcam	2.48224e-55	1.36712	1.07853e-51	5
Ctnna1	2.69366e-55	0.680433	1.17039e-51	5
Pak1ip1	5.45823e-55	0.423519	2.3716e-51	5
Cd2ap	1.65056e-54	0.713319	7.1717e-51	5
Smagp	1.77901e-54	0.437518	7.72982e-51	5
Ddx27	1.9715e-54	0.324634	8.56616e-51	5
Atp6ap2	2.09632e-54	0.663369	9.10852e-51	5
Dtx3l	2.41979e-54	0.316512	1.0514e-50	5
Lrrfip2	2.94384e-54	0.336392	1.2791e-50	5
Pmaip1	4.09042e-54	0.440596	1.77729e-50	5
Efhd2	4.11974e-54	0.431412	1.79003e-50	5
Dnajc5	4.16939e-54	0.285603	1.8116e-50	5
Rnf11	9.42163e-54	0.430928	4.0937e-50	5
Snx3	1.54561e-53	0.534623	6.71567e-50	5
Ppp2ca	2.75955e-53	0.610889	1.19903e-49	5
Erp44	3.47428e-53	0.480888	1.50957e-49	5
Nae1	3.64587e-53	0.26237	1.58413e-49	5
Snx6	4.62349e-53	0.519113	2.00891e-49	5
Cdh1	7.95171e-53	0.732756	3.45502e-49	5
Unc50	9.90258e-53	0.325737	4.30267e-49	5
Usp18	1.05842e-52	0.253204	4.59885e-49	5
Ddb1	1.19574e-52	0.27458	5.1955e-49	5
B2m	1.70292e-52	1.25402	7.3992e-49	5
Sin3b	1.81291e-52	0.443865	7.87708e-49	5
Timp2	1.9723e-52	0.811848	8.56964e-49	5
Hspa4	2.32391e-52	0.555199	1.00974e-48	5
Cldn3	2.79326e-52	1.5556	1.21367e-48	5
Retreg1	3.0728e-52	0.394272	1.33513e-48	5
Wbp11	7.62067e-52	0.329544	3.31118e-48	5
Ckap4	8.47475e-52	0.308649	3.68228e-48	5
Zc3hav1	1.88245e-51	0.321309	8.17924e-48	5
Nhp2	2.9378e-51	0.592382	1.27648e-47	5
Ptp4a2	4.02157e-51	0.823592	1.74737e-47	5
Atp6v1g1	4.39197e-51	0.808153	1.90831e-47	5
Lsr	6.3705e-51	0.546632	2.76798e-47	5
Cers2	6.49483e-51	0.287045	2.822e-47	5
Immt	7.35618e-51	0.385601	3.19626e-47	5
Cd47	7.38104e-51	0.452662	3.20706e-47	5
Prss8	1.10904e-50	0.300713	4.81876e-47	5
Chmp2b	1.37455e-50	0.653289	5.97241e-47	5
Rtn3	1.69461e-50	0.408027	7.36306e-47	5
Gdi2	2.38689e-50	0.544434	1.0371e-46	5
H2-T23	2.53692e-50	0.734285	1.10229e-46	5
Gatad2a	2.64476e-50	0.334381	1.14915e-46	5
Rap1a	3.17209e-50	0.469427	1.37827e-46	5
Dnttip2	3.50937e-50	0.341197	1.52482e-46	5
Hbp1	3.74443e-50	0.256275	1.62696e-46	5
Gch1	4.08918e-50	0.309629	1.77675e-46	5
Paip1	4.76164e-50	0.371313	2.06893e-46	5
Eif4ebp1	5.44258e-50	0.807473	2.3648e-46	5
Lsm14a	6.97132e-50	0.253775	3.02904e-46	5
Xbp1	9.46294e-50	0.484825	4.11165e-46	5
Ctbp1	1.02131e-49	0.345289	4.43758e-46	5
Ctsd	1.48639e-49	0.867186	6.45836e-46	5
Nsmce4a	1.62762e-49	0.341827	7.07201e-46	5
Sdcbp	1.64781e-49	0.756373	7.15972e-46	5
Srpr	1.96618e-49	0.454722	8.54306e-46	5
Ppm1g	2.07696e-49	0.279665	9.0244e-46	5
Ythdf2	2.20375e-49	0.267669	9.57528e-46	5
Kif5b	2.36187e-49	0.643996	1.02623e-45	5
Pdcd6ip	2.83234e-49	0.427329	1.23065e-45	5
Acer3	3.05433e-49	0.280116	1.32711e-45	5
Anxa3	3.59406e-49	1.01326	1.56162e-45	5
Mia2	3.80014e-49	0.363587	1.65116e-45	5
Ero1l	5.03869e-49	0.443633	2.18931e-45	5
Mrps18a	1.04849e-48	0.325961	4.5557e-45	5
Usp14	1.13478e-48	0.376867	4.93063e-45	5
Gar1	1.30591e-48	0.364122	5.67416e-45	5
Rala	1.60853e-48	0.575146	6.98907e-45	5
Dync1i2	1.73903e-48	0.511825	7.5561e-45	5
Utp3	1.99474e-48	0.361044	8.66714e-45	5
Myadm	3.05202e-48	0.292323	1.3261e-44	5
Cisd2	3.3959e-48	0.403682	1.47552e-44	5
Spint1	4.67046e-48	0.51386	2.02931e-44	5
Atp6v1a	8.75809e-48	0.357856	3.80539e-44	5
Rnf6	1.04676e-47	0.359358	4.54817e-44	5
Lzts2	1.19822e-47	0.259693	5.20626e-44	5
Ppp4r2	1.23598e-47	0.398995	5.37035e-44	5
Chmp3	1.58612e-47	0.557315	6.89171e-44	5
Manf	2.06728e-47	0.616346	8.98232e-44	5
Mapk6	2.76657e-47	0.308984	1.20207e-43	5
Papola	4.08498e-47	0.340157	1.77492e-43	5
Coro1b	4.10822e-47	0.254549	1.78502e-43	5
Psmd4	9.41656e-47	0.585953	4.09149e-43	5
Fam49b	9.53723e-47	0.250707	4.14393e-43	5
Ifngr1	9.92073e-47	0.317812	4.31056e-43	5
Nipsnap3b	1.13855e-46	0.29489	4.947e-43	5
Sbds	1.44374e-46	0.519067	6.27306e-43	5
Wbp4	1.60135e-46	0.378521	6.95787e-43	5
Eprs	2.04399e-46	0.438084	8.88115e-43	5
Shisa5	2.23085e-46	0.470607	9.69304e-43	5
Phf23	2.28869e-46	0.258123	9.94434e-43	5
Mvb12a	3.06547e-46	0.339385	1.33195e-42	5
Krt8	5.80507e-46	1.26817	2.5223e-42	5
Psme2	1.15211e-45	0.603507	5.00593e-42	5
Mydgf	1.19994e-45	0.334233	5.21375e-42	5
Dnajb6	1.29083e-45	0.575317	5.60867e-42	5
Puf60	1.29481e-45	0.327736	5.62597e-42	5
Mrpl12	1.30865e-45	0.411074	5.6861e-42	5
Rab5a	1.75401e-45	0.482993	7.62116e-42	5
Lap3	1.81517e-45	0.353794	7.88691e-42	5
Mrps34	2.5858e-45	0.354836	1.12353e-41	5
Sox9	2.8274e-45	0.810973	1.22851e-41	5
Sppl2a	2.91812e-45	0.288422	1.26793e-41	5
Scaf11	3.94657e-45	0.453436	1.71478e-41	5
Ywhah	4.12662e-45	0.738868	1.79302e-41	5
Tmbim4	4.35869e-45	0.442955	1.89385e-41	5
Mitd1	4.59383e-45	0.250598	1.99602e-41	5
Cab39	4.82175e-45	0.320983	2.09505e-41	5
Anxa4	4.94915e-45	0.786265	2.15041e-41	5
Elof1	4.98772e-45	0.417301	2.16716e-41	5
Cope	5.32276e-45	0.4332	2.31274e-41	5
Pop5	7.27979e-45	0.27765	3.16307e-41	5
Plet1	8.1082e-45	0.48278	3.52301e-41	5
Slc35f5	1.05502e-44	0.324236	4.58408e-41	5
Bola1	1.32456e-44	0.312855	5.7552e-41	5
Syf2	1.95187e-44	0.496443	8.48086e-41	5
Trp53	2.09389e-44	0.386964	9.09796e-41	5
Larp4b	2.16226e-44	0.291298	9.395e-41	5
1700017B05Rik	2.24481e-44	0.272296	9.75369e-41	5
Hsp90aa1	2.33873e-44	1.06666	1.01618e-40	5
Lin7c	2.46554e-44	0.25105	1.07128e-40	5
Ppm1a	2.50789e-44	0.318026	1.08968e-40	5
Aurkaip1	3.10225e-44	0.453426	1.34793e-40	5
Ddx54	3.51072e-44	0.348605	1.52541e-40	5
Maea	3.63422e-44	0.269897	1.57907e-40	5
Aldoa	3.63722e-44	1.15749	1.58037e-40	5
Cd164	4.64533e-44	0.522529	2.0184e-40	5
Tspan1	4.85374e-44	1.33567	2.10895e-40	5
Ubtf	6.28753e-44	0.300454	2.73193e-40	5
Zfp706	7.11654e-44	0.663598	3.09214e-40	5
Ndfip1	9.32227e-44	0.352255	4.05053e-40	5
Lgals3bp	9.51903e-44	0.406022	4.13602e-40	5
G3bp1	9.63198e-44	0.393708	4.18509e-40	5
Ubald1	1.08078e-43	0.2699	4.696e-40	5
Ik	1.27642e-43	0.37232	5.54605e-40	5
Rab11a	1.30027e-43	0.600682	5.64969e-40	5
Eif4a3	1.36255e-43	0.402923	5.92027e-40	5
Vdac2	1.44212e-43	0.783928	6.266e-40	5
Krt18	1.8087e-43	1.27878	7.85881e-40	5
Cct8	1.9826e-43	0.523635	8.61442e-40	5
Denr	2.0277e-43	0.610988	8.81034e-40	5
Sf3b2	2.07406e-43	0.530446	9.01179e-40	5
Vps4b	2.3449e-43	0.34204	1.01886e-39	5
Psmd11	3.57305e-43	0.410432	1.55249e-39	5
Rad23b	4.92049e-43	0.343037	2.13795e-39	5
Rsad2	6.67271e-43	0.261509	2.89929e-39	5
Abcf1	7.14767e-43	0.328754	3.10566e-39	5
Capza1	7.25541e-43	0.250985	3.15248e-39	5
Anpep	7.34107e-43	0.26783	3.18969e-39	5
Pgam1	7.34462e-43	0.851058	3.19124e-39	5
Ccdc59	8.57362e-43	0.292295	3.72524e-39	5
Eif3j1	9.70485e-43	0.552658	4.21676e-39	5
Anxa1	1.606e-42	1.27374	6.97807e-39	5
0610012G03Rik	1.70671e-42	0.343961	7.41567e-39	5
Fip1l1	1.75137e-42	0.294947	7.6097e-39	5
Bri3	1.96398e-42	0.903398	8.5335e-39	5
Clint1	2.01312e-42	0.455377	8.747e-39	5
Cbx1	2.64055e-42	0.417848	1.14732e-38	5
Sec11c	2.86143e-42	0.711787	1.24329e-38	5
Wdr43	2.98158e-42	0.252651	1.2955e-38	5
Smim26	3.34128e-42	0.263006	1.45179e-38	5
Psmb7	3.62964e-42	0.373869	1.57708e-38	5
Slc25a24	4.07737e-42	0.277536	1.77162e-38	5
Serinc3	4.58336e-42	0.861569	1.99147e-38	5
Pla2g12a	4.65406e-42	0.340338	2.02219e-38	5
Chmp4b	4.84184e-42	0.677284	2.10378e-38	5
H2-D1	6.30514e-42	0.99902	2.73958e-38	5
Psenen	1.01271e-41	0.62945	4.40023e-38	5
Ly6a	1.26427e-41	1.59571	5.49327e-38	5
Nsrp1	1.28253e-41	0.306212	5.57261e-38	5
Irf2	1.50229e-41	0.282717	6.52745e-38	5
Cd24a	2.16203e-41	0.960914	9.39403e-38	5
Tax1bp1	3.07965e-41	0.716444	1.33811e-37	5
Tspan8	3.87786e-41	1.07514	1.68493e-37	5
Smarce1	4.19849e-41	0.312258	1.82424e-37	5
Tagln2	4.55758e-41	0.974366	1.98027e-37	5
Yrdc	4.64979e-41	0.33716	2.02033e-37	5
Lrp10	5.04665e-41	0.311667	2.19277e-37	5
Eif4b	5.90102e-41	0.433759	2.56399e-37	5
Snw1	7.34779e-41	0.425908	3.19261e-37	5
Selenot	7.47519e-41	0.253548	3.24797e-37	5
Anp32b	8.19626e-41	0.644814	3.56128e-37	5
Eps8	1.13853e-40	0.289736	4.94692e-37	5
Tmbim6	1.16919e-40	0.78059	5.08015e-37	5
M6pr	1.2212e-40	0.321513	5.30611e-37	5
Csnk1e	1.29862e-40	0.26705	5.6425e-37	5
Nsun2	1.36703e-40	0.258787	5.93974e-37	5
Timm8b	1.41325e-40	0.680395	6.14055e-37	5
Ube2l3	1.60668e-40	0.542219	6.98102e-37	5
Cript	1.69737e-40	0.437665	7.37509e-37	5
Kcmf1	2.10605e-40	0.341658	9.15079e-37	5
Cfap20	2.29358e-40	0.284978	9.96561e-37	5
Wtap	2.52009e-40	0.272854	1.09498e-36	5
Pkm	2.73782e-40	0.783674	1.18958e-36	5
Cyba	2.93383e-40	0.590518	1.27475e-36	5
Cdv3	3.28865e-40	0.48978	1.42892e-36	5
Psmc6	3.5463e-40	0.515448	1.54087e-36	5
Naa50	3.8618e-40	0.449207	1.67795e-36	5
Tfg	4.13243e-40	0.254549	1.79554e-36	5
Cct7	5.61855e-40	0.43218	2.44126e-36	5
Med28	6.60517e-40	0.470407	2.86994e-36	5
Polr2f	6.81468e-40	0.636445	2.96098e-36	5
Sqstm1	7.33902e-40	0.723358	3.18881e-36	5
Cir1	8.12134e-40	0.266825	3.52872e-36	5
Timm17a	8.24448e-40	0.441622	3.58222e-36	5
Gm16286	8.83048e-40	0.340704	3.83685e-36	5
Neu1	9.0144e-40	0.251924	3.91676e-36	5
Mob1a	9.76056e-40	0.276972	4.24096e-36	5
Tm9sf3	1.24869e-39	0.622715	5.42558e-36	5
Cadm1	1.55452e-39	0.313372	6.75439e-36	5
Tmem128	1.84694e-39	0.332354	8.02494e-36	5
Capza2	2.14836e-39	0.549411	9.33462e-36	5
Lgals3	2.18365e-39	1.39966	9.48795e-36	5
Mtdh	2.25817e-39	0.488683	9.81173e-36	5
Gfpt1	2.53833e-39	0.591877	1.1029e-35	5
Pgp	2.787e-39	0.380478	1.21095e-35	5
Ldha	2.83829e-39	0.906174	1.23324e-35	5
Anxa5	2.90418e-39	0.987222	1.26186e-35	5
Abhd2	3.27819e-39	0.558812	1.42437e-35	5
Serf1	3.57685e-39	0.320853	1.55414e-35	5
Galnt3	3.95939e-39	0.251043	1.72035e-35	5
Ppp4r3b	4.31822e-39	0.268091	1.87627e-35	5
Psmd12	4.9063e-39	0.400466	2.13179e-35	5
Ppp1cb	5.53561e-39	0.534496	2.40522e-35	5
Zfp664	5.70203e-39	0.271732	2.47753e-35	5
Tmed10	5.88412e-39	0.789926	2.55665e-35	5
Rab6a	7.17948e-39	0.375441	3.11948e-35	5
Arpc5l	7.79196e-39	0.441475	3.38561e-35	5
Nr2f2	9.66484e-39	0.482851	4.19937e-35	5
Cltc	9.90891e-39	0.4716	4.30542e-35	5
Actr3	1.12384e-38	0.52942	4.88306e-35	5
Nek7	1.28036e-38	0.397985	5.56317e-35	5
Scamp2	1.56312e-38	0.276283	6.79175e-35	5
Cct3	1.61416e-38	0.447013	7.01354e-35	5
Adam10	2.38396e-38	0.433144	1.03583e-34	5
Cttn	3.07197e-38	0.281354	1.33477e-34	5
Cdc37	3.44173e-38	0.449639	1.49543e-34	5
Canx	3.54699e-38	0.571427	1.54117e-34	5
Eny2	4.59423e-38	0.49187	1.99619e-34	5
Tcn2	5.58993e-38	0.325031	2.42882e-34	5
Mrpl11	5.86161e-38	0.262207	2.54687e-34	5
Chchd10	9.00294e-38	0.786048	3.91178e-34	5
Chchd1	9.79624e-38	0.39505	4.25646e-34	5
Pin1	1.05166e-37	0.255798	4.56945e-34	5
Hypk	1.06927e-37	0.343215	4.64598e-34	5
Gprc5a	1.18775e-37	0.493203	5.16078e-34	5
Stx3	1.22808e-37	0.347196	5.33599e-34	5
Cyth2	1.26499e-37	0.300685	5.49638e-34	5
Sh3glb1	2.87142e-37	0.603026	1.24763e-33	5
Hp1bp3	3.1885e-37	0.366591	1.38541e-33	5
BC031181	3.43431e-37	0.511902	1.49221e-33	5
Tpr	3.6464e-37	0.515284	1.58436e-33	5
9530068E07Rik	4.37758e-37	0.26682	1.90206e-33	5
Mgat4a	5.81895e-37	0.33509	2.52833e-33	5
Tor1aip2	6.2966e-37	0.259355	2.73587e-33	5
Actn1	7.49456e-37	0.350518	3.25639e-33	5
Knop1	8.35149e-37	0.276157	3.62872e-33	5
Irf2bp2	8.36296e-37	0.383605	3.63371e-33	5
Ndfip2	9.37998e-37	0.367129	4.0756e-33	5
Slc39a1	9.53976e-37	0.398979	4.14502e-33	5
Taok3	9.97902e-37	0.278346	4.33588e-33	5
Sra1	1.00381e-36	0.400714	4.36156e-33	5
Rsl1d1	1.2501e-36	0.418969	5.43167e-33	5
Stt3b	1.30452e-36	0.260489	5.66813e-33	5
Tmed7	1.31237e-36	0.262781	5.70224e-33	5
Prelid1	1.34367e-36	0.614374	5.83825e-33	5
Arhgdia	1.37006e-36	0.393436	5.95292e-33	5
Slc39a8	1.77165e-36	0.692788	7.69782e-33	5
Cycs	2.00918e-36	0.728206	8.72991e-33	5
Metap2	2.46874e-36	0.637623	1.07267e-32	5
Ube2m	2.69316e-36	0.389992	1.17018e-32	5
Pdcd5	2.88559e-36	0.622094	1.25379e-32	5
Dnajb9	3.35446e-36	0.357261	1.45751e-32	5
Smndc1	4.29116e-36	0.321865	1.86451e-32	5
Aamp	5.38154e-36	0.431419	2.33828e-32	5
Lamtor5	5.87439e-36	0.381381	2.55242e-32	5
Pum2	6.24427e-36	0.273511	2.71314e-32	5
Ddit3	6.26895e-36	0.393151	2.72386e-32	5
Acot13	8.22496e-36	0.290411	3.57375e-32	5
Slc39a7	8.45701e-36	0.252854	3.67457e-32	5
Sdf2	9.89546e-36	0.347218	4.29958e-32	5
Npepps	1.01535e-35	0.293526	4.41169e-32	5
Vcp	1.13163e-35	0.433595	4.91695e-32	5
Smarcc1	1.13727e-35	0.253777	4.94145e-32	5
Nono	1.67067e-35	0.364102	7.25908e-32	5
Plscr1	1.79862e-35	0.685627	7.815e-32	5
Lasp1	2.22603e-35	0.349741	9.6721e-32	5
Tbca	2.23094e-35	0.819541	9.69342e-32	5
Acp1	3.36787e-35	0.382494	1.46334e-31	5
Pcmt1	3.48358e-35	0.277688	1.51362e-31	5
Ly6e	4.34839e-35	1.07323	1.88938e-31	5
Cdc5l	4.45577e-35	0.251187	1.93603e-31	5
Bnip3	4.97567e-35	0.610979	2.16193e-31	5
Fam173a	6.58356e-35	0.30474	2.86056e-31	5
Map1lc3b	6.81496e-35	0.752695	2.9611e-31	5
Rab2a	8.953e-35	0.637661	3.89008e-31	5
Lamtor1	1.13394e-34	0.324669	4.92696e-31	5
Cmpk1	1.19877e-34	0.606658	5.20866e-31	5
Cldn7	1.31739e-34	0.994918	5.72404e-31	5
Lamp2	1.36211e-34	0.581385	5.91836e-31	5
Ap2m1	2.06617e-34	0.30017	8.97749e-31	5
Gabarapl2	2.09394e-34	0.615882	9.09816e-31	5
Gspt1	2.17288e-34	0.384869	9.44115e-31	5
Pcbp1	2.38487e-34	0.578334	1.03622e-30	5
Cebpz	2.56428e-34	0.270376	1.11418e-30	5
Ssu72	2.90012e-34	0.483991	1.2601e-30	5
Ptp4a1	4.18425e-34	0.444003	1.81806e-30	5
Cggbp1	4.6142e-34	0.442599	2.00487e-30	5
Oser1	5.24674e-34	0.277522	2.27971e-30	5
Pak2	5.89995e-34	0.556661	2.56353e-30	5
Rnf130	6.15408e-34	0.278526	2.67395e-30	5
Prr15l	7.39214e-34	0.608111	3.21188e-30	5
Akr1a1	7.79338e-34	0.66168	3.38623e-30	5
Fbl	8.1225e-34	0.313231	3.52923e-30	5
Fyttd1	9.51496e-34	0.273144	4.13425e-30	5
Nmt1	9.60045e-34	0.256846	4.17139e-30	5
Bzw1	1.22706e-33	0.589465	5.33157e-30	5
Ppp1ca	1.27802e-33	0.517579	5.55299e-30	5
Spcs2	1.47794e-33	0.583924	6.42164e-30	5
Mrpl34	1.54192e-33	0.281689	6.69965e-30	5
Eif5b	1.56672e-33	0.512247	6.80741e-30	5
Ppa1	1.708e-33	0.382679	7.42124e-30	5
Dnajc3	1.87064e-33	0.384221	8.12795e-30	5
Arhgap5	1.90227e-33	0.432128	8.26536e-30	5
Aco2	2.03578e-33	0.257351	8.84548e-30	5
Pcnp	2.28662e-33	0.422333	9.93537e-30	5
Cystm1	2.39372e-33	0.920471	1.04007e-29	5
Tacstd2	2.81039e-33	0.841564	1.22111e-29	5
Eea1	2.87534e-33	0.264294	1.24933e-29	5
Rrp1	2.94902e-33	0.396731	1.28135e-29	5
Chmp5	3.43516e-33	0.498424	1.49258e-29	5
Clptm1l	3.62399e-33	0.255403	1.57462e-29	5
Utp11	4.83257e-33	0.292371	2.09975e-29	5
Tm9sf2	5.01041e-33	0.326588	2.17702e-29	5
Cul1	5.38614e-33	0.297649	2.34028e-29	5
Rer1	5.69471e-33	0.505391	2.47435e-29	5
Ostc	5.8358e-33	0.305914	2.53565e-29	5
Arf1	6.33969e-33	0.740572	2.7546e-29	5
Tmod3	6.44174e-33	0.355702	2.79894e-29	5
Myl12b	7.28526e-33	0.926534	3.16545e-29	5
Timm13	7.30327e-33	0.621397	3.17327e-29	5
Rbm42	1.04724e-32	0.285992	4.55025e-29	5
Higd1a	1.0492e-32	0.655418	4.55878e-29	5
Celf1	1.15954e-32	0.263895	5.03819e-29	5
Cxcl17	1.37115e-32	0.487527	5.95764e-29	5
Commd6	1.451e-32	0.283678	6.3046e-29	5
Prom1	2.29856e-32	0.471133	9.98723e-29	5
Spty2d1	2.45347e-32	0.345693	1.06603e-28	5
Relb	2.88308e-32	0.258228	1.2527e-28	5
Grpel1	3.01738e-32	0.429578	1.31105e-28	5
C77080	3.245e-32	0.265647	1.40995e-28	5
Dnajc21	3.41748e-32	0.273216	1.4849e-28	5
Krtcap2	3.5561e-32	0.599057	1.54512e-28	5
Prdx3	3.61262e-32	0.300353	1.56968e-28	5
Phgdh	3.97417e-32	0.336652	1.72678e-28	5
Clta	4.57375e-32	0.782381	1.98729e-28	5
Ndufc2	4.94264e-32	0.781242	2.14758e-28	5
Mrpl58	5.33462e-32	0.314042	2.31789e-28	5
Prpf40a	5.86928e-32	0.31007	2.5502e-28	5
Uqcrfs1	6.34316e-32	0.514173	2.7561e-28	5
Set	6.88244e-32	0.83579	2.99042e-28	5
Pgd	7.25402e-32	0.27178	3.15187e-28	5
Rasa2	7.31402e-32	0.25724	3.17794e-28	5
Dctn2	8.22023e-32	0.361554	3.57169e-28	5
Amd1	8.4543e-32	0.333264	3.67339e-28	5
Psma2	9.76237e-32	0.667883	4.24175e-28	5
Ssr1	1.02553e-31	0.257792	4.45592e-28	5
Elavl1	1.03828e-31	0.337884	4.51132e-28	5
Smarca5	1.11446e-31	0.514564	4.84232e-28	5
Pvr	1.1391e-31	0.277263	4.94939e-28	5
Hnrnpc	2.32781e-31	0.543025	1.01143e-27	5
Prkar1a	2.9787e-31	0.431446	1.29424e-27	5
Eif4g2	3.02007e-31	0.620016	1.31222e-27	5
Fkbp4	3.02921e-31	0.449481	1.31619e-27	5
Slc3a2	3.07513e-31	0.496679	1.33614e-27	5
Uqcc3	3.45717e-31	0.302284	1.50214e-27	5
Smad4	3.84164e-31	0.35647	1.66919e-27	5
Atp6v0d1	4.27332e-31	0.288043	1.85676e-27	5
Srp9	4.78695e-31	0.665088	2.07993e-27	5
Mrps12	5.06313e-31	0.343757	2.19993e-27	5
Ube2b	5.07117e-31	0.614218	2.20342e-27	5
Ergic3	5.16349e-31	0.3883	2.24354e-27	5
Reep3	5.38194e-31	0.451598	2.33845e-27	5
Tmem167	5.6086e-31	0.316706	2.43694e-27	5
Tmem126a	6.35472e-31	0.269115	2.76112e-27	5
D8Ertd738e	6.86739e-31	0.577765	2.98388e-27	5
Arpp19	7.01445e-31	0.641016	3.04778e-27	5
Nucks1	7.20251e-31	0.517792	3.12949e-27	5
Dusp10	7.33603e-31	0.414331	3.1875e-27	5
Ubxn4	9.03427e-31	0.434096	3.92539e-27	5
Polr2g	1.0129e-30	0.291639	4.40103e-27	5
Ube2i	1.01647e-30	0.506332	4.41654e-27	5
Taldo1	1.12658e-30	0.667104	4.89498e-27	5
Uqcc2	1.34951e-30	0.489883	5.86364e-27	5
Fam3c	1.42535e-30	0.364727	6.19313e-27	5
Ddx24	1.55528e-30	0.355288	6.75767e-27	5
Tbcb	1.75115e-30	0.368538	7.60873e-27	5
Rbm47	1.76996e-30	0.315796	7.69047e-27	5
Plac8	2.26384e-30	0.384683	9.83637e-27	5
Npc2	2.97948e-30	0.53909	1.29458e-26	5
Add1	3.01574e-30	0.259803	1.31034e-26	5
Anxa2	3.25403e-30	1.06667	1.41388e-26	5
Vdac1	4.42396e-30	0.530542	1.92221e-26	5
Pafah1b1	5.28288e-30	0.516295	2.29541e-26	5
Capg	5.28957e-30	0.509504	2.29832e-26	5
Rtf1	6.2753e-30	0.261238	2.72662e-26	5
Xrn2	6.89767e-30	0.345297	2.99704e-26	5
Suclg1	7.29101e-30	0.321017	3.16794e-26	5
G3bp2	1.0286e-29	0.360028	4.46926e-26	5
Rap1b	1.11693e-29	0.411324	4.85307e-26	5
Psmb3	1.17936e-29	0.615029	5.12432e-26	5
Rabac1	1.28381e-29	0.662471	5.57815e-26	5
Sec62	1.29283e-29	0.591772	5.61735e-26	5
Rab11b	1.33351e-29	0.299431	5.79411e-26	5
Nckap1	1.5242e-29	0.28118	6.62264e-26	5
Ier3ip1	1.63353e-29	0.433671	7.09771e-26	5
Calm3	1.9684e-29	0.269065	8.55268e-26	5
Mpc1	2.2437e-29	0.510664	9.74887e-26	5
Zc3h15	2.45058e-29	0.467077	1.06478e-25	5
Dph3	2.54556e-29	0.344685	1.10604e-25	5
Lgr4	2.7565e-29	0.279991	1.1977e-25	5
Tst	2.97271e-29	0.34623	1.29164e-25	5
Slc4a7	3.59239e-29	0.37993	1.5609e-25	5
Eif5	3.88724e-29	0.560973	1.68901e-25	5
Pdcd10	4.34568e-29	0.52233	1.8882e-25	5
Vps29	5.20065e-29	0.379252	2.25968e-25	5
Ceacam1	5.28168e-29	0.968218	2.29489e-25	5
Tpm3	5.66716e-29	0.549789	2.46238e-25	5
Ezr	6.11767e-29	0.692693	2.65813e-25	5
Mien1	6.24519e-29	0.538629	2.71354e-25	5
Mrpl36	6.49096e-29	0.304547	2.82032e-25	5
Erp29	7.71844e-29	0.377452	3.35366e-25	5
P2rx4	8.26464e-29	0.290792	3.59099e-25	5
Arl6ip5	8.32038e-29	0.404435	3.6152e-25	5
Psmb6	8.98111e-29	0.514051	3.90229e-25	5
Atp6v0e	9.01243e-29	0.690128	3.9159e-25	5
Tjp2	9.29763e-29	0.316949	4.03982e-25	5
Chmp2a	9.77945e-29	0.577162	4.24917e-25	5
Mybbp1a	1.0084e-28	0.279668	4.38148e-25	5
Pomp	1.02841e-28	0.678819	4.46845e-25	5
Mrpl18	1.15989e-28	0.29275	5.03972e-25	5
Edn1	1.55802e-28	0.464704	6.7696e-25	5
Nop56	1.709e-28	0.27764	7.42561e-25	5
Gnai2	2.618e-28	0.597213	1.13752e-24	5
Rab14	2.69663e-28	0.423828	1.17168e-24	5
Ctnnb1	2.87315e-28	0.609718	1.24838e-24	5
Atp6v1f	3.64347e-28	0.685052	1.58309e-24	5
Ndufb7	3.65807e-28	0.503164	1.58943e-24	5
Gapdh	3.67463e-28	0.981884	1.59662e-24	5
B4galt1	3.86363e-28	0.278501	1.67875e-24	5
Ggnbp2	3.90025e-28	0.266623	1.69466e-24	5
Sap18	4.00428e-28	0.417979	1.73986e-24	5
Dctn3	4.02149e-28	0.427513	1.74734e-24	5
Rbx1	4.36103e-28	0.664402	1.89487e-24	5
Mrpl51	4.8795e-28	0.345983	2.12014e-24	5
Tpd52	5.66588e-28	0.578593	2.46183e-24	5
Wasl	5.92285e-28	0.438178	2.57348e-24	5
Ube2n	6.11019e-28	0.473955	2.65488e-24	5
Tspan13	6.67016e-28	0.43951	2.89818e-24	5
Slc25a39	6.68712e-28	0.341212	2.90555e-24	5
Litaf	8.73279e-28	0.388698	3.7944e-24	5
Selenof	1.02528e-27	0.695171	4.45486e-24	5
Rock1	1.19696e-27	0.356237	5.20078e-24	5
Mob4	1.19698e-27	0.362401	5.20089e-24	5
Ndufab1	1.19968e-27	0.553941	5.21261e-24	5
Bsg	1.36238e-27	0.818105	5.91956e-24	5
Hnrnpk	1.62654e-27	0.690696	7.06734e-24	5
Cct4	1.7754e-27	0.464919	7.71411e-24	5
Emc7	1.87969e-27	0.335503	8.16726e-24	5
Rhpn2	2.0188e-27	0.278995	8.77169e-24	5
Tmem234	2.50245e-27	0.355927	1.08732e-23	5
Nolc1	2.58519e-27	0.277026	1.12326e-23	5
Sypl	2.6817e-27	0.42896	1.1652e-23	5
Commd3	2.90139e-27	0.344278	1.26065e-23	5
Tnfrsf21	3.30016e-27	0.29106	1.43392e-23	5
Nme1	3.52671e-27	0.476076	1.53235e-23	5
Serp1	3.96655e-27	0.397373	1.72347e-23	5
H2-K1	4.13709e-27	0.833097	1.79756e-23	5
Uqcrq	4.15254e-27	0.776712	1.80428e-23	5
Ndufaf8	4.25438e-27	0.294436	1.84853e-23	5
Tspan3	4.26883e-27	0.358223	1.8548e-23	5
Blnk	4.67691e-27	0.287875	2.03212e-23	5
Morf4l2	4.91413e-27	0.38377	2.13519e-23	5
S100a14	5.66882e-27	0.491032	2.4631e-23	5
Ppp2cb	5.75664e-27	0.265187	2.50126e-23	5
Pdlim1	6.19512e-27	0.428462	2.69178e-23	5
Mrpl14	6.39401e-27	0.434	2.7782e-23	5
Cpne3	6.50069e-27	0.269449	2.82455e-23	5
Cd44	8.5733e-27	0.383326	3.7251e-23	5
Pfn1	8.59384e-27	0.965561	3.73403e-23	5
Cox5a	9.44978e-27	0.850717	4.10593e-23	5
Trp53bp2	1.01419e-26	0.255712	4.40664e-23	5
Asah1	1.08803e-26	0.263592	4.72747e-23	5
Gng5	1.24064e-26	0.966193	5.39058e-23	5
Nucb1	1.32161e-26	0.310626	5.74239e-23	5
Arl6ip1	1.38523e-26	0.482279	6.01881e-23	5
Wapl	1.49689e-26	0.30386	6.50401e-23	5
Myo6	1.63966e-26	0.333682	7.12431e-23	5
Rin2	1.97069e-26	0.281495	8.56264e-23	5
Mier1	2.27499e-26	0.341458	9.88485e-23	5
Serbp1	2.5135e-26	0.688198	1.09212e-22	5
Spns2	3.30728e-26	0.252189	1.43701e-22	5
Nol7	3.52552e-26	0.496521	1.53184e-22	5
Mrpl57	4.07339e-26	0.314571	1.76989e-22	5
Gmds	4.11657e-26	0.414284	1.78865e-22	5
Os9	4.21642e-26	0.303894	1.83203e-22	5
Iqgap1	5.43085e-26	0.500645	2.3597e-22	5
Mrpl17	6.88471e-26	0.35043	2.99141e-22	5
Slc38a1	7.00675e-26	0.330709	3.04443e-22	5
Mrpl33	7.01853e-26	0.535506	3.04955e-22	5
Dusp11	7.19374e-26	0.342492	3.12568e-22	5
Txndc17	8.20783e-26	0.629316	3.5663e-22	5
Psmb5	9.5001e-26	0.497106	4.12779e-22	5
Psma7	9.80543e-26	0.615	4.26046e-22	5
Psmb1	1.00088e-25	0.65605	4.34883e-22	5
Wasf2	1.10327e-25	0.281854	4.79372e-22	5
Btg1	1.24191e-25	0.697512	5.3961e-22	5
Wdr1	1.25619e-25	0.291001	5.45814e-22	5
Suco	1.37112e-25	0.382689	5.9575e-22	5
Bag1	1.46429e-25	0.498089	6.36235e-22	5
Sptlc2	1.56473e-25	0.269521	6.79874e-22	5
Mlf2	1.59831e-25	0.300275	6.94465e-22	5
Capns1	1.83298e-25	0.540843	7.9643e-22	5
Carhsp1	2.04318e-25	0.285001	8.8776e-22	5
Hnrnpf	2.49965e-25	0.713229	1.0861e-21	5
Cmc1	2.61853e-25	0.314037	1.13775e-21	5
Polr2k	2.63246e-25	0.437979	1.1438e-21	5
Spcs1	2.76117e-25	0.539916	1.19973e-21	5
Krt19	3.1947e-25	1.03685	1.3881e-21	5
Polr1d	3.56681e-25	0.637182	1.54978e-21	5
Barx2	3.86708e-25	0.274569	1.68025e-21	5
Arpc3	4.6692e-25	0.694676	2.02877e-21	5
Mmp15	5.85481e-25	0.4334	2.54392e-21	5
Pglyrp1	6.36526e-25	0.858531	2.76571e-21	5
Krtcap3	7.64923e-25	0.306271	3.32359e-21	5
Ppp1r14b	7.84022e-25	0.602551	3.40658e-21	5
Glrx3	9.49797e-25	0.384219	4.12687e-21	5
Pon2	1.06415e-24	0.347401	4.62375e-21	5
Hnrnpab	1.63431e-24	0.589966	7.10108e-21	5
Taok1	1.89342e-24	0.269516	8.22692e-21	5
Gabarap	1.91472e-24	0.772466	8.31944e-21	5
Mrpl54	2.00411e-24	0.405096	8.70787e-21	5
Ap2s1	2.45465e-24	0.284713	1.06654e-20	5
Scd2	2.52331e-24	0.460317	1.09638e-20	5
Ten1	3.70595e-24	0.294804	1.61023e-20	5
Gtpbp4	3.73786e-24	0.364425	1.6241e-20	5
Rab10	3.83737e-24	0.455228	1.66734e-20	5
Cib1	4.53724e-24	0.34288	1.97143e-20	5
Mettl9	4.96874e-24	0.26224	2.15892e-20	5
Eif4h	5.3606e-24	0.309398	2.32918e-20	5
Vps37b	5.60702e-24	0.250889	2.43625e-20	5
Mrps36	5.7349e-24	0.257441	2.49181e-20	5
Brd4	6.56418e-24	0.274448	2.85214e-20	5
Pum1	8.1369e-24	0.288476	3.53548e-20	5
Txnrd1	8.1491e-24	0.296157	3.54078e-20	5
Mdh1	8.38796e-24	0.46283	3.64457e-20	5
Rpn1	9.22497e-24	0.391205	4.00825e-20	5
Guk1	9.33975e-24	0.336548	4.05812e-20	5
Higd2a	9.88367e-24	0.495544	4.29446e-20	5
Cdc42	1.02174e-23	0.72114	4.43947e-20	5
Senp6	1.06616e-23	0.291322	4.63249e-20	5
Abi1	1.11143e-23	0.253578	4.82917e-20	5
Coro2a	1.14695e-23	0.270693	4.98351e-20	5
Dpy30	1.19275e-23	0.299454	5.18252e-20	5
Csde1	1.31302e-23	0.406647	5.70508e-20	5
Mrpl20	1.44317e-23	0.366655	6.27056e-20	5
Eif4e	1.69461e-23	0.275703	7.36307e-20	5
Ndufa6	1.7797e-23	0.696562	7.7328e-20	5
Mdh2	1.81813e-23	0.495888	7.89979e-20	5
Oasl2	1.82648e-23	0.319173	7.93606e-20	5
Tmcc3	1.92162e-23	0.402047	8.34942e-20	5
Ssb	1.98309e-23	0.466295	8.61651e-20	5
Scand1	2.09427e-23	0.495506	9.09961e-20	5
Ddx6	2.13594e-23	0.339397	9.28067e-20	5
Ppig	2.29673e-23	0.353854	9.97929e-20	5
Ndufs3	2.52382e-23	0.321169	1.0966e-19	5
Bace2	2.6071e-23	0.325069	1.13278e-19	5
R3hdm4	2.91523e-23	0.284242	1.26667e-19	5
Srp19	3.17638e-23	0.363354	1.38014e-19	5
Ppp2r2a	3.40096e-23	0.281101	1.47772e-19	5
Nans	3.8732e-23	0.3421	1.68291e-19	5
Pet100	4.04573e-23	0.351404	1.75787e-19	5
Map3k1	4.08534e-23	0.258262	1.77508e-19	5
Ndufv2	4.11421e-23	0.410725	1.78762e-19	5
Ctsh	4.23725e-23	0.449698	1.84109e-19	5
Cnn3	5.12418e-23	0.34294	2.22646e-19	5
Pbrm1	5.49335e-23	0.309731	2.38686e-19	5
Nap1l1	5.50916e-23	0.411643	2.39373e-19	5
Rbm8a	5.78316e-23	0.344645	2.51278e-19	5
Ndufb8	6.13981e-23	0.487988	2.66775e-19	5
Ndufb6	6.22214e-23	0.420252	2.70352e-19	5
Rwdd1	6.41581e-23	0.330014	2.78767e-19	5
Ndufa4	7.97028e-23	0.810195	3.46309e-19	5
Hsbp1	8.42953e-23	0.457946	3.66263e-19	5
Cxadr	9.00262e-23	0.453935	3.91164e-19	5
Srsf9	9.575e-23	0.315528	4.16034e-19	5
Rex1bd	9.57921e-23	0.325059	4.16217e-19	5
Glrx5	9.6448e-23	0.261959	4.19067e-19	5
Cnbp	1.11114e-22	0.635404	4.82789e-19	5
Cox7c	1.35297e-22	0.84003	5.87865e-19	5
Smim22	1.41872e-22	0.49851	6.16433e-19	5
Atp1b1	1.4946e-22	0.655676	6.49405e-19	5
Copb1	1.49768e-22	0.253643	6.5074e-19	5
Tnfrsf12a	1.5246e-22	0.837002	6.6244e-19	5
Trim2	1.75751e-22	0.280899	7.63637e-19	5
Atxn7l3b	1.76408e-22	0.269803	7.66494e-19	5
Dad1	1.98982e-22	0.593891	8.64578e-19	5
Mrps21	2.08497e-22	0.474007	9.05921e-19	5
Sod2	3.12176e-22	0.379327	1.3564e-18	5
Mrpl30	3.1611e-22	0.444573	1.3735e-18	5
Tmem183a	4.22601e-22	0.250608	1.8362e-18	5
Sf3b5	4.46292e-22	0.34841	1.93914e-18	5
Rnf7	4.50688e-22	0.394236	1.95824e-18	5
Tes	4.9658e-22	0.379615	2.15764e-18	5
Gtf2h5	5.13964e-22	0.434349	2.23317e-18	5
Ndufs4	5.24037e-22	0.335337	2.27694e-18	5
Ndufa12	5.60786e-22	0.499032	2.43662e-18	5
Bex3	5.90665e-22	0.392105	2.56644e-18	5
Tsc22d4	8.05051e-22	0.46592	3.49795e-18	5
Mrps33	8.76065e-22	0.397032	3.8065e-18	5
Rtn4	9.20163e-22	0.589273	3.99811e-18	5
Ywhaz	9.77272e-22	0.560863	4.24625e-18	5
Mrps18c	9.82338e-22	0.258417	4.26826e-18	5
Clu	1.00683e-21	1.414	4.37469e-18	5
Gsk3b	1.13962e-21	0.365027	4.95164e-18	5
Prdx1	1.20547e-21	0.859588	5.23778e-18	5
Abcd3	1.27416e-21	0.281456	5.53622e-18	5
Cox6a1	1.41434e-21	0.592154	6.14529e-18	5
Gpx4	1.55573e-21	0.664271	6.75964e-18	5
Btf3	1.5791e-21	0.906282	6.86121e-18	5
Hsp90b1	2.1355e-21	0.569236	9.27874e-18	5
Hsp90ab1	2.5525e-21	0.747404	1.10906e-17	5
Calr	3.10603e-21	0.490476	1.34957e-17	5
Alcam	3.85497e-21	0.38484	1.67498e-17	5
Dhx15	4.40384e-21	0.303432	1.91347e-17	5
Arf5	4.74174e-21	0.528111	2.06029e-17	5
Cox17	5.40447e-21	0.454229	2.34824e-17	5
1110008P14Rik	5.96527e-21	0.32983	2.59191e-17	5
Ppp1cc	6.03193e-21	0.29025	2.62087e-17	5
Eif3a	6.27442e-21	0.441283	2.72624e-17	5
Coa3	7.16271e-21	0.424073	3.1122e-17	5
Rab21	8.57684e-21	0.287044	3.72664e-17	5
Sh3bgrl3	8.77841e-21	0.686992	3.81422e-17	5
Mif	9.39561e-21	0.837829	4.08239e-17	5
Slc12a2	9.98666e-21	0.888569	4.33921e-17	5
Psmb2	1.05732e-20	0.455521	4.59405e-17	5
Taf10	1.17067e-20	0.475426	5.08657e-17	5
Vti1b	1.30412e-20	0.307012	5.6664e-17	5
Slirp	1.38045e-20	0.310731	5.99807e-17	5
Cfl2	1.38118e-20	0.386781	6.00123e-17	5
Kcnk1	1.3894e-20	0.370775	6.03696e-17	5
Atp5d	1.59869e-20	0.614691	6.94633e-17	5
Sumo1	1.71379e-20	0.478553	7.44642e-17	5
Cox14	1.92633e-20	0.373256	8.36992e-17	5
Prdx2	2.27987e-20	0.590581	9.90602e-17	5
Ddrgk1	2.46114e-20	0.265571	1.06937e-16	5
Fkbp2	2.52285e-20	0.373609	1.09618e-16	5
Tomm5	2.53109e-20	0.261325	1.09976e-16	5
Fam162a	2.88462e-20	0.506899	1.25337e-16	5
Vars	2.9024e-20	0.316938	1.26109e-16	5
Ndufa13	2.94334e-20	0.555174	1.27888e-16	5
Ndufb10	3.09249e-20	0.455386	1.34369e-16	5
Strbp	3.13072e-20	0.286963	1.3603e-16	5
Man2a1	3.46081e-20	0.310295	1.50372e-16	5
Hspe1	4.49448e-20	0.612095	1.95285e-16	5
Commd1	7.33451e-20	0.280432	3.18684e-16	5
Usp50	7.35017e-20	0.252943	3.19365e-16	5
Wac	7.7108e-20	0.26968	3.35034e-16	5
Ncl	8.05566e-20	0.639195	3.50019e-16	5
Eif3m	8.54524e-20	0.402597	3.71291e-16	5
Sec61b	8.55448e-20	0.682115	3.71692e-16	5
Ufc1	8.57282e-20	0.277182	3.72489e-16	5
Ybx1	8.91662e-20	0.724983	3.87427e-16	5
Lamtor2	1.12137e-19	0.478318	4.87233e-16	5
Fam107b	1.27409e-19	0.346884	5.53592e-16	5
Ndufb3	1.41882e-19	0.409055	6.16476e-16	5
Thrap3	1.50591e-19	0.330407	6.54318e-16	5
Mrps24	1.67454e-19	0.356833	7.27586e-16	5
Swi5	1.79992e-19	0.488873	7.82064e-16	5
Tceal9	2.01478e-19	0.550981	8.75423e-16	5
Chic2	2.17598e-19	0.280621	9.45465e-16	5
Raly	2.2663e-19	0.3028	9.84708e-16	5
Trappc2l	2.43968e-19	0.251688	1.06004e-15	5
Bcap31	2.6759e-19	0.428818	1.16268e-15	5
Ncor1	2.76367e-19	0.295198	1.20082e-15	5
Tfcp2l1	2.80708e-19	0.352331	1.21967e-15	5
Sumo2	2.8318e-19	0.641567	1.23042e-15	5
Fis1	2.89818e-19	0.376404	1.25926e-15	5
Irf7	3.03377e-19	0.36386	1.31817e-15	5
Ehf	3.32436e-19	0.456549	1.44443e-15	5
Wdr83os	3.67356e-19	0.374724	1.59616e-15	5
Erh	3.84783e-19	0.408005	1.67188e-15	5
Atp5g3	4.54301e-19	0.512879	1.97394e-15	5
Tma7	5.08698e-19	0.515243	2.21029e-15	5
Ywhab	5.28521e-19	0.404542	2.29642e-15	5
Dcun1d5	5.34489e-19	0.266692	2.32236e-15	5
Slc2a1	5.91583e-19	0.294726	2.57043e-15	5
Ubb	6.27171e-19	0.709812	2.72506e-15	5
Atp5j	6.48757e-19	0.688487	2.81885e-15	5
Brk1	7.50496e-19	0.371877	3.2609e-15	5
Ppib	8.26899e-19	0.564423	3.59287e-15	5
Selenok	1.05201e-18	0.568399	4.571e-15	5
Kdelr2	1.23606e-18	0.320959	5.37068e-15	5
Txn1	1.34514e-18	0.700922	5.84465e-15	5
Anxa7	1.42364e-18	0.273138	6.18573e-15	5
Vamp8	1.50937e-18	0.531574	6.55819e-15	5
Mrps14	1.83197e-18	0.410107	7.95992e-15	5
Tmem256	1.83278e-18	0.449875	7.96344e-15	5
Cdc42ep5	1.90366e-18	0.387302	8.27141e-15	5
Atp5c1	2.29249e-18	0.498682	9.96085e-15	5
Eif4a1	2.45177e-18	0.619212	1.0653e-14	5
Snrpe	2.46069e-18	0.566066	1.06917e-14	5
Zwint	2.56763e-18	0.262882	1.11563e-14	5
Rnf10	2.61783e-18	0.318225	1.13745e-14	5
Erbin	2.73203e-18	0.268008	1.18707e-14	5
Smdt1	3.13162e-18	0.506536	1.36069e-14	5
Hcfc1r1	3.61415e-18	0.398244	1.57035e-14	5
Eif1	4.1268e-18	0.92911	1.79309e-14	5
Eif4ebp2	4.1398e-18	0.261981	1.79874e-14	5
Eif5a	4.34799e-18	0.634938	1.8892e-14	5
Hmgb1	4.53247e-18	0.663999	1.96936e-14	5
Romo1	6.33314e-18	0.514232	2.75175e-14	5
Atp2b1	6.4714e-18	0.295126	2.81182e-14	5
Cox7b	6.74812e-18	0.624952	2.93206e-14	5
Psmb4	6.98634e-18	0.420968	3.03557e-14	5
Nedd8	7.11578e-18	0.475989	3.0918e-14	5
Cox7a2l	7.78337e-18	0.584215	3.38188e-14	5
Uqcrb	8.12248e-18	0.674946	3.52922e-14	5
Jup	8.60065e-18	0.292045	3.73698e-14	5
Tgif1	8.74815e-18	0.442948	3.80107e-14	5
Rtraf	8.83052e-18	0.468003	3.83686e-14	5
Ndufa8	9.0027e-18	0.335408	3.91168e-14	5
Lmo7	9.42001e-18	0.412244	4.093e-14	5
Ufm1	9.42641e-18	0.315656	4.09577e-14	5
Calm2	1.00662e-17	0.588197	4.37377e-14	5
Pcbp2	1.05426e-17	0.462444	4.58076e-14	5
Kdm1a	1.36737e-17	0.254309	5.94124e-14	5
Tkt	1.47017e-17	0.295297	6.38787e-14	5
Cul3	1.84871e-17	0.252936	8.03264e-14	5
1810037I17Rik	1.88098e-17	0.532524	8.17285e-14	5
Edf1	2.1739e-17	0.493864	9.44561e-14	5
Tmem50a	2.32014e-17	0.319995	1.0081e-13	5
Gnl3	2.59779e-17	0.32471	1.12874e-13	5
Nectin2	2.63047e-17	0.277052	1.14294e-13	5
Iqgap2	2.89662e-17	0.268628	1.25858e-13	5
Hnrnpa0	2.91369e-17	0.442968	1.266e-13	5
Naca	3.55799e-17	0.784951	1.54594e-13	5
Esd	3.57991e-17	0.483381	1.55547e-13	5
Cox5b	3.90623e-17	0.622678	1.69726e-13	5
Srp14	5.01623e-17	0.405663	2.17955e-13	5
Ubl5	5.65353e-17	0.58589	2.45646e-13	5
Actn4	5.79853e-17	0.418184	2.51946e-13	5
Serf2	6.15474e-17	0.552356	2.67423e-13	5
Laptm4a	6.22665e-17	0.589603	2.70548e-13	5
Mrfap1	6.73409e-17	0.434453	2.92596e-13	5
Klf5	7.09518e-17	0.428559	3.08286e-13	5
Elob	7.85149e-17	0.620671	3.41147e-13	5
H3f3b	9.51666e-17	0.676594	4.13499e-13	5
Tmem258	9.73372e-17	0.45068	4.2293e-13	5
Trappc6a	1.01117e-16	0.275099	4.39352e-13	5
Eif3h	1.11248e-16	0.562451	4.83372e-13	5
Park7	1.21238e-16	0.496223	5.26778e-13	5
Churc1	1.32988e-16	0.350089	5.77832e-13	5
Cox7a2	1.82712e-16	0.62889	7.93885e-13	5
Hspa5	2.44767e-16	0.545305	1.06351e-12	5
Rdx	2.66605e-16	0.311401	1.1584e-12	5
Srrm1	3.19205e-16	0.356722	1.38694e-12	5
Dynlt3	3.26978e-16	0.281964	1.42072e-12	5
Itgb1	3.42733e-16	0.489199	1.48918e-12	5
Sptbn1	3.81608e-16	0.284267	1.65809e-12	5
Ndufs6	4.40043e-16	0.401286	1.91199e-12	5
Rab25	4.53213e-16	0.395471	1.96921e-12	5
Nfkbia	4.61708e-16	0.517273	2.00612e-12	5
Ndufa2	4.94743e-16	0.531444	2.14966e-12	5
Dynll1	5.18189e-16	0.497636	2.25153e-12	5
Nptn	6.66649e-16	0.273172	2.89659e-12	5
Ost4	7.98866e-16	0.517688	3.47107e-12	5
Cdkn1a	8.56741e-16	0.451504	3.72254e-12	5
Qsox1	9.09651e-16	0.383959	3.95243e-12	5
Sorbs2	9.94665e-16	0.311982	4.32182e-12	5
Eif3f	1.16137e-15	0.648985	5.04616e-12	5
Sat1	1.3515e-15	0.466085	5.87228e-12	5
Stard10	1.45408e-15	0.328859	6.318e-12	5
Cox8a	1.679e-15	0.705125	7.29525e-12	5
Rnf128	1.70381e-15	0.265947	7.40306e-12	5
Dynlrb1	1.85937e-15	0.357431	8.07898e-12	5
Ndufb5	2.18147e-15	0.406089	9.4785e-12	5
Cox20	2.19517e-15	0.254312	9.53803e-12	5
Lmo4	3.22204e-15	0.326867	1.39998e-11	5
Pebp1	3.40629e-15	0.508512	1.48004e-11	5
Lpcat4	3.50031e-15	0.268992	1.52089e-11	5
Bola2	3.64108e-15	0.308628	1.58205e-11	5
Cstb	3.90568e-15	0.60264	1.69702e-11	5
Pnrc1	4.09723e-15	0.508446	1.78025e-11	5
H3f3a	4.75002e-15	0.677141	2.06388e-11	5
Mpc2	5.10374e-15	0.302855	2.21757e-11	5
Cox6b1	5.15574e-15	0.61861	2.24017e-11	5
Ift20	6.34787e-15	0.268767	2.75815e-11	5
Nfe2l1	6.49781e-15	0.394876	2.8233e-11	5
Ndufb9	7.63704e-15	0.46912	3.31829e-11	5
Ndufa3	9.22282e-15	0.505368	4.00731e-11	5
Hspb1	1.03078e-14	0.672593	4.47875e-11	5
Prdx5	1.0641e-14	0.517111	4.62351e-11	5
Sem1	1.3911e-14	0.5485	6.04434e-11	5
Sdc4	1.63365e-14	0.606939	7.0982e-11	5
Eif1a	1.72242e-14	0.407149	7.4839e-11	5
Ybx3	1.7772e-14	0.463147	7.72191e-11	5
Calm1	1.84586e-14	0.525959	8.02024e-11	5
Dek	2.2628e-14	0.296536	9.83188e-11	5
Nop10	2.46872e-14	0.47128	1.07266e-10	5
Chchd2	2.78796e-14	0.651878	1.21137e-10	5
Cldn4	3.26501e-14	0.685266	1.41865e-10	5
Cops9	3.27305e-14	0.436639	1.42214e-10	5
Hint2	3.44518e-14	0.25138	1.49693e-10	5
Pgls	4.71286e-14	0.325488	2.04774e-10	5
Ndufa1	4.71394e-14	0.440924	2.04821e-10	5
Sec61g	5.57009e-14	0.556408	2.4202e-10	5
Cox4i1	6.36992e-14	0.64451	2.76773e-10	5
Mrpl42	7.88447e-14	0.255924	3.4258e-10	5
Ndufa5	1.20419e-13	0.373576	5.23219e-10	5
Ralbp1	1.20423e-13	0.260795	5.23239e-10	5
Atp5h	1.28585e-13	0.57223	5.587e-10	5
Plaur	1.29298e-13	0.401375	5.61802e-10	5
Klf9	1.32431e-13	0.264101	5.75412e-10	5
Myl6	1.33189e-13	0.548264	5.78705e-10	5
Ctsl	1.50746e-13	0.717428	6.54991e-10	5
Hopx	1.97103e-13	0.296268	8.56415e-10	5
Uqcr10	2.89451e-13	0.530437	1.25766e-09	5
Cdk19	2.90436e-13	0.289569	1.26194e-09	5
Sfr1	3.71368e-13	0.410319	1.61359e-09	5
Sox4	5.36327e-13	0.358716	2.33034e-09	5
Comt	5.60011e-13	0.266998	2.43325e-09	5
Pigr	6.40395e-13	0.610681	2.78252e-09	5
Oaz1	9.5531e-13	0.501876	4.15082e-09	5
Eif3i	9.89376e-13	0.335357	4.29884e-09	5
Atp5g1	1.4505e-12	0.425828	6.30241e-09	5
Etf1	1.56992e-12	0.274952	6.82128e-09	5
Pdia4	1.91576e-12	0.259347	8.32397e-09	5
Dcxr	1.92709e-12	0.323478	8.37319e-09	5
Ftl1	2.07613e-12	0.624186	9.02078e-09	5
Krt23	2.17203e-12	0.341622	9.43747e-09	5
Atpif1	2.23171e-12	0.501965	9.6968e-09	5
Krt4	2.27125e-12	0.359667	9.86859e-09	5
Ppia	2.59949e-12	0.626659	1.12948e-08	5
Atp5j2	3.149e-12	0.497766	1.36824e-08	5
Ndufc1	3.20986e-12	0.392381	1.39469e-08	5
Rack1	3.92705e-12	0.564348	1.7063e-08	5
Gnas	4.38328e-12	0.406968	1.90454e-08	5
F3	4.81741e-12	0.278899	2.09316e-08	5
Ar	5.51309e-12	0.270018	2.39544e-08	5
Ndrg1	5.58643e-12	0.277989	2.4273e-08	5
Uqcrh	6.34732e-12	0.554108	2.75791e-08	5
Pmepa1	7.33252e-12	0.304242	3.18598e-08	5
Cox6c	7.68588e-12	0.536847	3.33952e-08	5
Atp5g2	8.88972e-12	0.498417	3.86258e-08	5
Arid5b	9.88187e-12	0.307771	4.29367e-08	5
Atox1	1.53026e-11	0.482872	6.64897e-08	5
P4hb	1.56039e-11	0.326747	6.77988e-08	5
Tpt1	1.69166e-11	0.620538	7.35027e-08	5
Dync1h1	1.69694e-11	0.27184	7.37322e-08	5
Ssr4	1.71936e-11	0.365271	7.4706e-08	5
Hmgn1	2.02195e-11	0.434826	8.78539e-08	5
Cd9	2.07899e-11	0.484217	9.03322e-08	5
Pdlim5	2.26314e-11	0.259134	9.83336e-08	5
Ndufb4	2.46357e-11	0.355112	1.07042e-07	5
Smim14	2.46608e-11	0.323244	1.07151e-07	5
Eif3k	2.56762e-11	0.431369	1.11563e-07	5
Ddx21	2.73719e-11	0.257324	1.18931e-07	5
Eef1a1	2.81021e-11	0.555301	1.22104e-07	5
Rheb	3.39667e-11	0.363869	1.47585e-07	5
Actb	3.77785e-11	0.523155	1.64148e-07	5
Gadd45b	5.99832e-11	0.313734	2.60627e-07	5
Ndufs5	6.25099e-11	0.353371	2.71605e-07	5
Atp5l	6.36066e-11	0.480901	2.76371e-07	5
Ndufa7	6.95696e-11	0.471807	3.0228e-07	5
Hdlbp	7.9796e-11	0.252893	3.46714e-07	5
Slc25a5	9.83117e-11	0.427048	4.27164e-07	5
Atp5k	1.06897e-10	0.406899	4.64467e-07	5
Dap	1.07072e-10	0.273077	4.65229e-07	5
Pgap2	1.08968e-10	0.32839	4.73467e-07	5
Arpc1a	2.07443e-10	0.285351	9.01342e-07	5
Ube2d3	2.17994e-10	0.344332	9.47185e-07	5
Mfge8	2.41104e-10	0.256083	1.0476e-06	5
Fth1	2.55467e-10	0.498191	1.11001e-06	5
Fau	3.12185e-10	0.5354	1.35644e-06	5
Pfdn5	3.60768e-10	0.438413	1.56754e-06	5
Tubb5	3.70536e-10	0.26706	1.60998e-06	5
Ddx3x	5.28163e-10	0.25192	2.29487e-06	5
Ndufb11	5.63936e-10	0.36833	2.4503e-06	5
Hint1	6.73612e-10	0.441375	2.92684e-06	5
Elf3	9.10758e-10	0.312598	3.95724e-06	5
Tacc2	9.36749e-10	0.250969	4.07017e-06	5
Hnrnpa1	9.39838e-10	0.28086	4.0836e-06	5
Lmna	1.11349e-09	0.35555	4.83814e-06	5
Sub1	1.15491e-09	0.354343	5.0181e-06	5
Ivns1abp	1.58376e-09	0.327929	6.88142e-06	5
Atp5e	2.18531e-09	0.441506	9.49516e-06	5
Selenow	2.60531e-09	0.352648	1.13201e-05	5
Ndufv3	2.80145e-09	0.286517	1.21723e-05	5
Wnt4	2.96081e-09	0.27892	1.28647e-05	5
Sgk1	3.03362e-09	0.299301	1.31811e-05	5
Tpm4	3.16765e-09	0.282553	1.37634e-05	5
Jund	3.19382e-09	0.410638	1.38771e-05	5
Hnrnpa3	3.26945e-09	0.284051	1.42058e-05	5
Ndufb2	4.14475e-09	0.292995	1.80089e-05	5
Tmc4	4.92288e-09	0.262218	2.13899e-05	5
Pabpc1	4.92884e-09	0.317356	2.14158e-05	5
Anapc13	9.45356e-09	0.282153	4.10757e-05	5
Rab11fip1	1.2949e-08	0.283192	5.62632e-05	5
Cast	1.41742e-08	0.340151	6.15871e-05	5
Actg1	1.62635e-08	0.421629	7.06647e-05	5
Ubc	1.64131e-08	0.361867	7.13147e-05	5
Pik3c2a	1.72175e-08	0.252153	7.48101e-05	5
Smco4	1.95717e-08	0.260986	8.50389e-05	5
Tomm7	2.63975e-08	0.373751	0.000114697	5
Hnrnpu	2.86205e-08	0.27391	0.000124356	5
Eef1b2	3.00968e-08	0.427287	0.00013077	5
2200002D01Rik	4.63815e-08	0.260322	0.000201528	5
Atf4	4.72713e-08	0.296795	0.000205394	5
Mrpl52	4.90554e-08	0.320544	0.000213146	5
Prdx6	5.52765e-08	0.293137	0.000240177	5
Lima1	9.80367e-08	0.267581	0.000425969	5
Txnip	1.13452e-07	0.258965	0.000492951	5
Ifrd1	1.469e-07	0.386201	0.000638282	5
Gpx1	2.68502e-07	0.274786	0.00116664	5
Cst3	2.71146e-07	0.287543	0.00117813	5
Map1lc3a	3.31071e-07	0.276267	0.0014385	5
Ndufa11	7.08061e-07	0.251041	0.00307653	5
Wfdc2	1.11574e-06	0.308846	0.00484787	5
Ktn1	1.3613e-06	0.262862	0.00591483	5
Uqcr11	1.56533e-06	0.302675	0.00680137	5

## Sheet: Sene6
gene	p_val	avg_log2FC	p_val_adj	cluster
Asrgl1	2.26796e-125	1.05276	9.85427e-122	6
Crabp1	7.09568e-119	1.24089	3.08307e-115	6
Csta1	1.58616e-111	2.34218	6.89186e-108	6
Gchfr	2.20601e-105	0.630482	9.5851e-102	6
Copz2	4.28537e-96	1.0018	1.86199e-92	6
Snrpn	2.98337e-90	0.343251	1.29628e-86	6
Arg2	6.61097e-79	0.374816	2.87247e-75	6
Svip	8.95031e-68	0.350336	3.88891e-64	6
Rgs2	6.35549e-67	1.33127	2.76146e-63	6
Abo	5.85197e-66	0.611548	2.54268e-62	6
9530002B09Rik	2.04026e-62	3.27428	8.86494e-59	6
Fam25c	2.93548e-61	0.703658	1.27547e-57	6
Timp4	7.07744e-58	0.425127	3.07515e-54	6
Pdzk1	1.81551e-55	0.314184	7.88838e-52	6
Lyrm9	6.82034e-52	0.254337	2.96344e-48	6
Apof	1.79169e-51	0.275395	7.78491e-48	6
Hopx	3.1966e-48	1.21504	1.38892e-44	6
Tpd52l1	1.00404e-44	0.360728	4.36256e-41	6
Pgap2	4.93624e-44	0.98771	2.1448e-40	6
Prdx6	3.34948e-43	1.59376	1.45535e-39	6
Adk	6.00386e-42	0.415442	2.60868e-38	6
Hoxb13	1.26038e-41	0.963586	5.47637e-38	6
Azgp1	2.49974e-38	0.46647	1.08614e-34	6
Smco4	1.5495e-35	1.11695	6.73258e-32	6
Sbpl	3.27174e-33	1.73655	1.42157e-29	6
Amd1	8.90674e-33	0.576275	3.86998e-29	6
Serp1	7.85267e-32	0.717474	3.41199e-28	6
Pla2g12a	1.34557e-31	0.460701	5.84652e-28	6
Bnip3	1.05247e-30	1.03799	4.57298e-27	6
Fam162a	4.63389e-30	1.41744	2.01343e-26	6
Cystm1	5.88624e-30	1.82275	2.55757e-26	6
Spink1	7.94572e-30	2.91169	3.45242e-26	6
Eif4ebp1	1.01561e-29	0.935436	4.41285e-26	6
Ubl4a	2.84476e-29	0.351172	1.23605e-25	6
Mien1	5.2084e-28	1.01641	2.26305e-24	6
Dcxr	7.53252e-28	0.860214	3.27288e-24	6
Sbp	3.34258e-26	1.99096	1.45235e-22	6
Smim1	4.38475e-26	0.318887	1.90518e-22	6
Pgp	7.07967e-26	0.48937	3.07612e-22	6
Rexo2	2.60792e-25	0.499019	1.13314e-21	6
Eid1	3.9947e-25	0.574199	1.7357e-21	6
Ap3s1	9.82291e-25	0.389367	4.26806e-21	6
Ndufv3	1.46099e-24	1.05628	6.34802e-21	6
Ift20	7.58723e-24	0.574229	3.29665e-20	6
Gtf2h5	4.43513e-22	0.921052	1.92706e-18	6
Acaa2	1.56905e-21	0.531602	6.81753e-18	6
Guk1	3.06259e-21	0.537668	1.33069e-17	6
Serf2	5.61595e-21	1.41942	2.44013e-17	6
Smim14	3.62775e-19	1.0006	1.57626e-15	6
Srp9	6.86867e-19	1.01266	2.98444e-15	6
Carhsp1	7.87548e-19	0.408493	3.4219e-15	6
Higd1a	8.05583e-19	0.952795	3.50026e-15	6
Ddt	1.64495e-18	0.45905	7.14732e-15	6
Mcee	4.99225e-18	0.459257	2.16913e-14	6
Sec61b	9.51148e-18	1.33515	4.13274e-14	6
Sec11c	2.81596e-17	0.682874	1.22354e-13	6
Dhrs4	3.64045e-17	0.303791	1.58177e-13	6
Arpp19	4.04413e-17	0.867396	1.75718e-13	6
Cenpx	4.92346e-17	0.416023	2.13925e-13	6
Cope	1.27486e-16	0.413114	5.53927e-13	6
Npc2	1.61025e-16	0.604961	6.99654e-13	6
Ywhah	2.81214e-16	0.827386	1.22188e-12	6
Msrb1	3.48776e-16	0.419554	1.51543e-12	6
Ufm1	3.60808e-16	0.530505	1.56771e-12	6
Slc25a39	4.21419e-16	0.447872	1.83106e-12	6
Usp50	4.47062e-16	0.384588	1.94248e-12	6
Lap3	4.9731e-16	0.326752	2.16081e-12	6
Srp19	5.29749e-16	0.530962	2.30176e-12	6
Trappc6a	5.63928e-16	0.474591	2.45027e-12	6
Pdlim2	1.12603e-15	0.344154	4.89258e-12	6
Phgdh	1.59128e-15	0.327134	6.9141e-12	6
Cmpk1	2.68493e-15	0.684985	1.1666e-11	6
Mrpl42	3.61026e-15	0.514097	1.56866e-11	6
Dnajc19	7.39193e-15	0.369261	3.21179e-11	6
Ssr4	1.07071e-14	0.619262	4.65224e-11	6
Sec61g	1.34378e-14	1.26043	5.83871e-11	6
Tmem183a	1.35883e-14	0.30788	5.90412e-11	6
Nans	2.80275e-14	0.388097	1.2178e-10	6
Mrps24	3.15495e-14	0.547364	1.37083e-10	6
Pmm2	3.21257e-14	0.265969	1.39586e-10	6
Mrpl17	3.54119e-14	0.428633	1.53865e-10	6
Romo1	5.4399e-14	0.945116	2.36363e-10	6
Acot13	5.92664e-14	0.301532	2.57513e-10	6
Pgam1	1.00507e-13	0.870653	4.36704e-10	6
Mpc1	2.34488e-13	0.634223	1.01885e-09	6
Vti1b	2.35387e-13	0.424529	1.02276e-09	6
Ndufa1	2.47947e-13	0.726958	1.07733e-09	6
Rnf130	3.88627e-13	0.257177	1.68858e-09	6
Pomp	6.8291e-13	0.977186	2.96725e-09	6
Ier3ip1	2.60318e-12	0.487165	1.13108e-08	6
Tmem126a	2.75635e-12	0.283019	1.19763e-08	6
Hsd17b10	7.00041e-12	0.341897	3.04168e-08	6
Rex1bd	1.04132e-11	0.383486	4.52456e-08	6
Coa3	1.04352e-11	0.572218	4.53408e-08	6
Dap	1.4749e-11	0.548263	6.40846e-08	6
Mrps21	1.59588e-11	0.664444	6.9341e-08	6
Nme1	2.13117e-11	0.505746	9.25992e-08	6
Mrps12	2.19071e-11	0.338661	9.51865e-08	6
Glrx2	2.22265e-11	0.269148	9.65742e-08	6
Map1lc3b	2.45326e-11	0.748781	1.06594e-07	6
Taldo1	2.66842e-11	0.742276	1.15943e-07	6
Tpd52	2.86472e-11	0.633062	1.24472e-07	6
Calm1	3.44997e-11	1.09877	1.49901e-07	6
1110008P14Rik	4.94355e-11	0.417512	2.14797e-07	6
Lamtor2	5.28475e-11	0.639471	2.29622e-07	6
Atp5g1	5.49769e-11	0.885393	2.38875e-07	6
Ndufc1	5.6233e-11	0.873188	2.44332e-07	6
Chchd10	5.70612e-11	0.766781	2.47931e-07	6
Tmem256	5.82091e-11	0.6672	2.52919e-07	6
Ost4	6.45631e-11	0.927541	2.80527e-07	6
Iscu	8.51278e-11	0.384812	3.6988e-07	6
Ppa1	1.00431e-10	0.373339	4.36374e-07	6
Zfp706	1.21597e-10	0.596275	5.28339e-07	6
Timm8b	1.34243e-10	0.61017	5.83284e-07	6
Prelid1	1.52072e-10	0.553376	6.60752e-07	6
Srp14	1.95625e-10	0.61107	8.4999e-07	6
Uqcrfs1	2.42711e-10	0.508932	1.05458e-06	6
Sin3b	2.8188e-10	0.291119	1.22477e-06	6
Cbr1	3.55882e-10	0.311795	1.54631e-06	6
Swi5	3.90999e-10	0.707727	1.69889e-06	6
Scand1	4.31574e-10	0.544228	1.87519e-06	6
Chmp2b	8.00541e-10	0.530286	3.47835e-06	6
Mrpl57	8.44101e-10	0.307243	3.66762e-06	6
Mrpl54	8.8252e-10	0.423172	3.83455e-06	6
Uqcrq	1.47863e-09	0.86008	6.42466e-06	6
Rap1a	1.56069e-09	0.323228	6.7812e-06	6
Edf1	1.6848e-09	0.659817	7.32045e-06	6
Polr2l	2.23951e-09	0.260928	9.73068e-06	6
Fis1	2.32206e-09	0.443532	1.00893e-05	6
Cox20	2.43415e-09	0.346484	1.05764e-05	6
Sra1	2.70407e-09	0.317582	1.17492e-05	6
Tmem234	2.90053e-09	0.352806	1.26028e-05	6
Smdt1	3.11665e-09	0.713096	1.35418e-05	6
Ndufs5	3.37889e-09	0.703779	1.46813e-05	6
Mrps36	3.47829e-09	0.263841	1.51132e-05	6
Atp6v1f	4.1351e-09	0.752523	1.7967e-05	6
Vamp8	4.64649e-09	0.745386	2.0189e-05	6
Pet100	6.03616e-09	0.341433	2.62271e-05	6
Hsbp1	6.3574e-09	0.51513	2.76229e-05	6
Ndufa8	6.60056e-09	0.416707	2.86794e-05	6
Sod2	1.00825e-08	0.422093	4.38085e-05	6
Cox17	1.0847e-08	0.527939	4.71302e-05	6
Ufc1	1.37938e-08	0.311117	5.99342e-05	6
Dynlrb1	1.40711e-08	0.479562	6.11389e-05	6
Akr1a1	1.40951e-08	0.583849	6.12433e-05	6
Ldha	1.76975e-08	0.712764	7.68956e-05	6
Cycs	2.12438e-08	0.586916	9.23041e-05	6
Pgls	2.1843e-08	0.428273	9.4908e-05	6
Ndufv2	2.27113e-08	0.451444	9.86805e-05	6
Polr1d	2.34226e-08	0.706433	0.000101771	6
Mrpl20	2.38713e-08	0.378347	0.000103721	6
Pebp1	2.45692e-08	0.791934	0.000106753	6
Mrps14	3.34583e-08	0.483635	0.000145376	6
Ubl5	3.52407e-08	0.91181	0.000153121	6
Tceal8	3.57054e-08	0.279051	0.00015514	6
Chchd1	4.53943e-08	0.288805	0.000197238	6
Gne	4.54738e-08	0.263513	0.000197583	6
Tceal9	4.55393e-08	0.750136	0.000197868	6
Mlph	6.06607e-08	0.302455	0.000263571	6
Glrx5	7.03844e-08	0.25069	0.00030582	6
Mrpl30	7.48673e-08	0.500417	0.000325298	6
Hmgn2	8.23073e-08	0.284571	0.000357625	6
Nop10	8.29195e-08	0.745735	0.000360285	6
Med28	1.48986e-07	0.343309	0.000647342	6
Ndufb8	1.60846e-07	0.473417	0.000698874	6
Gabarap	1.90878e-07	0.815301	0.000829363	6
Ndufb3	2.19838e-07	0.457655	0.000955195	6
Nedd8	2.32152e-07	0.648495	0.0010087	6
Ndufa6	3.00999e-07	0.783763	0.00130784	6
Chmp3	4.37242e-07	0.342386	0.00189982	6
Spcs2	4.87339e-07	0.393306	0.00211749	6
Prdx2	5.02895e-07	0.688739	0.00218508	6
Clint1	5.03406e-07	0.306012	0.0021873	6
Myl12b	5.11289e-07	0.906714	0.00222155	6
Ap2s1	5.86897e-07	0.26508	0.00255007	6
Chmp2a	7.16552e-07	0.505151	0.00311342	6
Cox7b	7.6084e-07	0.778579	0.00330585	6
Ube2m	7.65844e-07	0.255911	0.00332759	6
Smim22	8.93109e-07	0.445552	0.00388056	6
Ndufb9	8.9562e-07	0.613018	0.00389147	6
Nhp2	9.23552e-07	0.335735	0.00401283	6
Gnas	1.05385e-06	0.589138	0.00457896	6
Snx3	1.10087e-06	0.279568	0.0047833	6
Ndufs4	1.22178e-06	0.31363	0.00530865	6
Churc1	1.23722e-06	0.380964	0.00537571	6
Uqcr11	1.63603e-06	0.709484	0.00710855	6
Mrfap1	1.71441e-06	0.510579	0.00744912	6
Defb50	2.39021e-06	0.724578	0.0103854	6
Uqcc2	2.59707e-06	0.346894	0.0112843	6
Atp5g3	2.61709e-06	0.528078	0.0113713	6
Stard10	2.88452e-06	0.304152	0.0125332	6
Prr15l	2.93149e-06	0.362256	0.0127373	6
Elob	5.17851e-06	0.734168	0.0225006	6
Ndufs6	7.65081e-06	0.401362	0.0332428	6
Prdx5	8.17833e-06	0.700051	0.0355348	6
Psmb4	8.55772e-06	0.410118	0.0371833	6
Emc6	8.75497e-06	0.315006	0.0380403	6
Dctn3	9.03872e-06	0.329559	0.0392733	6
BC031181	9.4651e-06	0.297714	0.0411259	6
Bex3	9.48402e-06	0.332061	0.0412081	6
Cox5a	1.05111e-05	0.761035	0.0456709	6
Tspan13	1.08754e-05	0.273341	0.0472535	6
Mdh1	1.09669e-05	0.330379	0.0476513	6

## Sheet: Sene7
gene	p_val	avg_log2FC	p_val_adj	cluster
Tff3	3.3609e-158	4.31378	1.46031e-154	7
Sval1	1.70749e-137	2.44602	7.41903e-134	7
Tesc	4.85347e-125	1.75696	2.10883e-121	7
Galnt7	3.3615e-121	1.14995	1.46057e-117	7
Agr2	1.11483e-100	2.49067	4.84395e-97	7
Ramp1	5.64027e-95	1.09099	2.4507e-91	7
Mgat5	2.13893e-87	0.611314	9.29366e-84	7
Gstm5	3.18216e-87	1.00297	1.38265e-83	7
Gne	4.91526e-79	0.93614	2.13568e-75	7
Gstm7	3.49408e-71	0.335542	1.51818e-67	7
Gsdma	2.74649e-57	0.462189	1.19335e-53	7
Slc43a2	4.8756e-56	0.347518	2.11845e-52	7
Smpd2	2.37783e-53	0.350468	1.03317e-49	7
Pmm2	2.7313e-49	0.518643	1.18675e-45	7
Stim2	7.08179e-49	0.350913	3.07704e-45	7
Cd164	3.98039e-48	0.99359	1.72948e-44	7
Piezo2	2.14149e-47	0.977947	9.30477e-44	7
2410002F23Rik	1.54897e-45	0.479927	6.7303e-42	7
Gpr155	1.78508e-44	0.788144	7.75618e-41	7
Tspan13	3.26209e-44	0.994869	1.41738e-40	7
Grk2	1.46023e-40	0.331071	6.34471e-37	7
Fut8	1.40448e-39	0.447965	6.10248e-36	7
Retreg1	5.09901e-39	0.585152	2.21552e-35	7
Atp2c1	3.0389e-38	0.357888	1.3204e-34	7
Tpd52	8.89615e-36	1.30346	3.86538e-32	7
Clmn	1.26866e-35	0.686444	5.51234e-32	7
Fdps	1.94974e-35	0.360864	8.4716e-32	7
5330417C22Rik	2.96002e-35	0.702764	1.28613e-31	7
Stard10	3.36977e-34	0.852459	1.46417e-30	7
Jarid2	8.76849e-32	0.347091	3.80991e-28	7
Phldb2	8.27303e-31	0.375978	3.59463e-27	7
Tmem183a	1.79292e-30	0.461197	7.79022e-27	7
Rnf103	5.54546e-30	0.285096	2.4095e-26	7
Atp6v0d1	1.35682e-29	0.467141	5.8954e-26	7
Tfcp2l1	2.98244e-29	0.685563	1.29587e-25	7
Cobl	5.58397e-29	0.250736	2.42624e-25	7
Nipal2	2.3449e-28	0.471685	1.01886e-24	7
Elovl7	7.7179e-28	0.350374	3.35343e-24	7
Slc38a1	2.93059e-27	0.538736	1.27334e-23	7
Parp8	5.1401e-27	0.402489	2.23337e-23	7
Chd7	1.04819e-26	0.470785	4.55437e-23	7
Bbc3	1.13199e-26	0.255664	4.91849e-23	7
Tmem159	6.21674e-26	0.381636	2.70117e-22	7
Carhsp1	2.29277e-25	0.464922	9.96209e-22	7
Naga	2.64215e-25	0.287555	1.14802e-21	7
Slc12a2	8.87949e-25	1.62811	3.85814e-21	7
Gfpt1	9.99479e-25	0.766576	4.34274e-21	7
Celf2	2.52041e-24	0.363987	1.09512e-20	7
Gcc2	2.56547e-24	0.554899	1.11469e-20	7
Hmgcr	4.70204e-24	0.262195	2.04304e-20	7
Nr3c2	5.57831e-24	0.385898	2.42378e-20	7
Liph	1.12814e-23	0.260846	4.90176e-20	7
Rfc1	3.16818e-23	0.288536	1.37658e-19	7
Smco4	5.11948e-23	0.865625	2.22441e-19	7
BC016579	1.38397e-22	0.28169	6.01336e-19	7
Abcf1	1.78136e-22	0.356831	7.74002e-19	7
Nans	1.44653e-21	0.490025	6.28516e-18	7
P2rx4	1.66074e-21	0.421158	7.21592e-18	7
Prss8	2.54454e-21	0.29034	1.1056e-17	7
Anxa4	2.71297e-21	0.947384	1.17879e-17	7
Cmpk1	3.11576e-21	0.869	1.3538e-17	7
Tmem64	3.5268e-21	0.480325	1.5324e-17	7
Os9	8.08448e-21	0.422166	3.51271e-17	7
Tspan3	1.19162e-20	0.565987	5.1776e-17	7
Prr15l	2.20751e-20	0.746448	9.59162e-17	7
Hoxb13	2.41344e-20	0.616753	1.04864e-16	7
Rgs2	2.94454e-20	0.605823	1.2794e-16	7
Tspan1	4.33819e-20	1.5317	1.88494e-16	7
Rnf6	4.67821e-20	0.373606	2.03268e-16	7
Slc4a7	1.22424e-19	0.499033	5.31931e-16	7
Cuedc1	1.82946e-19	0.333077	7.94902e-16	7
Mrps5	2.11241e-19	0.299401	9.17843e-16	7
Smim22	3.29858e-19	0.805478	1.43323e-15	7
Polr2f	3.72634e-19	0.780494	1.6191e-15	7
Vars	4.63708e-19	0.483507	2.01481e-15	7
Svil	9.52942e-19	0.3464	4.14053e-15	7
Zfp664	1.03143e-18	0.290161	4.48154e-15	7
Sipa1l3	1.36729e-18	0.316575	5.94088e-15	7
Serinc2	2.95778e-18	0.416088	1.28516e-14	7
Mlph	4.55992e-18	0.467437	1.98128e-14	7
Xbp1	7.40466e-18	0.470294	3.21732e-14	7
Gmds	8.70104e-18	0.542018	3.7806e-14	7
Eif2ak3	1.16396e-17	0.319324	5.0574e-14	7
Knop1	1.65557e-17	0.287815	7.19347e-14	7
Serf1	2.09455e-17	0.335891	9.10081e-14	7
Timp2	4.11666e-17	0.819792	1.78869e-13	7
Fryl	6.05967e-17	0.366192	2.63293e-13	7
Cib1	7.44582e-17	0.483865	3.23521e-13	7
Hmg20b	1.01003e-16	0.266394	4.38856e-13	7
Slc1a5	1.69657e-16	0.747634	7.37159e-13	7
Sel1l3	2.12262e-16	0.372482	9.2228e-13	7
Aco2	2.16159e-16	0.291705	9.3921e-13	7
Tsc22d4	2.26117e-16	0.656363	9.8248e-13	7
Zmynd8	3.48129e-16	0.410416	1.51262e-12	7
Cd24a	4.19776e-16	1.13632	1.82393e-12	7
Casz1	1.76361e-15	0.486194	7.66287e-12	7
P4hb	1.76753e-15	0.622766	7.6799e-12	7
Qsox1	1.97655e-15	0.595171	8.58813e-12	7
Tmem30b	2.0025e-15	0.284265	8.70085e-12	7
Ddit4	2.24268e-15	0.450479	9.74446e-12	7
Chchd10	2.91062e-15	0.883387	1.26467e-11	7
Ndufv3	3.61297e-15	0.723042	1.56984e-11	7
Tmbim4	4.17011e-15	0.443751	1.81191e-11	7
Lap3	4.37247e-15	0.331985	1.89984e-11	7
Clptm1l	4.38471e-15	0.257066	1.90516e-11	7
Stxbp2	5.98727e-15	0.30856	2.60147e-11	7
Tbx3	6.62975e-15	0.450087	2.88063e-11	7
Man2a1	6.89979e-15	0.38813	2.99796e-11	7
Npc2	9.25591e-15	0.602549	4.02169e-11	7
Alcam	9.82229e-15	0.522092	4.26779e-11	7
Papola	1.08943e-14	0.300284	4.73358e-11	7
Napa	1.26153e-14	0.285188	5.48135e-11	7
Sec11c	1.46943e-14	0.661771	6.38467e-11	7
Msrb1	1.57648e-14	0.422805	6.84982e-11	7
Lrp10	1.88609e-14	0.282336	8.19508e-11	7
Ocln	2.75656e-14	0.277486	1.19772e-10	7
Tnfrsf21	3.37078e-14	0.34687	1.4646e-10	7
Atf7ip	3.6524e-14	0.281508	1.58697e-10	7
Atxn7l3b	3.74611e-14	0.354113	1.62769e-10	7
Bola1	5.72178e-14	0.272642	2.48611e-10	7
Prkca	7.12907e-14	0.466732	3.09758e-10	7
Mllt3	1.00447e-13	0.353137	4.36444e-10	7
Acaa2	1.05675e-13	0.41926	4.59156e-10	7
Pfkl	1.37788e-13	0.296767	5.9869e-10	7
Eid1	1.41513e-13	0.389291	6.14874e-10	7
Gale	1.56319e-13	0.28583	6.79204e-10	7
Atp6ap2	2.45951e-13	0.580625	1.06866e-09	7
Timm10b	2.61944e-13	0.252139	1.13815e-09	7
Uqcc3	2.74868e-13	0.304915	1.1943e-09	7
Arhgef38	4.72007e-13	0.254206	2.05087e-09	7
Kdm1a	5.01372e-13	0.325848	2.17846e-09	7
Clcn3	6.88399e-13	0.310718	2.9911e-09	7
Nucb1	7.13109e-13	0.311158	3.09846e-09	7
Appl2	7.45987e-13	0.521666	3.24131e-09	7
Cpm	9.09703e-13	0.307503	3.95266e-09	7
Insig2	9.60278e-13	0.261444	4.17241e-09	7
Hk2	1.17869e-12	0.697189	5.12139e-09	7
H2-T23	1.25795e-12	0.60982	5.4658e-09	7
Trappc6a	1.40511e-12	0.391967	6.10521e-09	7
Kcnma1	1.64135e-12	0.272978	7.13166e-09	7
Rpn1	2.0789e-12	0.410492	9.03283e-09	7
Kcnk1	3.09561e-12	0.528641	1.34504e-08	7
Herpud1	3.53318e-12	0.447914	1.53517e-08	7
Timm13	3.64529e-12	0.606672	1.58388e-08	7
Tcn2	3.93956e-12	0.274799	1.71174e-08	7
Stx3	5.34283e-12	0.287731	2.32146e-08	7
Gadd45a	5.63761e-12	0.305161	2.44954e-08	7
Epcam	7.94467e-12	1.08556	3.45196e-08	7
Trim24	8.50339e-12	0.320162	3.69472e-08	7
Clstn1	9.53064e-12	0.365456	4.14106e-08	7
Serinc3	9.95884e-12	0.785588	4.32711e-08	7
Atp6v0b	1.11598e-11	0.427347	4.84895e-08	7
Lpcat4	1.33992e-11	0.349683	5.82196e-08	7
Fam25c	1.38278e-11	0.285822	6.00819e-08	7
Usp19	1.39651e-11	0.253005	6.06782e-08	7
Tmed3	2.05436e-11	0.2959	8.92619e-08	7
Zfp292	2.34154e-11	0.312136	1.0174e-07	7
Ndufa13	2.70854e-11	0.679902	1.17686e-07	7
Dnajc3	3.65285e-11	0.32671	1.58716e-07	7
Gpi1	5.84995e-11	0.471953	2.5418e-07	7
Tmf1	6.66311e-11	0.298341	2.89512e-07	7
Mrpl18	8.82909e-11	0.288582	3.83624e-07	7
Gar1	1.09437e-10	0.271708	4.75503e-07	7
Mettl26	1.51157e-10	0.27952	6.56778e-07	7
Tm9sf2	1.53513e-10	0.285441	6.67014e-07	7
Lsr	1.61076e-10	0.426184	6.99877e-07	7
Rala	1.82287e-10	0.434837	7.92037e-07	7
Sec61a1	2.47061e-10	0.265355	1.07348e-06	7
Top2b	2.81035e-10	0.250834	1.2211e-06	7
Mrpl12	2.83489e-10	0.303666	1.23176e-06	7
Mrpl57	2.9469e-10	0.314257	1.28043e-06	7
Syngr2	3.66519e-10	0.279629	1.59253e-06	7
Phactr4	4.22167e-10	0.259656	1.83432e-06	7
Ly6e	4.77581e-10	0.955281	2.07509e-06	7
Smim14	5.30688e-10	0.655944	2.30584e-06	7
Cldn3	6.73735e-10	0.991591	2.92738e-06	7
Tm9sf3	6.90118e-10	0.530101	2.99856e-06	7
Ap3d1	7.35987e-10	0.265673	3.19787e-06	7
Mrpl54	8.97585e-10	0.404018	3.90001e-06	7
Vcp	1.11907e-09	0.335036	4.86237e-06	7
Naip6	1.3326e-09	0.398902	5.79014e-06	7
Dync1i2	2.42723e-09	0.352315	1.05463e-05	7
Sox4	2.75749e-09	0.534106	1.19813e-05	7
Ppp1cb	2.82945e-09	0.429988	1.22939e-05	7
Glul	5.03428e-09	0.418147	2.1874e-05	7
Tgoln1	5.336e-09	0.272201	2.31849e-05	7
Ift20	6.42846e-09	0.318249	2.79317e-05	7
Marcksl1	7.06933e-09	0.428624	3.07163e-05	7
Foxa1	8.52722e-09	0.368348	3.70508e-05	7
BC031181	1.47951e-08	0.399839	6.42849e-05	7
Adck5	1.69376e-08	0.260438	7.35937e-05	7
Ddx24	1.88911e-08	0.291051	8.20818e-05	7
Sdf2	2.09304e-08	0.276697	9.09428e-05	7
Ndufa1	2.42334e-08	0.546427	0.000105294	7
Ppa1	2.88569e-08	0.323237	0.000125383	7
Zfp91	3.00081e-08	0.252999	0.000130385	7
Rab27b	3.08967e-08	0.343222	0.000134246	7
Uqcrfs1	3.22316e-08	0.437457	0.000140047	7
Ap2s1	3.23838e-08	0.267015	0.000140708	7
Guk1	3.7253e-08	0.305672	0.000161864	7
Tecr	3.93777e-08	0.335756	0.000171096	7
Srp19	4.02988e-08	0.350244	0.000175098	7
Arpp19	4.16741e-08	0.474152	0.000181074	7
Ufm1	4.19631e-08	0.3426	0.00018233	7
Pet100	4.36614e-08	0.303582	0.000189709	7
Ndufb7	4.7121e-08	0.413952	0.000204741	7
Cycs	5.45046e-08	0.579628	0.000236822	7
Hsp90ab1	5.75739e-08	0.857553	0.000250159	7
Rhou	6.56505e-08	0.299912	0.000285251	7
Spint1	7.54519e-08	0.324551	0.000327839	7
Tsc22d1	7.65884e-08	0.423028	0.000332777	7
Prom1	7.8212e-08	0.302339	0.000339831	7
Dctn2	8.3141e-08	0.275267	0.000361247	7
Akap9	8.47749e-08	0.484007	0.000368347	7
Snhg11	9.57112e-08	0.587064	0.000415865	7
Thoc2	1.09376e-07	0.298321	0.00047524	7
Cbr1	1.12572e-07	0.279496	0.000489126	7
Irf2bp2	1.14749e-07	0.275217	0.000498585	7
D8Ertd738e	1.22571e-07	0.452191	0.000532571	7
Tmem234	1.25072e-07	0.293862	0.000543438	7
Suclg1	1.26506e-07	0.260626	0.000549666	7
Scd2	1.2724e-07	0.314549	0.000552857	7
Myo5c	1.3013e-07	0.460373	0.000565416	7
Tcf25	1.34313e-07	0.325898	0.000583591	7
Spop	1.4033e-07	0.256746	0.000609734	7
Arl4a	1.69991e-07	0.253449	0.00073861	7
Alkbh5	1.70994e-07	0.267507	0.000742969	7
Rrbp1	1.75911e-07	0.516935	0.000764334	7
Calr	2.11612e-07	0.413753	0.000919455	7
Tspan8	2.52854e-07	0.728928	0.00109865	7
Slc25a39	2.77303e-07	0.260103	0.00120488	7
Fkbp2	2.85051e-07	0.307994	0.00123855	7
Mrps24	3.1546e-07	0.360056	0.00137067	7
Krt18	3.95278e-07	0.754052	0.00171748	7
Scand1	4.42382e-07	0.413882	0.00192215	7
Ldha	4.75254e-07	0.579026	0.00206498	7
G3bp2	7.87918e-07	0.268001	0.00342351	7
Ceacam1	9.11821e-07	0.647093	0.00396186	7
Txnip	9.21937e-07	0.329512	0.00400581	7
Chd6	1.16073e-06	0.363924	0.00504337	7
Erp29	1.23066e-06	0.280526	0.00534722	7
Clint1	1.27811e-06	0.265383	0.00555337	7
Srp14	1.55909e-06	0.432632	0.00677425	7
Chd9	1.58589e-06	0.302924	0.00689069	7
Comt	1.7506e-06	0.30344	0.00760634	7
Plscr1	1.77329e-06	0.521726	0.00770493	7
Eif4g1	1.85449e-06	0.251282	0.00805774	7
Mdh1	1.87219e-06	0.419556	0.00813468	7
Atrx	1.95068e-06	0.432602	0.00847572	7
Vdac1	2.34886e-06	0.405607	0.0102058	7
Krt7	2.38313e-06	0.641557	0.0103547	7
Mmp15	2.63566e-06	0.307154	0.0114519	7
Pcbp1	2.73805e-06	0.399226	0.0118968	7
Tmcc3	3.08948e-06	0.310929	0.0134238	7
Cdv3	3.27936e-06	0.267947	0.0142488	7
Lima1	3.5379e-06	0.361586	0.0153722	7
Dap	3.55669e-06	0.346272	0.0154538	7
Gnas	3.66281e-06	0.503462	0.0159149	7
Calm1	3.67417e-06	0.683956	0.0159643	7
Fkbp4	3.76526e-06	0.299847	0.01636	7
Bnip3	4.39896e-06	0.301127	0.0191135	7
Cdk19	4.56218e-06	0.266376	0.0198227	7
Sf3b2	4.83596e-06	0.277772	0.0210122	7
Snx3	4.99521e-06	0.262718	0.0217042	7
Timm8b	5.17455e-06	0.408584	0.0224834	7
Erp44	5.33748e-06	0.253635	0.0231914	7
Gtf2h5	5.48271e-06	0.366722	0.0238224	7
Psmb6	6.24143e-06	0.354507	0.027119	7
Ppib	6.67691e-06	0.52581	0.0290112	7
Hsp90b1	6.83241e-06	0.414595	0.0296868	7
Mien1	7.06392e-06	0.358218	0.0306927	7
Tacc2	7.28171e-06	0.29089	0.031639	7
Tubb5	7.96437e-06	0.369908	0.0346052	7
Atp5k	8.22879e-06	0.548126	0.0357541	7
Anapc13	8.36345e-06	0.405011	0.0363392	7
Fis1	8.84832e-06	0.315316	0.038446	7
Atp5g3	8.96388e-06	0.504501	0.0389481	7
Map1lc3b	9.99767e-06	0.453755	0.0434399	7
Uqcrq	1.06874e-05	0.546553	0.0464368	7
