# Supplementary material for: Single-cell transcriptomics identifies Mcl-1 as a target for senolytic therapy in cancer
Source: Nat Commun. 2022 Apr 21;13:2177. doi: 10.1038/s41467-022-29824-1 (PMC9023465; doi:10.1038/s41467-022-29824-1)
Supplement: Supplementary file 5 — Supplementary Data 3 [file 41467_2022_29824_MOESM5_ESM.xlsx]

## Sheet: Figure 3j
Figure 1i : Pathway analysis between Bcl2 and Mcl1 senescent groups
Cluster	ID	Description	pvalue	p.adjust
BCL2+_Mcl1+	GO:0008380	RNA splicing	2.85112e-18	7.24291e-15
BCL2+_Mcl1+	GO:2001233	regulation of apoptotic signaling pathway	2.92465e-18	7.24291e-15
BCL2+_Mcl1+	GO:0006397	mRNA processing	7.18053e-17	1.18551e-13
BCL2+_Mcl1+	GO:0001667	ameboidal-type cell migration	2.11884e-16	2.18607e-13
BCL2+_Mcl1+	GO:0050673	epithelial cell proliferation	2.20681e-16	2.18607e-13
BCL2+_Mcl1+	GO:0097193	intrinsic apoptotic signaling pathway	1.39851e-15	1.15447e-12
BCL2+_Mcl1+	GO:0060537	muscle tissue development	2.59944e-15	1.83929e-12
BCL2+_Mcl1+	GO:0050678	regulation of epithelial cell proliferation	7.3068e-15	4.52382e-12
BCL2+_Mcl1+	GO:0009611	response to wounding	1.69596e-14	9.28128e-12
BCL2+_Mcl1+	GO:0043484	regulation of RNA splicing	1.87387e-14	9.28128e-12
BCL2+_Mcl1+	GO:0032970	regulation of actin filament-based process	1.62092e-13	6.2133e-11
BCL2+_Mcl1+	GO:0000375	RNA splicing, via transesterification reactions	1.75623e-13	6.2133e-11
BCL2+_Mcl1+	GO:0000377	RNA splicing, via transesterification reactions with bulged adenosine as nucleophile	1.75623e-13	6.2133e-11
BCL2+_Mcl1+	GO:0000398	mRNA splicing, via spliceosome	1.75623e-13	6.2133e-11
BCL2+_Mcl1+	GO:0007015	actin filament organization	2.88128e-13	8.43979e-11
BCL2+_Mcl1+	GO:0097191	extrinsic apoptotic signaling pathway	2.93699e-13	8.43979e-11
BCL2+_Mcl1+	GO:0046034	ATP metabolic process	3.03234e-13	8.43979e-11
BCL2+_Mcl1+	GO:0043542	endothelial cell migration	3.06716e-13	8.43979e-11
BCL2+_Mcl1+	GO:0010631	epithelial cell migration	4.33965e-13	1.13128e-10
BCL2+_Mcl1+	GO:0090132	epithelium migration	5.30186e-13	1.31301e-10
BCL2+_Mcl1+	GO:0090130	tissue migration	6.46539e-13	1.52491e-10
BCL2+_Mcl1+	GO:0014706	striated muscle tissue development	6.82302e-13	1.53611e-10
BCL2+_Mcl1+	GO:0042060	wound healing	1.09285e-12	2.35343e-10
BCL2+_Mcl1+	GO:1903829	positive regulation of cellular protein localization	2.04779e-12	4.22613e-10
BCL2+_Mcl1+	GO:1903311	regulation of mRNA metabolic process	3.98621e-12	7.89748e-10
BCL2+_Mcl1+	GO:0016032	viral process	1.39754e-11	2.66231e-09
BCL2+_Mcl1+	GO:0044403	symbiotic process	1.81934e-11	3.27448e-09
BCL2+_Mcl1+	GO:0032535	regulation of cellular component size	1.85111e-11	3.27448e-09
BCL2+_Mcl1+	GO:0048024	regulation of mRNA splicing, via spliceosome	2.33681e-11	3.99112e-09
BCL2+_Mcl1+	GO:0032956	regulation of actin cytoskeleton organization	2.51006e-11	4.14411e-09
BCL2+_Mcl1+	GO:0031647	regulation of protein stability	3.3207e-11	5.30563e-09
BCL2+_Mcl1+	GO:0002064	epithelial cell development	6.1227e-11	9.4768e-09
BCL2+_Mcl1+	GO:0042692	muscle cell differentiation	6.56811e-11	9.72762e-09
BCL2+_Mcl1+	GO:2001234	negative regulation of apoptotic signaling pathway	6.67755e-11	9.72762e-09
BCL2+_Mcl1+	GO:2001235	positive regulation of apoptotic signaling pathway	6.94959e-11	9.83466e-09
BCL2+_Mcl1+	GO:0061572	actin filament bundle organization	7.19164e-11	9.8945e-09
BCL2+_Mcl1+	GO:0050821	protein stabilization	8.12662e-11	1.08787e-08
BCL2+_Mcl1+	GO:1901342	regulation of vasculature development	8.66468e-11	1.12937e-08
BCL2+_Mcl1+	GO:0043534	blood vessel endothelial cell migration	1.03878e-10	1.31925e-08
BCL2+_Mcl1+	GO:0009896	positive regulation of catabolic process	1.23511e-10	1.52938e-08
BCL2+_Mcl1+	GO:1902903	regulation of supramolecular fiber organization	1.5952e-10	1.88726e-08
BCL2+_Mcl1+	GO:0043588	skin development	1.60035e-10	1.88726e-08
BCL2+_Mcl1+	GO:0052547	regulation of peptidase activity	1.99307e-10	2.29574e-08
BCL2+_Mcl1+	GO:0007005	mitochondrion organization	2.30781e-10	2.59786e-08
BCL2+_Mcl1+	GO:0034329	cell junction assembly	2.77012e-10	3.04898e-08
BCL2+_Mcl1+	GO:0051017	actin filament bundle assembly	3.13273e-10	3.37313e-08
BCL2+_Mcl1+	GO:0045216	cell-cell junction organization	3.96398e-10	4.17736e-08
BCL2+_Mcl1+	GO:0045765	regulation of angiogenesis	4.98025e-10	5.13899e-08
BCL2+_Mcl1+	GO:0006913	nucleocytoplasmic transport	5.2178e-10	5.16875e-08
BCL2+_Mcl1+	GO:0051169	nuclear transport	5.2178e-10	5.16875e-08
BCL2+_Mcl1+	GO:0110053	regulation of actin filament organization	6.30285e-10	6.12118e-08
BCL2+_Mcl1+	GO:0031032	actomyosin structure organization	6.73198e-10	6.41221e-08
BCL2+_Mcl1+	GO:0045785	positive regulation of cell adhesion	7.60553e-10	7.10759e-08
BCL2+_Mcl1+	GO:0050684	regulation of mRNA processing	9.66518e-10	8.86512e-08
BCL2+_Mcl1+	GO:0010632	regulation of epithelial cell migration	9.97011e-10	8.9394e-08
BCL2+_Mcl1+	GO:0051346	negative regulation of hydrolase activity	1.01071e-09	8.9394e-08
BCL2+_Mcl1+	GO:0032388	positive regulation of intracellular transport	1.06945e-09	9.25902e-08
BCL2+_Mcl1+	GO:0031331	positive regulation of cellular catabolic process	1.08424e-09	9.25902e-08
BCL2+_Mcl1+	GO:0052548	regulation of endopeptidase activity	1.13161e-09	9.49979e-08
BCL2+_Mcl1+	GO:2001236	regulation of extrinsic apoptotic signaling pathway	1.19377e-09	9.85461e-08
BCL2+_Mcl1+	GO:0031589	cell-substrate adhesion	1.30673e-09	1.04391e-07
BCL2+_Mcl1+	GO:0032386	regulation of intracellular transport	1.30673e-09	1.04391e-07
BCL2+_Mcl1+	GO:0006413	translational initiation	1.36787e-09	1.07541e-07
BCL2+_Mcl1+	GO:0045861	negative regulation of proteolysis	1.73629e-09	1.34373e-07
BCL2+_Mcl1+	GO:0014812	muscle cell migration	1.85316e-09	1.41211e-07
BCL2+_Mcl1+	GO:0033157	regulation of intracellular protein transport	1.9637e-09	1.47367e-07
BCL2+_Mcl1+	GO:0035690	cellular response to drug	2.08496e-09	1.54132e-07
BCL2+_Mcl1+	GO:0019058	viral life cycle	2.16543e-09	1.57726e-07
BCL2+_Mcl1+	GO:0010035	response to inorganic substance	2.48753e-09	1.78562e-07
BCL2+_Mcl1+	GO:0042326	negative regulation of phosphorylation	2.63666e-09	1.86562e-07
BCL2+_Mcl1+	GO:0015985	energy coupled proton transport, down electrochemical gradient	2.83107e-09	1.94754e-07
BCL2+_Mcl1+	GO:0015986	ATP synthesis coupled proton transport	2.83107e-09	1.94754e-07
BCL2+_Mcl1+	GO:2001242	regulation of intrinsic apoptotic signaling pathway	2.91758e-09	1.97956e-07
BCL2+_Mcl1+	GO:0051271	negative regulation of cellular component movement	4.12465e-09	2.76073e-07
BCL2+_Mcl1+	GO:0048588	developmental cell growth	4.42603e-09	2.92295e-07
BCL2+_Mcl1+	GO:0010594	regulation of endothelial cell migration	4.49258e-09	2.92786e-07
BCL2+_Mcl1+	GO:0042176	regulation of protein catabolic process	4.73683e-09	3.04695e-07
BCL2+_Mcl1+	GO:0034248	regulation of cellular amide metabolic process	5.05041e-09	3.20701e-07
BCL2+_Mcl1+	GO:1903201	regulation of oxidative stress-induced cell death	5.4876e-09	3.44052e-07
BCL2+_Mcl1+	GO:0051098	regulation of binding	6.20575e-09	3.84214e-07
BCL2+_Mcl1+	GO:0048608	reproductive structure development	7.65123e-09	4.67859e-07
BCL2+_Mcl1+	GO:0000380	alternative mRNA splicing, via spliceosome	7.88757e-09	4.76429e-07
BCL2+_Mcl1+	GO:0050808	synapse organization	8.57115e-09	5.11481e-07
BCL2+_Mcl1+	GO:0007519	skeletal muscle tissue development	9.18139e-09	5.41374e-07
BCL2+_Mcl1+	GO:0001558	regulation of cell growth	9.33548e-09	5.43984e-07
BCL2+_Mcl1+	GO:0061458	reproductive system development	9.59451e-09	5.52577e-07
BCL2+_Mcl1+	GO:0034504	protein localization to nucleus	1.13654e-08	6.42096e-07
BCL2+_Mcl1+	GO:0090316	positive regulation of intracellular protein transport	1.14081e-08	6.42096e-07
BCL2+_Mcl1+	GO:0036473	cell death in response to oxidative stress	1.53808e-08	8.55965e-07
BCL2+_Mcl1+	GO:0006979	response to oxidative stress	1.83846e-08	1.01177e-06
BCL2+_Mcl1+	GO:0030099	myeloid cell differentiation	1.9503e-08	1.06152e-06
BCL2+_Mcl1+	GO:0060538	skeletal muscle organ development	2.08832e-08	1.12429e-06
BCL2+_Mcl1+	GO:0007517	muscle organ development	2.1412e-08	1.14036e-06
BCL2+_Mcl1+	GO:0006403	RNA localization	2.18109e-08	1.14925e-06
BCL2+_Mcl1+	GO:2000146	negative regulation of cell motility	2.22204e-08	1.1585e-06
BCL2+_Mcl1+	GO:2000116	regulation of cysteine-type endopeptidase activity	2.48598e-08	1.27414e-06
BCL2+_Mcl1+	GO:1901652	response to peptide	2.49528e-08	1.27414e-06
BCL2+_Mcl1+	GO:1990138	neuron projection extension	3.15186e-08	1.59297e-06
BCL2+_Mcl1+	GO:1901653	cellular response to peptide	3.41782e-08	1.70989e-06
BCL2+_Mcl1+	GO:1901343	negative regulation of vasculature development	3.45224e-08	1.70989e-06
BCL2+_Mcl1+	GO:1900407	regulation of cellular response to oxidative stress	3.52318e-08	1.72775e-06
BCL2+_Mcl1+	GO:0045787	positive regulation of cell cycle	3.77541e-08	1.8155e-06
BCL2+_Mcl1+	GO:1902905	positive regulation of supramolecular fiber organization	3.77542e-08	1.8155e-06
BCL2+_Mcl1+	GO:0008544	epidermis development	3.90785e-08	1.86111e-06
BCL2+_Mcl1+	GO:0060742	epithelial cell differentiation involved in prostate gland development	3.95886e-08	1.86745e-06
BCL2+_Mcl1+	GO:0060560	developmental growth involved in morphogenesis	4.08515e-08	1.90884e-06
BCL2+_Mcl1+	GO:1903034	regulation of response to wounding	4.29111e-08	1.98634e-06
BCL2+_Mcl1+	GO:0048545	response to steroid hormone	4.53287e-08	2.07882e-06
BCL2+_Mcl1+	GO:0006417	regulation of translation	4.73918e-08	2.14153e-06
BCL2+_Mcl1+	GO:0033002	muscle cell proliferation	4.75607e-08	2.14153e-06
BCL2+_Mcl1+	GO:0051090	regulation of DNA-binding transcription factor activity	5.04173e-08	2.24404e-06
BCL2+_Mcl1+	GO:2000181	negative regulation of blood vessel morphogenesis	5.07435e-08	2.24404e-06
BCL2+_Mcl1+	GO:0050679	positive regulation of epithelial cell proliferation	5.3775e-08	2.35706e-06
BCL2+_Mcl1+	GO:0050657	nucleic acid transport	5.49392e-08	2.36621e-06
BCL2+_Mcl1+	GO:0050658	RNA transport	5.49392e-08	2.36621e-06
BCL2+_Mcl1+	GO:0051495	positive regulation of cytoskeleton organization	5.81249e-08	2.48183e-06
BCL2+_Mcl1+	GO:2000377	regulation of reactive oxygen species metabolic process	5.86595e-08	2.48325e-06
BCL2+_Mcl1+	GO:0009206	purine ribonucleoside triphosphate biosynthetic process	6.28526e-08	2.60093e-06
BCL2+_Mcl1+	GO:0040013	negative regulation of locomotion	6.30148e-08	2.60093e-06
BCL2+_Mcl1+	GO:0051146	striated muscle cell differentiation	6.30148e-08	2.60093e-06
BCL2+_Mcl1+	GO:0043281	regulation of cysteine-type endopeptidase activity involved in apoptotic process	6.39504e-08	2.61774e-06
BCL2+_Mcl1+	GO:1903202	negative regulation of oxidative stress-induced cell death	7.14169e-08	2.89941e-06
BCL2+_Mcl1+	GO:0003158	endothelium development	7.31512e-08	2.93573e-06
BCL2+_Mcl1+	GO:0043535	regulation of blood vessel endothelial cell migration	7.44533e-08	2.93573e-06
BCL2+_Mcl1+	GO:0051236	establishment of RNA localization	7.50422e-08	2.93573e-06
BCL2+_Mcl1+	GO:0000381	regulation of alternative mRNA splicing, via spliceosome	7.55607e-08	2.93573e-06
BCL2+_Mcl1+	GO:0009145	purine nucleoside triphosphate biosynthetic process	7.55607e-08	2.93573e-06
BCL2+_Mcl1+	GO:0001763	morphogenesis of a branching structure	7.58679e-08	2.93573e-06
BCL2+_Mcl1+	GO:0009205	purine ribonucleoside triphosphate metabolic process	8.01031e-08	3.07559e-06
BCL2+_Mcl1+	GO:0031333	negative regulation of protein-containing complex assembly	8.55955e-08	3.26119e-06
BCL2+_Mcl1+	GO:0006754	ATP biosynthetic process	8.80394e-08	3.30348e-06
BCL2+_Mcl1+	GO:1900408	negative regulation of cellular response to oxidative stress	8.80394e-08	3.30348e-06
BCL2+_Mcl1+	GO:0006457	protein folding	9.19705e-08	3.42395e-06
BCL2+_Mcl1+	GO:0062197	cellular response to chemical stress	9.26326e-08	3.42395e-06
BCL2+_Mcl1+	GO:0045446	endothelial cell differentiation	9.37449e-08	3.42833e-06
BCL2+_Mcl1+	GO:0010769	regulation of cell morphogenesis involved in differentiation	9.41356e-08	3.42833e-06
BCL2+_Mcl1+	GO:0048675	axon extension	9.54185e-08	3.44969e-06
BCL2+_Mcl1+	GO:0071375	cellular response to peptide hormone stimulus	1.02666e-07	3.68482e-06
BCL2+_Mcl1+	GO:0043297	apical junction assembly	1.08007e-07	3.79779e-06
BCL2+_Mcl1+	GO:0009201	ribonucleoside triphosphate biosynthetic process	1.08064e-07	3.79779e-06
BCL2+_Mcl1+	GO:1904951	positive regulation of establishment of protein localization	1.08114e-07	3.79779e-06
BCL2+_Mcl1+	GO:0071383	cellular response to steroid hormone stimulus	1.12329e-07	3.91805e-06
BCL2+_Mcl1+	GO:0006091	generation of precursor metabolites and energy	1.15025e-07	3.98405e-06
BCL2+_Mcl1+	GO:0008361	regulation of cell size	1.25049e-07	4.30117e-06
BCL2+_Mcl1+	GO:0001885	endothelial cell development	1.28586e-07	4.39231e-06
BCL2+_Mcl1+	GO:1902882	regulation of response to oxidative stress	1.30588e-07	4.43014e-06
BCL2+_Mcl1+	GO:0009199	ribonucleoside triphosphate metabolic process	1.48913e-07	5.01744e-06
BCL2+_Mcl1+	GO:0051222	positive regulation of protein transport	1.50319e-07	5.03061e-06
BCL2+_Mcl1+	GO:0043620	regulation of DNA-templated transcription in response to stress	1.60341e-07	5.29446e-06
BCL2+_Mcl1+	GO:1902883	negative regulation of response to oxidative stress	1.60341e-07	5.29446e-06
BCL2+_Mcl1+	GO:0030307	positive regulation of cell growth	1.7799e-07	5.80483e-06
BCL2+_Mcl1+	GO:0001935	endothelial cell proliferation	1.79313e-07	5.80483e-06
BCL2+_Mcl1+	GO:0034250	positive regulation of cellular amide metabolic process	1.79313e-07	5.80483e-06
BCL2+_Mcl1+	GO:0031346	positive regulation of cell projection organization	1.97589e-07	6.35494e-06
BCL2+_Mcl1+	GO:0009895	negative regulation of catabolic process	2.12254e-07	6.73907e-06
BCL2+_Mcl1+	GO:0016358	dendrite development	2.12254e-07	6.73907e-06
BCL2+_Mcl1+	GO:0022411	cellular component disassembly	2.15565e-07	6.8006e-06
BCL2+_Mcl1+	GO:0048638	regulation of developmental growth	2.21987e-07	6.95888e-06
BCL2+_Mcl1+	GO:0048660	regulation of smooth muscle cell proliferation	2.41902e-07	7.53548e-06
BCL2+_Mcl1+	GO:0015931	nucleobase-containing compound transport	2.5067e-07	7.75979e-06
BCL2+_Mcl1+	GO:0031330	negative regulation of cellular catabolic process	2.53566e-07	7.8007e-06
BCL2+_Mcl1+	GO:0014910	regulation of smooth muscle cell migration	2.66703e-07	8.15421e-06
BCL2+_Mcl1+	GO:0043462	regulation of ATPase activity	2.80979e-07	8.53796e-06
BCL2+_Mcl1+	GO:0044794	positive regulation by host of viral process	2.83304e-07	8.55611e-06
BCL2+_Mcl1+	GO:0072659	protein localization to plasma membrane	3.00118e-07	9.00901e-06
BCL2+_Mcl1+	GO:1903706	regulation of hemopoiesis	3.05023e-07	9.10107e-06
BCL2+_Mcl1+	GO:0071826	ribonucleoprotein complex subunit organization	3.52735e-07	1.04617e-05
BCL2+_Mcl1+	GO:0010466	negative regulation of peptidase activity	3.63717e-07	1.07231e-05
BCL2+_Mcl1+	GO:0007160	cell-matrix adhesion	3.70413e-07	1.0856e-05
BCL2+_Mcl1+	GO:0043434	response to peptide hormone	3.76453e-07	1.09681e-05
BCL2+_Mcl1+	GO:0048659	smooth muscle cell proliferation	3.81107e-07	1.10387e-05
BCL2+_Mcl1+	GO:0032781	positive regulation of ATPase activity	3.99651e-07	1.15085e-05
BCL2+_Mcl1+	GO:0009144	purine nucleoside triphosphate metabolic process	4.0384e-07	1.1562e-05
BCL2+_Mcl1+	GO:0030038	contractile actin filament bundle assembly	4.16737e-07	1.17278e-05
BCL2+_Mcl1+	GO:0032231	regulation of actin filament bundle assembly	4.16737e-07	1.17278e-05
BCL2+_Mcl1+	GO:0043149	stress fiber assembly	4.16737e-07	1.17278e-05
BCL2+_Mcl1+	GO:0051168	nuclear export	4.28632e-07	1.19944e-05
BCL2+_Mcl1+	GO:0070301	cellular response to hydrogen peroxide	4.61906e-07	1.27039e-05
BCL2+_Mcl1+	GO:1903578	regulation of ATP metabolic process	4.61906e-07	1.27039e-05
BCL2+_Mcl1+	GO:0008625	extrinsic apoptotic signaling pathway via death domain receptors	4.64247e-07	1.27039e-05
BCL2+_Mcl1+	GO:0032272	negative regulation of protein polymerization	4.64247e-07	1.27039e-05
BCL2+_Mcl1+	GO:0006402	mRNA catabolic process	4.68338e-07	1.27455e-05
BCL2+_Mcl1+	GO:0051348	negative regulation of transferase activity	4.81816e-07	1.2998e-05
BCL2+_Mcl1+	GO:0050807	regulation of synapse organization	4.82867e-07	1.2998e-05
BCL2+_Mcl1+	GO:0045927	positive regulation of growth	5.09352e-07	1.36369e-05
BCL2+_Mcl1+	GO:0072593	reactive oxygen species metabolic process	5.35168e-07	1.4251e-05
BCL2+_Mcl1+	GO:0009142	nucleoside triphosphate biosynthetic process	5.38511e-07	1.42633e-05
BCL2+_Mcl1+	GO:0006611	protein export from nucleus	5.4697e-07	1.43607e-05
BCL2+_Mcl1+	GO:0030336	negative regulation of cell migration	5.50884e-07	1.43607e-05
BCL2+_Mcl1+	GO:0034599	cellular response to oxidative stress	5.50884e-07	1.43607e-05
BCL2+_Mcl1+	GO:0051896	regulation of protein kinase B signaling	5.73988e-07	1.48846e-05
BCL2+_Mcl1+	GO:0030834	regulation of actin filament depolymerization	5.99286e-07	1.53796e-05
BCL2+_Mcl1+	GO:0043618	regulation of transcription from RNA polymerase II promoter in response to stress	5.99286e-07	1.53796e-05
BCL2+_Mcl1+	GO:0048732	gland development	6.25719e-07	1.59752e-05
BCL2+_Mcl1+	GO:0030216	keratinocyte differentiation	6.3931e-07	1.62385e-05
BCL2+_Mcl1+	GO:0014909	smooth muscle cell migration	6.83475e-07	1.72717e-05
BCL2+_Mcl1+	GO:0007346	regulation of mitotic cell cycle	7.05465e-07	1.77369e-05
BCL2+_Mcl1+	GO:0007409	axonogenesis	7.19522e-07	1.7999e-05
BCL2+_Mcl1+	GO:0061614	pri-miRNA transcription by RNA polymerase II	7.24969e-07	1.80441e-05
BCL2+_Mcl1+	GO:0051402	neuron apoptotic process	7.29836e-07	1.80744e-05
BCL2+_Mcl1+	GO:0009913	epidermal cell differentiation	7.38498e-07	1.81979e-05
BCL2+_Mcl1+	GO:0008064	regulation of actin polymerization or depolymerization	7.60481e-07	1.86468e-05
BCL2+_Mcl1+	GO:0061041	regulation of wound healing	7.76398e-07	1.89433e-05
BCL2+_Mcl1+	GO:0033673	negative regulation of kinase activity	7.95367e-07	1.9311e-05
BCL2+_Mcl1+	GO:0045185	maintenance of protein location	8.7964e-07	2.1253e-05
BCL2+_Mcl1+	GO:0022618	ribonucleoprotein complex assembly	8.97926e-07	2.15895e-05
BCL2+_Mcl1+	GO:0050803	regulation of synapse structure or activity	9.20527e-07	2.19376e-05
BCL2+_Mcl1+	GO:0007163	establishment or maintenance of cell polarity	9.21263e-07	2.19376e-05
BCL2+_Mcl1+	GO:0006986	response to unfolded protein	9.42939e-07	2.23463e-05
BCL2+_Mcl1+	GO:0030832	regulation of actin filament length	9.7478e-07	2.29909e-05
BCL2+_Mcl1+	GO:0043903	regulation of interspecies interactions between organisms	1.00245e-06	2.35315e-05
BCL2+_Mcl1+	GO:0001933	negative regulation of protein phosphorylation	1.00871e-06	2.35667e-05
BCL2+_Mcl1+	GO:0007043	cell-cell junction assembly	1.05384e-06	2.43909e-05
BCL2+_Mcl1+	GO:0019079	viral genome replication	1.05384e-06	2.43909e-05
BCL2+_Mcl1+	GO:0001649	osteoblast differentiation	1.0821e-06	2.49286e-05
BCL2+_Mcl1+	GO:1903312	negative regulation of mRNA metabolic process	1.09188e-06	2.50374e-05
BCL2+_Mcl1+	GO:1903362	regulation of cellular protein catabolic process	1.16534e-06	2.65987e-05
BCL2+_Mcl1+	GO:0016525	negative regulation of angiogenesis	1.17627e-06	2.6725e-05
BCL2+_Mcl1+	GO:0120032	regulation of plasma membrane bounded cell projection assembly	1.24252e-06	2.81014e-05
BCL2+_Mcl1+	GO:0030042	actin filament depolymerization	1.25033e-06	2.81494e-05
BCL2+_Mcl1+	GO:0006119	oxidative phosphorylation	1.26832e-06	2.82859e-05
BCL2+_Mcl1+	GO:2001243	negative regulation of intrinsic apoptotic signaling pathway	1.26832e-06	2.82859e-05
BCL2+_Mcl1+	GO:0045333	cellular respiration	1.27352e-06	2.82859e-05
BCL2+_Mcl1+	GO:0061138	morphogenesis of a branching epithelium	1.31945e-06	2.91751e-05
BCL2+_Mcl1+	GO:0043254	regulation of protein-containing complex assembly	1.35343e-06	2.97936e-05
BCL2+_Mcl1+	GO:1902904	negative regulation of supramolecular fiber organization	1.36148e-06	2.98382e-05
BCL2+_Mcl1+	GO:0060491	regulation of cell projection assembly	1.45635e-06	3.16549e-05
BCL2+_Mcl1+	GO:1990778	protein localization to cell periphery	1.45716e-06	3.16549e-05
BCL2+_Mcl1+	GO:0022407	regulation of cell-cell adhesion	1.55319e-06	3.34475e-05
BCL2+_Mcl1+	GO:0043161	proteasome-mediated ubiquitin-dependent protein catabolic process	1.55319e-06	3.34475e-05
BCL2+_Mcl1+	GO:0032984	protein-containing complex disassembly	1.69345e-06	3.63101e-05
BCL2+_Mcl1+	GO:0043491	protein kinase B signaling	1.70298e-06	3.63572e-05
BCL2+_Mcl1+	GO:0022612	gland morphogenesis	1.7827e-06	3.78958e-05
BCL2+_Mcl1+	GO:0002040	sprouting angiogenesis	1.80326e-06	3.81691e-05
BCL2+_Mcl1+	GO:0010464	regulation of mesenchymal cell proliferation	1.84957e-06	3.85116e-05
BCL2+_Mcl1+	GO:0061028	establishment of endothelial barrier	1.84957e-06	3.85116e-05
BCL2+_Mcl1+	GO:0120192	tight junction assembly	1.84957e-06	3.85116e-05
BCL2+_Mcl1+	GO:0035966	response to topologically incorrect protein	1.85055e-06	3.85116e-05
BCL2+_Mcl1+	GO:0097237	cellular response to toxic substance	2.0984e-06	4.3487e-05
BCL2+_Mcl1+	GO:0051897	positive regulation of protein kinase B signaling	2.2626e-06	4.66945e-05
BCL2+_Mcl1+	GO:0051894	positive regulation of focal adhesion assembly	2.36187e-06	4.85408e-05
BCL2+_Mcl1+	GO:2000117	negative regulation of cysteine-type endopeptidase activity	2.37917e-06	4.86943e-05
BCL2+_Mcl1+	GO:0051973	positive regulation of telomerase activity	2.3892e-06	4.86984e-05
BCL2+_Mcl1+	GO:0045732	positive regulation of protein catabolic process	2.42622e-06	4.92503e-05
BCL2+_Mcl1+	GO:2001238	positive regulation of extrinsic apoptotic signaling pathway	2.44817e-06	4.94132e-05
BCL2+_Mcl1+	GO:0043624	cellular protein complex disassembly	2.4542e-06	4.94132e-05
BCL2+_Mcl1+	GO:0010810	regulation of cell-substrate adhesion	2.6034e-06	5.22051e-05
BCL2+_Mcl1+	GO:0072594	establishment of protein localization to organelle	2.6481e-06	5.28872e-05
BCL2+_Mcl1+	GO:0098760	response to interleukin-7	2.79825e-06	5.54389e-05
BCL2+_Mcl1+	GO:0098761	cellular response to interleukin-7	2.79825e-06	5.54389e-05
BCL2+_Mcl1+	GO:0055002	striated muscle cell development	2.89299e-06	5.70875e-05
BCL2+_Mcl1+	GO:0042542	response to hydrogen peroxide	2.99661e-06	5.85542e-05
BCL2+_Mcl1+	GO:0006458	'de novo' protein folding	3.00278e-06	5.85542e-05
BCL2+_Mcl1+	GO:1903427	negative regulation of reactive oxygen species biosynthetic process	3.00278e-06	5.85542e-05
BCL2+_Mcl1+	GO:0000956	nuclear-transcribed mRNA catabolic process	3.14742e-06	6.09067e-05
BCL2+_Mcl1+	GO:0150117	positive regulation of cell-substrate junction organization	3.16031e-06	6.09067e-05
BCL2+_Mcl1+	GO:1902175	regulation of oxidative stress-induced intrinsic apoptotic signaling pathway	3.16031e-06	6.09067e-05
BCL2+_Mcl1+	GO:0015980	energy derivation by oxidation of organic compounds	3.28396e-06	6.30444e-05
BCL2+_Mcl1+	GO:1902600	proton transmembrane transport	3.42479e-06	6.54456e-05
BCL2+_Mcl1+	GO:0045637	regulation of myeloid cell differentiation	3.43546e-06	6.54456e-05
BCL2+_Mcl1+	GO:0015672	monovalent inorganic cation transport	3.49124e-06	6.62532e-05
BCL2+_Mcl1+	GO:0010498	proteasomal protein catabolic process	3.64648e-06	6.89352e-05
BCL2+_Mcl1+	GO:0036474	cell death in response to hydrogen peroxide	3.74504e-06	7.05291e-05
BCL2+_Mcl1+	GO:0002028	regulation of sodium ion transport	3.85374e-06	7.22974e-05
BCL2+_Mcl1+	GO:0008088	axo-dendritic transport	3.86812e-06	7.22974e-05
BCL2+_Mcl1+	GO:0010951	negative regulation of endopeptidase activity	3.93935e-06	7.33519e-05
BCL2+_Mcl1+	GO:0070371	ERK1 and ERK2 cascade	4.04019e-06	7.49477e-05
BCL2+_Mcl1+	GO:0006401	RNA catabolic process	4.12874e-06	7.63047e-05
BCL2+_Mcl1+	GO:0001655	urogenital system development	4.19189e-06	7.71837e-05
BCL2+_Mcl1+	GO:0050680	negative regulation of epithelial cell proliferation	4.21413e-06	7.73059e-05
BCL2+_Mcl1+	GO:0051028	mRNA transport	4.32617e-06	7.90684e-05
BCL2+_Mcl1+	GO:0045862	positive regulation of proteolysis	4.49046e-06	8.17694e-05
BCL2+_Mcl1+	GO:0097709	connective tissue replacement	4.57316e-06	8.29701e-05
BCL2+_Mcl1+	GO:0010634	positive regulation of epithelial cell migration	4.59788e-06	8.31142e-05
BCL2+_Mcl1+	GO:0120193	tight junction organization	4.66207e-06	8.39682e-05
BCL2+_Mcl1+	GO:0009141	nucleoside triphosphate metabolic process	4.79791e-06	8.61016e-05
BCL2+_Mcl1+	GO:0008154	actin polymerization or depolymerization	5.13602e-06	9.18366e-05
BCL2+_Mcl1+	GO:0032507	maintenance of protein location in cell	5.25747e-06	9.367e-05
BCL2+_Mcl1+	GO:0006338	chromatin remodeling	5.30046e-06	9.38044e-05
BCL2+_Mcl1+	GO:0016331	morphogenesis of embryonic epithelium	5.32062e-06	9.38044e-05
BCL2+_Mcl1+	GO:0010811	positive regulation of cell-substrate adhesion	5.32183e-06	9.38044e-05
BCL2+_Mcl1+	GO:0006898	receptor-mediated endocytosis	5.48723e-06	9.63767e-05
BCL2+_Mcl1+	GO:0010959	regulation of metal ion transport	5.53329e-06	9.68423e-05
BCL2+_Mcl1+	GO:0043523	regulation of neuron apoptotic process	5.65022e-06	9.85406e-05
BCL2+_Mcl1+	GO:0048730	epidermis morphogenesis	5.70279e-06	9.91086e-05
BCL2+_Mcl1+	GO:0050792	regulation of viral process	5.72771e-06	9.91934e-05
BCL2+_Mcl1+	GO:0008637	apoptotic mitochondrial changes	5.87975e-06	0.000101472
BCL2+_Mcl1+	GO:1901215	negative regulation of neuron death	6.00916e-06	0.000103345
BCL2+_Mcl1+	GO:0001936	regulation of endothelial cell proliferation	6.39404e-06	0.000109461
BCL2+_Mcl1+	GO:0043154	negative regulation of cysteine-type endopeptidase activity involved in apoptotic process	6.44748e-06	0.000109461
BCL2+_Mcl1+	GO:0010639	negative regulation of organelle organization	6.48597e-06	0.000109461
BCL2+_Mcl1+	GO:0008630	intrinsic apoptotic signaling pathway in response to DNA damage	6.49738e-06	0.000109461
BCL2+_Mcl1+	GO:0030516	regulation of axon extension	6.49738e-06	0.000109461
BCL2+_Mcl1+	GO:0046822	regulation of nucleocytoplasmic transport	6.49738e-06	0.000109461
BCL2+_Mcl1+	GO:0031529	ruffle organization	6.53893e-06	0.000109788
BCL2+_Mcl1+	GO:0010770	positive regulation of cell morphogenesis involved in differentiation	6.6267e-06	0.000110768
BCL2+_Mcl1+	GO:0001819	positive regulation of cytokine production	6.64204e-06	0.000110768
BCL2+_Mcl1+	GO:0051099	positive regulation of binding	6.76295e-06	0.000112406
BCL2+_Mcl1+	GO:0046825	regulation of protein export from nucleus	6.96843e-06	0.000115363
BCL2+_Mcl1+	GO:0044788	modulation by host of viral process	7.01073e-06	0.000115363
BCL2+_Mcl1+	GO:0060571	morphogenesis of an epithelial fold	7.01073e-06	0.000115363
BCL2+_Mcl1+	GO:0001503	ossification	7.56474e-06	0.000123692
BCL2+_Mcl1+	GO:0010595	positive regulation of endothelial cell migration	7.56688e-06	0.000123692
BCL2+_Mcl1+	GO:0030850	prostate gland development	7.69785e-06	0.000125008
BCL2+_Mcl1+	GO:0043470	regulation of carbohydrate catabolic process	7.69785e-06	0.000125008
BCL2+_Mcl1+	GO:0055001	muscle cell development	7.73872e-06	0.000125261
BCL2+_Mcl1+	GO:0070997	neuron death	7.77169e-06	0.000125385
BCL2+_Mcl1+	GO:0034614	cellular response to reactive oxygen species	8.27789e-06	0.000133118
BCL2+_Mcl1+	GO:2001237	negative regulation of extrinsic apoptotic signaling pathway	8.42343e-06	0.00013502
BCL2+_Mcl1+	GO:0071364	cellular response to epidermal growth factor stimulus	8.46341e-06	0.000135223
BCL2+_Mcl1+	GO:0042026	protein refolding	8.94182e-06	0.000142408
BCL2+_Mcl1+	GO:0045669	positive regulation of osteoblast differentiation	9.20036e-06	0.000146056
BCL2+_Mcl1+	GO:0060485	mesenchyme development	9.46882e-06	0.000149837
BCL2+_Mcl1+	GO:0051261	protein depolymerization	9.57895e-06	0.000151097
BCL2+_Mcl1+	GO:0030705	cytoskeleton-dependent intracellular transport	9.79078e-06	0.000153948
BCL2+_Mcl1+	GO:0050773	regulation of dendrite development	1.01316e-05	0.000158804
BCL2+_Mcl1+	GO:0048524	positive regulation of viral process	1.04142e-05	0.000162718
BCL2+_Mcl1+	GO:0002042	cell migration involved in sprouting angiogenesis	1.05498e-05	0.000164317
BCL2+_Mcl1+	GO:1903364	positive regulation of cellular protein catabolic process	1.08491e-05	0.00016845
BCL2+_Mcl1+	GO:0045666	positive regulation of neuron differentiation	1.09576e-05	0.000169602
BCL2+_Mcl1+	GO:0030278	regulation of ossification	1.09941e-05	0.000169638
BCL2+_Mcl1+	GO:0031532	actin cytoskeleton reorganization	1.15238e-05	0.000177259
BCL2+_Mcl1+	GO:0008015	blood circulation	1.20869e-05	0.000185344
BCL2+_Mcl1+	GO:0008631	intrinsic apoptotic signaling pathway in response to oxidative stress	1.22746e-05	0.000186634
BCL2+_Mcl1+	GO:0043536	positive regulation of blood vessel endothelial cell migration	1.22851e-05	0.000186634
BCL2+_Mcl1+	GO:0021543	pallium development	1.23217e-05	0.000186634
BCL2+_Mcl1+	GO:0051494	negative regulation of cytoskeleton organization	1.23217e-05	0.000186634
BCL2+_Mcl1+	GO:0006469	negative regulation of protein kinase activity	1.24413e-05	0.000187871
BCL2+_Mcl1+	GO:0032271	regulation of protein polymerization	1.30327e-05	0.000195339
BCL2+_Mcl1+	GO:0044770	cell cycle phase transition	1.30485e-05	0.000195339
BCL2+_Mcl1+	GO:0007044	cell-substrate junction assembly	1.30936e-05	0.000195339
BCL2+_Mcl1+	GO:0150115	cell-substrate junction organization	1.30936e-05	0.000195339
BCL2+_Mcl1+	GO:0042110	T cell activation	1.35913e-05	0.000202155
BCL2+_Mcl1+	GO:0045727	positive regulation of translation	1.38811e-05	0.000205263
BCL2+_Mcl1+	GO:0002573	myeloid leukocyte differentiation	1.38831e-05	0.000205263
BCL2+_Mcl1+	GO:0035148	tube formation	1.40874e-05	0.00020654
BCL2+_Mcl1+	GO:1903426	regulation of reactive oxygen species biosynthetic process	1.41076e-05	0.00020654
BCL2+_Mcl1+	GO:0036475	neuron death in response to oxidative stress	1.41363e-05	0.00020654
BCL2+_Mcl1+	GO:1903203	regulation of oxidative stress-induced neuron death	1.41363e-05	0.00020654
BCL2+_Mcl1+	GO:0010463	mesenchymal cell proliferation	1.42581e-05	0.000207707
BCL2+_Mcl1+	GO:0070830	bicellular tight junction assembly	1.46658e-05	0.000212397
BCL2+_Mcl1+	GO:0070849	response to epidermal growth factor	1.46658e-05	0.000212397
BCL2+_Mcl1+	GO:0009636	response to toxic substance	1.48392e-05	0.000214281
BCL2+_Mcl1+	GO:0048738	cardiac muscle tissue development	1.53626e-05	0.000221195
BCL2+_Mcl1+	GO:0007599	hemostasis	1.55139e-05	0.000222716
BCL2+_Mcl1+	GO:0003012	muscle system process	1.55582e-05	0.000222716
BCL2+_Mcl1+	GO:0090257	regulation of muscle system process	1.57499e-05	0.000224811
BCL2+_Mcl1+	GO:0046677	response to antibiotic	1.60749e-05	0.000228791
BCL2+_Mcl1+	GO:0043524	negative regulation of neuron apoptotic process	1.62296e-05	0.000229937
BCL2+_Mcl1+	GO:0030522	intracellular receptor signaling pathway	1.62483e-05	0.000229937
BCL2+_Mcl1+	GO:0044344	cellular response to fibroblast growth factor stimulus	1.63519e-05	0.000230089
BCL2+_Mcl1+	GO:0051492	regulation of stress fiber assembly	1.63519e-05	0.000230089
BCL2+_Mcl1+	GO:0032434	regulation of proteasomal ubiquitin-dependent protein catabolic process	1.66087e-05	0.000231076
BCL2+_Mcl1+	GO:0043500	muscle adaptation	1.66087e-05	0.000231076
BCL2+_Mcl1+	GO:0060996	dendritic spine development	1.66087e-05	0.000231076
BCL2+_Mcl1+	GO:0061013	regulation of mRNA catabolic process	1.66087e-05	0.000231076
BCL2+_Mcl1+	GO:0010970	transport along microtubule	1.673e-05	0.000232111
BCL2+_Mcl1+	GO:0014897	striated muscle hypertrophy	1.71836e-05	0.000237738
BCL2+_Mcl1+	GO:0071236	cellular response to antibiotic	1.73491e-05	0.00023936
BCL2+_Mcl1+	GO:1903205	regulation of hydrogen peroxide-induced cell death	1.75451e-05	0.000241391
BCL2+_Mcl1+	GO:0071496	cellular response to external stimulus	1.81471e-05	0.000248983
BCL2+_Mcl1+	GO:0007229	integrin-mediated signaling pathway	1.82295e-05	0.000249422
BCL2+_Mcl1+	GO:0009991	response to extracellular stimulus	1.84986e-05	0.000251949
BCL2+_Mcl1+	GO:1901888	regulation of cell junction assembly	1.8516e-05	0.000251949
BCL2+_Mcl1+	GO:0120034	positive regulation of plasma membrane bounded cell projection assembly	1.89299e-05	0.000256876
BCL2+_Mcl1+	GO:0045667	regulation of osteoblast differentiation	1.93462e-05	0.000261808
BCL2+_Mcl1+	GO:0000302	response to reactive oxygen species	1.97521e-05	0.000266376
BCL2+_Mcl1+	GO:0014743	regulation of muscle hypertrophy	1.97913e-05	0.000266376
BCL2+_Mcl1+	GO:0071900	regulation of protein serine/threonine kinase activity	2.00148e-05	0.000268653
BCL2+_Mcl1+	GO:0071774	response to fibroblast growth factor	2.02909e-05	0.000270892
BCL2+_Mcl1+	GO:1903313	positive regulation of mRNA metabolic process	2.02909e-05	0.000270892
BCL2+_Mcl1+	GO:2001038	regulation of cellular response to drug	2.06347e-05	0.000274741
BCL2+_Mcl1+	GO:0014896	muscle hypertrophy	2.08289e-05	0.000276583
BCL2+_Mcl1+	GO:0060562	epithelial tube morphogenesis	2.09332e-05	0.000277225
BCL2+_Mcl1+	GO:0035051	cardiocyte differentiation	2.14e-05	0.000282651
BCL2+_Mcl1+	GO:0031069	hair follicle morphogenesis	2.16049e-05	0.000284599
BCL2+_Mcl1+	GO:0030837	negative regulation of actin filament polymerization	2.18736e-05	0.000287374
BCL2+_Mcl1+	GO:0010038	response to metal ion	2.25639e-05	0.000295659
BCL2+_Mcl1+	GO:0043467	regulation of generation of precursor metabolites and energy	2.35063e-05	0.000307195
BCL2+_Mcl1+	GO:1904018	positive regulation of vasculature development	2.39133e-05	0.000311692
BCL2+_Mcl1+	GO:1902041	regulation of extrinsic apoptotic signaling pathway via death domain receptors	2.43102e-05	0.000316033
BCL2+_Mcl1+	GO:2000379	positive regulation of reactive oxygen species metabolic process	2.51301e-05	0.000325837
BCL2+_Mcl1+	GO:0051592	response to calcium ion	2.558e-05	0.000329942
BCL2+_Mcl1+	GO:0061387	regulation of extent of cell growth	2.558e-05	0.000329942
BCL2+_Mcl1+	GO:1903204	negative regulation of oxidative stress-induced neuron death	2.60871e-05	0.000335609
BCL2+_Mcl1+	GO:0045766	positive regulation of angiogenesis	2.61875e-05	0.000336027
BCL2+_Mcl1+	GO:0051084	'de novo' posttranslational protein folding	2.64089e-05	0.000337993
BCL2+_Mcl1+	GO:0010976	positive regulation of neuron projection development	2.69235e-05	0.000343692
BCL2+_Mcl1+	GO:0043401	steroid hormone mediated signaling pathway	2.75565e-05	0.000349968
BCL2+_Mcl1+	GO:1901890	positive regulation of cell junction assembly	2.75565e-05	0.000349968
BCL2+_Mcl1+	GO:0051972	regulation of telomerase activity	2.85188e-05	0.000361262
BCL2+_Mcl1+	GO:0014911	positive regulation of smooth muscle cell migration	2.86737e-05	0.000361376
BCL2+_Mcl1+	GO:0048008	platelet-derived growth factor receptor signaling pathway	2.86737e-05	0.000361376
BCL2+_Mcl1+	GO:1903050	regulation of proteolysis involved in cellular protein catabolic process	3.06667e-05	0.000385513
BCL2+_Mcl1+	GO:2000058	regulation of ubiquitin-dependent protein catabolic process	3.0827e-05	0.000386547
BCL2+_Mcl1+	GO:0050878	regulation of body fluid levels	3.157e-05	0.000394865
BCL2+_Mcl1+	GO:0007265	Ras protein signal transduction	3.18678e-05	0.000397585
BCL2+_Mcl1+	GO:0010664	negative regulation of striated muscle cell apoptotic process	3.20586e-05	0.000397961
BCL2+_Mcl1+	GO:0061462	protein localization to lysosome	3.20586e-05	0.000397961
BCL2+_Mcl1+	GO:0051258	protein polymerization	3.2656e-05	0.000404363
BCL2+_Mcl1+	GO:0032469	endoplasmic reticulum calcium ion homeostasis	3.35793e-05	0.000412701
BCL2+_Mcl1+	GO:1901032	negative regulation of response to reactive oxygen species	3.35793e-05	0.000412701
BCL2+_Mcl1+	GO:1903206	negative regulation of hydrogen peroxide-induced cell death	3.35793e-05	0.000412701
BCL2+_Mcl1+	GO:1901214	regulation of neuron death	3.50475e-05	0.000429678
BCL2+_Mcl1+	GO:0051702	interaction with symbiont	3.53657e-05	0.000432509
BCL2+_Mcl1+	GO:0043270	positive regulation of ion transport	3.68083e-05	0.000449043
BCL2+_Mcl1+	GO:0032233	positive regulation of actin filament bundle assembly	3.7186e-05	0.000451427
BCL2+_Mcl1+	GO:0046824	positive regulation of nucleocytoplasmic transport	3.7186e-05	0.000451427
BCL2+_Mcl1+	GO:1901989	positive regulation of cell cycle phase transition	3.74178e-05	0.00045313
BCL2+_Mcl1+	GO:0002053	positive regulation of mesenchymal cell proliferation	3.86651e-05	0.000465778
BCL2+_Mcl1+	GO:0061756	leukocyte adhesion to vascular endothelial cell	3.86651e-05	0.000465778
BCL2+_Mcl1+	GO:0098974	postsynaptic actin cytoskeleton organization	3.88383e-05	0.000465778
BCL2+_Mcl1+	GO:0099188	postsynaptic cytoskeleton organization	3.88383e-05	0.000465778
BCL2+_Mcl1+	GO:0045682	regulation of epidermis development	3.94969e-05	0.000472531
BCL2+_Mcl1+	GO:0043502	regulation of muscle adaptation	4.12359e-05	0.000492148
BCL2+_Mcl1+	GO:0071248	cellular response to metal ion	4.14664e-05	0.000493709
BCL2+_Mcl1+	GO:0009299	mRNA transcription	4.27051e-05	0.000507238
BCL2+_Mcl1+	GO:0008406	gonad development	4.39766e-05	0.000521091
BCL2+_Mcl1+	GO:0003007	heart morphogenesis	4.43342e-05	0.000524074
BCL2+_Mcl1+	GO:0043488	regulation of mRNA stability	4.53846e-05	0.000535215
BCL2+_Mcl1+	GO:0035265	organ growth	4.66334e-05	0.000548361
BCL2+_Mcl1+	GO:0099173	postsynapse organization	4.67208e-05	0.000548361
BCL2+_Mcl1+	GO:0010927	cellular component assembly involved in morphogenesis	4.68479e-05	0.000548553
BCL2+_Mcl1+	GO:1901361	organic cyclic compound catabolic process	4.7532e-05	0.00055525
BCL2+_Mcl1+	GO:0034620	cellular response to unfolded protein	4.90065e-05	0.000571128
BCL2+_Mcl1+	GO:0030100	regulation of endocytosis	4.94311e-05	0.000573378
BCL2+_Mcl1+	GO:0051651	maintenance of location in cell	4.94311e-05	0.000573378
BCL2+_Mcl1+	GO:0001954	positive regulation of cell-matrix adhesion	5.19506e-05	0.000599794
BCL2+_Mcl1+	GO:0035924	cellular response to vascular endothelial growth factor stimulus	5.19506e-05	0.000599794
BCL2+_Mcl1+	GO:0048762	mesenchymal cell differentiation	5.23762e-05	0.000603301
BCL2+_Mcl1+	GO:1902176	negative regulation of oxidative stress-induced intrinsic apoptotic signaling pathway	5.3855e-05	0.000615198
BCL2+_Mcl1+	GO:1903019	negative regulation of glycoprotein metabolic process	5.3855e-05	0.000615198
BCL2+_Mcl1+	GO:0060688	regulation of morphogenesis of a branching structure	5.39059e-05	0.000615198
BCL2+_Mcl1+	GO:2000378	negative regulation of reactive oxygen species metabolic process	5.39059e-05	0.000615198
BCL2+_Mcl1+	GO:0045778	positive regulation of ossification	5.47683e-05	0.000622173
BCL2+_Mcl1+	GO:0110020	regulation of actomyosin structure organization	5.47683e-05	0.000622173
BCL2+_Mcl1+	GO:0002262	myeloid cell homeostasis	5.50033e-05	0.000623412
BCL2+_Mcl1+	GO:0007596	blood coagulation	5.51917e-05	0.00062412
BCL2+_Mcl1+	GO:0045137	development of primary sexual characteristics	5.54753e-05	0.000625898
BCL2+_Mcl1+	GO:0044772	mitotic cell cycle phase transition	5.6114e-05	0.000631665
BCL2+_Mcl1+	GO:0030324	lung development	5.87352e-05	0.000659672
BCL2+_Mcl1+	GO:0009743	response to carbohydrate	5.97002e-05	0.000668993
BCL2+_Mcl1+	GO:0034446	substrate adhesion-dependent cell spreading	6.00538e-05	0.000671437
BCL2+_Mcl1+	GO:2000278	regulation of DNA biosynthetic process	6.02636e-05	0.000672265
BCL2+_Mcl1+	GO:2001244	positive regulation of intrinsic apoptotic signaling pathway	6.07254e-05	0.000675894
BCL2+_Mcl1+	GO:0051235	maintenance of location	6.21403e-05	0.000690092
BCL2+_Mcl1+	GO:0048813	dendrite morphogenesis	6.26036e-05	0.000692134
BCL2+_Mcl1+	GO:0061136	regulation of proteasomal protein catabolic process	6.26036e-05	0.000692134
BCL2+_Mcl1+	GO:0022613	ribonucleoprotein complex biogenesis	6.43541e-05	0.000709902
BCL2+_Mcl1+	GO:0007548	sex differentiation	6.56422e-05	0.000722501
BCL2+_Mcl1+	GO:0051384	response to glucocorticoid	6.6897e-05	0.00073468
BCL2+_Mcl1+	GO:0030833	regulation of actin filament polymerization	6.79429e-05	0.000742873
BCL2+_Mcl1+	GO:0050817	coagulation	6.79429e-05	0.000742873
BCL2+_Mcl1+	GO:0010633	negative regulation of epithelial cell migration	6.82571e-05	0.000744664
BCL2+_Mcl1+	GO:0045604	regulation of epidermal cell differentiation	6.86508e-05	0.000745674
BCL2+_Mcl1+	GO:0051496	positive regulation of stress fiber assembly	6.86508e-05	0.000745674
BCL2+_Mcl1+	GO:0034655	nucleobase-containing compound catabolic process	6.93111e-05	0.000751198
BCL2+_Mcl1+	GO:0030323	respiratory tube development	6.95519e-05	0.000752163
BCL2+_Mcl1+	GO:0007264	small GTPase mediated signal transduction	7.06562e-05	0.00076244
BCL2+_Mcl1+	GO:1903409	reactive oxygen species biosynthetic process	7.09466e-05	0.00076391
BCL2+_Mcl1+	GO:0072089	stem cell proliferation	7.11706e-05	0.000764659
BCL2+_Mcl1+	GO:0035967	cellular response to topologically incorrect protein	7.19479e-05	0.000771338
BCL2+_Mcl1+	GO:0043433	negative regulation of DNA-binding transcription factor activity	7.27291e-05	0.000778029
BCL2+_Mcl1+	GO:1900153	positive regulation of nuclear-transcribed mRNA catabolic process, deadenylation-dependent decay	7.29893e-05	0.000779129
BCL2+_Mcl1+	GO:0031668	cellular response to extracellular stimulus	7.35286e-05	0.000783198
BCL2+_Mcl1+	GO:0006839	mitochondrial transport	7.57281e-05	0.000803413
BCL2+_Mcl1+	GO:0017038	protein import	7.57508e-05	0.000803413
BCL2+_Mcl1+	GO:0006997	nucleus organization	7.68744e-05	0.000813588
BCL2+_Mcl1+	GO:0001937	negative regulation of endothelial cell proliferation	7.72183e-05	0.000814973
BCL2+_Mcl1+	GO:0010721	negative regulation of cell development	7.73344e-05	0.000814973
BCL2+_Mcl1+	GO:0075522	IRES-dependent viral translational initiation	8.14872e-05	0.000855098
BCL2+_Mcl1+	GO:0150105	protein localization to cell-cell junction	8.14872e-05	0.000855098
BCL2+_Mcl1+	GO:1901879	regulation of protein depolymerization	8.16818e-05	0.000855328
BCL2+_Mcl1+	GO:0034101	erythrocyte homeostasis	8.23538e-05	0.000858438
BCL2+_Mcl1+	GO:0033119	negative regulation of RNA splicing	8.24988e-05	0.000858438
BCL2+_Mcl1+	GO:1900027	regulation of ruffle assembly	8.24988e-05	0.000858438
BCL2+_Mcl1+	GO:0071356	cellular response to tumor necrosis factor	8.31894e-05	0.00086381
BCL2+_Mcl1+	GO:0010611	regulation of cardiac muscle hypertrophy	8.56939e-05	0.000887954
BCL2+_Mcl1+	GO:1902105	regulation of leukocyte differentiation	8.71587e-05	0.000901246
BCL2+_Mcl1+	GO:0018105	peptidyl-serine phosphorylation	8.92431e-05	0.000920877
BCL2+_Mcl1+	GO:1903035	negative regulation of response to wounding	9.00574e-05	0.000927336
BCL2+_Mcl1+	GO:0090068	positive regulation of cell cycle process	9.04111e-05	0.000927336
BCL2+_Mcl1+	GO:0010765	positive regulation of sodium ion transport	9.06179e-05	0.000927336
BCL2+_Mcl1+	GO:0030835	negative regulation of actin filament depolymerization	9.06179e-05	0.000927336
BCL2+_Mcl1+	GO:0043087	regulation of GTPase activity	9.12964e-05	0.000932353
BCL2+_Mcl1+	GO:0007159	leukocyte cell-cell adhesion	9.32798e-05	0.000948626
BCL2+_Mcl1+	GO:0021987	cerebral cortex development	9.35473e-05	0.000948626
BCL2+_Mcl1+	GO:0048661	positive regulation of smooth muscle cell proliferation	9.35473e-05	0.000948626
BCL2+_Mcl1+	GO:0018209	peptidyl-serine modification	9.3656e-05	0.000948626
BCL2+_Mcl1+	GO:0099111	microtubule-based transport	9.69342e-05	0.000978095
BCL2+_Mcl1+	GO:0046827	positive regulation of protein export from nucleus	9.69604e-05	0.000978095
BCL2+_Mcl1+	GO:0031960	response to corticosteroid	9.91496e-05	0.000998146
BCL2+_Mcl1+	GO:1902003	regulation of amyloid-beta formation	0.000100888	0.00100813
BCL2+_Mcl1+	GO:2001039	negative regulation of cellular response to drug	0.000100888	0.00100813
BCL2+_Mcl1+	GO:1903320	regulation of protein modification by small protein conjugation or removal	0.000101871	0.00100813
BCL2+_Mcl1+	GO:0043487	regulation of RNA stability	0.00010188	0.00100813
BCL2+_Mcl1+	GO:0019080	viral gene expression	0.000101881	0.00100813
BCL2+_Mcl1+	GO:0042775	mitochondrial ATP synthesis coupled electron transport	0.000101881	0.00100813
BCL2+_Mcl1+	GO:0019439	aromatic compound catabolic process	0.000101897	0.00100813
BCL2+_Mcl1+	GO:0031099	regeneration	0.000101973	0.00100813
BCL2+_Mcl1+	GO:1903900	regulation of viral life cycle	0.000101973	0.00100813
BCL2+_Mcl1+	GO:0032200	telomere organization	0.000105054	0.00103652
BCL2+_Mcl1+	GO:0006110	regulation of glycolytic process	0.000105851	0.00103818
BCL2+_Mcl1+	GO:0043403	skeletal muscle tissue regeneration	0.000105851	0.00103818
BCL2+_Mcl1+	GO:1901031	regulation of response to reactive oxygen species	0.000105851	0.00103818
BCL2+_Mcl1+	GO:1903036	positive regulation of response to wounding	0.000106724	0.00104451
BCL2+_Mcl1+	GO:1903708	positive regulation of hemopoiesis	0.000106918	0.00104451
BCL2+_Mcl1+	GO:0031667	response to nutrient levels	0.000108923	0.001062
BCL2+_Mcl1+	GO:1900006	positive regulation of dendrite development	0.000110837	0.00107854
BCL2+_Mcl1+	GO:0010656	negative regulation of muscle cell apoptotic process	0.000115543	0.00111774
BCL2+_Mcl1+	GO:0010662	regulation of striated muscle cell apoptotic process	0.000115543	0.00111774
BCL2+_Mcl1+	GO:1903902	positive regulation of viral life cycle	0.000115543	0.00111774
BCL2+_Mcl1+	GO:0030856	regulation of epithelial cell differentiation	0.00011719	0.00113147
BCL2+_Mcl1+	GO:0009060	aerobic respiration	0.000118761	0.00114218
BCL2+_Mcl1+	GO:2000573	positive regulation of DNA biosynthetic process	0.000118761	0.00114218
BCL2+_Mcl1+	GO:0042035	regulation of cytokine biosynthetic process	0.000120457	0.00115625
BCL2+_Mcl1+	GO:0000387	spliceosomal snRNP assembly	0.000122391	0.00116802
BCL2+_Mcl1+	GO:0033561	regulation of water loss via skin	0.000122391	0.00116802
BCL2+_Mcl1+	GO:2000144	positive regulation of DNA-templated transcription, initiation	0.000122391	0.00116802
BCL2+_Mcl1+	GO:0043616	keratinocyte proliferation	0.000123103	0.0011703
BCL2+_Mcl1+	GO:0071385	cellular response to glucocorticoid stimulus	0.000123103	0.0011703
BCL2+_Mcl1+	GO:0051656	establishment of organelle localization	0.00012533	0.0011892
BCL2+_Mcl1+	GO:1900151	regulation of nuclear-transcribed mRNA catabolic process, deadenylation-dependent decay	0.000126546	0.00119615
BCL2+_Mcl1+	GO:1904994	regulation of leukocyte adhesion to vascular endothelial cell	0.000126546	0.00119615
BCL2+_Mcl1+	GO:0060070	canonical Wnt signaling pathway	0.000128083	0.00120837
BCL2+_Mcl1+	GO:0060998	regulation of dendritic spine development	0.000131224	0.00123478
BCL2+_Mcl1+	GO:0042177	negative regulation of protein catabolic process	0.00013163	0.00123478
BCL2+_Mcl1+	GO:0051101	regulation of DNA binding	0.00013163	0.00123478
BCL2+_Mcl1+	GO:0070373	negative regulation of ERK1 and ERK2 cascade	0.000131913	0.00123509
BCL2+_Mcl1+	GO:0045786	negative regulation of cell cycle	0.000134531	0.00125723
BCL2+_Mcl1+	GO:0021915	neural tube development	0.000138422	0.00129116
BCL2+_Mcl1+	GO:0071322	cellular response to carbohydrate stimulus	0.000143676	0.00133764
BCL2+_Mcl1+	GO:0045616	regulation of keratinocyte differentiation	0.000147372	0.00136739
BCL2+_Mcl1+	GO:0042982	amyloid precursor protein metabolic process	0.000147423	0.00136739
BCL2+_Mcl1+	GO:0043409	negative regulation of MAPK cascade	0.000148129	0.00137137
BCL2+_Mcl1+	GO:0006605	protein targeting	0.000148521	0.00137219
BCL2+_Mcl1+	GO:0048639	positive regulation of developmental growth	0.000148772	0.00137219
BCL2+_Mcl1+	GO:0070372	regulation of ERK1 and ERK2 cascade	0.00014969	0.0013781
BCL2+_Mcl1+	GO:0030218	erythrocyte differentiation	0.000152382	0.00140028
BCL2+_Mcl1+	GO:0030048	actin filament-based movement	0.000153696	0.00140974
BCL2+_Mcl1+	GO:0034976	response to endoplasmic reticulum stress	0.000154336	0.00141298
BCL2+_Mcl1+	GO:0046700	heterocycle catabolic process	0.000155026	0.00141669
BCL2+_Mcl1+	GO:0045069	regulation of viral genome replication	0.000157146	0.00143341
BCL2+_Mcl1+	GO:0007162	negative regulation of cell adhesion	0.000161197	0.00146678
BCL2+_Mcl1+	GO:0030193	regulation of blood coagulation	0.000161885	0.00146678
BCL2+_Mcl1+	GO:0061180	mammary gland epithelium development	0.000161885	0.00146678
BCL2+_Mcl1+	GO:0045444	fat cell differentiation	0.000162321	0.00146678
BCL2+_Mcl1+	GO:0046716	muscle cell cellular homeostasis	0.000162581	0.00146678
BCL2+_Mcl1+	GO:0051016	barbed-end actin filament capping	0.000162581	0.00146678
BCL2+_Mcl1+	GO:0031669	cellular response to nutrient levels	0.000164421	0.00147294
BCL2+_Mcl1+	GO:0003382	epithelial cell morphogenesis	0.000164453	0.00147294
BCL2+_Mcl1+	GO:0033120	positive regulation of RNA splicing	0.000164453	0.00147294
BCL2+_Mcl1+	GO:0071384	cellular response to corticosteroid stimulus	0.000164453	0.00147294
BCL2+_Mcl1+	GO:0042773	ATP synthesis coupled electron transport	0.00016589	0.00147779
BCL2+_Mcl1+	GO:0048286	lung alveolus development	0.00016589	0.00147779
BCL2+_Mcl1+	GO:1902305	regulation of sodium ion transmembrane transport	0.00016589	0.00147779
BCL2+_Mcl1+	GO:1903522	regulation of blood circulation	0.000170665	0.0015176
BCL2+_Mcl1+	GO:0003205	cardiac chamber development	0.00017398	0.00154431
BCL2+_Mcl1+	GO:0010950	positive regulation of endopeptidase activity	0.00017516	0.001552
BCL2+_Mcl1+	GO:0010821	regulation of mitochondrion organization	0.000175871	0.00155308
BCL2+_Mcl1+	GO:0010837	regulation of keratinocyte proliferation	0.000176223	0.00155308
BCL2+_Mcl1+	GO:0045070	positive regulation of viral genome replication	0.000176223	0.00155308
BCL2+_Mcl1+	GO:0030041	actin filament polymerization	0.000177841	0.00156456
BCL2+_Mcl1+	GO:1900046	regulation of hemostasis	0.000178877	0.00157088
BCL2+_Mcl1+	GO:0043393	regulation of protein binding	0.000179381	0.00157252
BCL2+_Mcl1+	GO:0014745	negative regulation of muscle adaptation	0.000184321	0.0016003
BCL2+_Mcl1+	GO:0030836	positive regulation of actin filament depolymerization	0.000184321	0.0016003
BCL2+_Mcl1+	GO:0032799	low-density lipoprotein receptor particle metabolic process	0.000184321	0.0016003
BCL2+_Mcl1+	GO:0042989	sequestering of actin monomers	0.000184321	0.0016003
BCL2+_Mcl1+	GO:0097201	negative regulation of transcription from RNA polymerase II promoter in response to stress	0.000184321	0.0016003
BCL2+_Mcl1+	GO:1903037	regulation of leukocyte cell-cell adhesion	0.000184489	0.0016003
BCL2+_Mcl1+	GO:0010658	striated muscle cell apoptotic process	0.000186218	0.00161248
BCL2+_Mcl1+	GO:0006352	DNA-templated transcription, initiation	0.000187252	0.00161578
BCL2+_Mcl1+	GO:0071456	cellular response to hypoxia	0.000187252	0.00161578
BCL2+_Mcl1+	GO:0043244	regulation of protein-containing complex disassembly	0.000194422	0.00167474
BCL2+_Mcl1+	GO:0022409	positive regulation of cell-cell adhesion	0.000197986	0.00170247
BCL2+_Mcl1+	GO:1901987	regulation of cell cycle phase transition	0.000201611	0.00173064
BCL2+_Mcl1+	GO:0051961	negative regulation of nervous system development	0.000202137	0.00173216
BCL2+_Mcl1+	GO:0002183	cytoplasmic translational initiation	0.000205954	0.00175878
BCL2+_Mcl1+	GO:1902307	positive regulation of sodium ion transmembrane transport	0.000205954	0.00175878
BCL2+_Mcl1+	GO:0042246	tissue regeneration	0.000208548	0.00177481
BCL2+_Mcl1+	GO:0043388	positive regulation of DNA binding	0.000208548	0.00177481
BCL2+_Mcl1+	GO:0071634	regulation of transforming growth factor beta production	0.000209355	0.00177862
BCL2+_Mcl1+	GO:0045104	intermediate filament cytoskeleton organization	0.000216373	0.00183196
BCL2+_Mcl1+	GO:1902808	positive regulation of cell cycle G1/S phase transition	0.000216373	0.00183196
BCL2+_Mcl1+	GO:0051091	positive regulation of DNA-binding transcription factor activity	0.00021825	0.0018447
BCL2+_Mcl1+	GO:0010660	regulation of muscle cell apoptotic process	0.000222064	0.00187055
BCL2+_Mcl1+	GO:0046916	cellular transition metal ion homeostasis	0.000222064	0.00187055
BCL2+_Mcl1+	GO:0034612	response to tumor necrosis factor	0.000238822	0.00200298
BCL2+_Mcl1+	GO:0022904	respiratory electron transport chain	0.000238998	0.00200298
BCL2+_Mcl1+	GO:0050818	regulation of coagulation	0.000238998	0.00200298
BCL2+_Mcl1+	GO:1903707	negative regulation of hemopoiesis	0.000240821	0.00201484
BCL2+_Mcl1+	GO:0045639	positive regulation of myeloid cell differentiation	0.00024141	0.00201636
BCL2+_Mcl1+	GO:0002685	regulation of leukocyte migration	0.000242089	0.00201863
BCL2+_Mcl1+	GO:0042476	odontogenesis	0.00024394	0.00202724
BCL2+_Mcl1+	GO:0045807	positive regulation of endocytosis	0.00024394	0.00202724
BCL2+_Mcl1+	GO:0045103	intermediate filament-based process	0.000246882	0.0020441
BCL2+_Mcl1+	GO:0045646	regulation of erythrocyte differentiation	0.000246882	0.0020441
BCL2+_Mcl1+	GO:0035308	negative regulation of protein dephosphorylation	0.000247206	0.0020441
BCL2+_Mcl1+	GO:0030010	establishment of cell polarity	0.000248508	0.00205079
BCL2+_Mcl1+	GO:0009150	purine ribonucleotide metabolic process	0.000248844	0.00205079
BCL2+_Mcl1+	GO:0016485	protein processing	0.00025051	0.00206109
BCL2+_Mcl1+	GO:0021537	telencephalon development	0.000252029	0.00207015
BCL2+_Mcl1+	GO:0001678	cellular glucose homeostasis	0.000256214	0.00210104
BCL2+_Mcl1+	GO:0033627	cell adhesion mediated by integrin	0.000259814	0.00212704
BCL2+_Mcl1+	GO:1905048	regulation of metallopeptidase activity	0.000260817	0.00213173
BCL2+_Mcl1+	GO:0032436	positive regulation of proteasomal ubiquitin-dependent protein catabolic process	0.000262422	0.00214131
BCL2+_Mcl1+	GO:0032868	response to insulin	0.000263404	0.00214579
BCL2+_Mcl1+	GO:0009152	purine ribonucleotide biosynthetic process	0.000265745	0.00215776
BCL2+_Mcl1+	GO:0062013	positive regulation of small molecule metabolic process	0.000265745	0.00215776
BCL2+_Mcl1+	GO:0009749	response to glucose	0.000267824	0.00217109
BCL2+_Mcl1+	GO:0009314	response to radiation	0.000270957	0.00219289
BCL2+_Mcl1+	GO:0010596	negative regulation of endothelial cell migration	0.000280759	0.00225747
BCL2+_Mcl1+	GO:0010761	fibroblast migration	0.000280759	0.00225747
BCL2+_Mcl1+	GO:0061014	positive regulation of mRNA catabolic process	0.000280759	0.00225747
BCL2+_Mcl1+	GO:1902373	negative regulation of mRNA catabolic process	0.000280759	0.00225747
BCL2+_Mcl1+	GO:0003300	cardiac muscle hypertrophy	0.000284356	0.00227899
BCL2+_Mcl1+	GO:0110110	positive regulation of animal organ morphogenesis	0.000284356	0.00227899
BCL2+_Mcl1+	GO:1901992	positive regulation of mitotic cell cycle phase transition	0.000287716	0.00230219
BCL2+_Mcl1+	GO:0072175	epithelial tube formation	0.000289537	0.00230745
BCL2+_Mcl1+	GO:0034205	amyloid-beta formation	0.000290236	0.00230745
BCL2+_Mcl1+	GO:0071604	transforming growth factor beta production	0.000290236	0.00230745
BCL2+_Mcl1+	GO:1902991	regulation of amyloid precursor protein catabolic process	0.000290236	0.00230745
BCL2+_Mcl1+	GO:0031345	negative regulation of cell projection organization	0.000299336	0.00236839
BCL2+_Mcl1+	GO:0043112	receptor metabolic process	0.000299336	0.00236839
BCL2+_Mcl1+	GO:0050770	regulation of axonogenesis	0.000299336	0.00236839
BCL2+_Mcl1+	GO:0042089	cytokine biosynthetic process	0.000303713	0.00239825
BCL2+_Mcl1+	GO:0060541	respiratory system development	0.000304079	0.00239825
BCL2+_Mcl1+	GO:0010952	positive regulation of peptidase activity	0.00030754	0.00242169
BCL2+_Mcl1+	GO:0050772	positive regulation of axonogenesis	0.000308115	0.00242237
BCL2+_Mcl1+	GO:1902115	regulation of organelle assembly	0.000315347	0.0024753
BCL2+_Mcl1+	GO:0009746	response to hexose	0.000316979	0.00248067
BCL2+_Mcl1+	GO:0044270	cellular nitrogen compound catabolic process	0.000317814	0.00248067
BCL2+_Mcl1+	GO:0035455	response to interferon-alpha	0.000318535	0.00248067
BCL2+_Mcl1+	GO:0048025	negative regulation of mRNA splicing, via spliceosome	0.000318535	0.00248067
BCL2+_Mcl1+	GO:0051882	mitochondrial depolarization	0.000318535	0.00248067
BCL2+_Mcl1+	GO:1904064	positive regulation of cation transmembrane transport	0.000326489	0.00253862
BCL2+_Mcl1+	GO:0010657	muscle cell apoptotic process	0.00033351	0.00258447
BCL2+_Mcl1+	GO:0030518	intracellular steroid hormone receptor signaling pathway	0.00033351	0.00258447
BCL2+_Mcl1+	GO:0009566	fertilization	0.000334995	0.00258447
BCL2+_Mcl1+	GO:0034284	response to monosaccharide	0.000334995	0.00258447
BCL2+_Mcl1+	GO:0044843	cell cycle G1/S phase transition	0.000334995	0.00258447
BCL2+_Mcl1+	GO:0007435	salivary gland morphogenesis	0.000338927	0.00260669
BCL2+_Mcl1+	GO:0051693	actin filament capping	0.000338927	0.00260669
BCL2+_Mcl1+	GO:0022900	electron transport chain	0.000344373	0.00264447
BCL2+_Mcl1+	GO:0055007	cardiac muscle cell differentiation	0.000345215	0.00264683
BCL2+_Mcl1+	GO:0032680	regulation of tumor necrosis factor production	0.000346425	0.002652
BCL2+_Mcl1+	GO:0016055	Wnt signaling pathway	0.000349	0.00266759
BCL2+_Mcl1+	GO:0071559	response to transforming growth factor beta	0.000349588	0.00266797
BCL2+_Mcl1+	GO:0072001	renal system development	0.000350844	0.00267343
BCL2+_Mcl1+	GO:1905475	regulation of protein localization to membrane	0.000353879	0.00269242
BCL2+_Mcl1+	GO:0003334	keratinocyte development	0.000357711	0.00270083
BCL2+_Mcl1+	GO:0010561	negative regulation of glycoprotein biosynthetic process	0.000357711	0.00270083
BCL2+_Mcl1+	GO:0019081	viral translation	0.000357711	0.00270083
BCL2+_Mcl1+	GO:0048755	branching morphogenesis of a nerve	0.000357711	0.00270083
BCL2+_Mcl1+	GO:0051451	myoblast migration	0.000357711	0.00270083
BCL2+_Mcl1+	GO:0061077	chaperone-mediated protein folding	0.0003597	0.00271171
BCL2+_Mcl1+	GO:0032612	interleukin-1 production	0.000360626	0.00271456
BCL2+_Mcl1+	GO:0002065	columnar/cuboidal epithelial cell differentiation	0.000367959	0.00276556
BCL2+_Mcl1+	GO:0009259	ribonucleotide metabolic process	0.000371413	0.00278728
BCL2+_Mcl1+	GO:0198738	cell-cell signaling by wnt	0.000373261	0.00279691
BCL2+_Mcl1+	GO:0034764	positive regulation of transmembrane transport	0.000388914	0.00289872
BCL2+_Mcl1+	GO:0045931	positive regulation of mitotic cell cycle	0.000389418	0.00289872
BCL2+_Mcl1+	GO:1903555	regulation of tumor necrosis factor superfamily cytokine production	0.000389418	0.00289872
BCL2+_Mcl1+	GO:1904738	vascular associated smooth muscle cell migration	0.000389774	0.00289872
BCL2+_Mcl1+	GO:1904752	regulation of vascular associated smooth muscle cell migration	0.000389774	0.00289872
BCL2+_Mcl1+	GO:0007616	long-term memory	0.000393786	0.00291543
BCL2+_Mcl1+	GO:0030521	androgen receptor signaling pathway	0.000393786	0.00291543
BCL2+_Mcl1+	GO:0072595	maintenance of protein localization in organelle	0.000393786	0.00291543
BCL2+_Mcl1+	GO:0002761	regulation of myeloid leukocyte differentiation	0.000402201	0.00296003
BCL2+_Mcl1+	GO:0010212	response to ionizing radiation	0.000402201	0.00296003
BCL2+_Mcl1+	GO:0042107	cytokine metabolic process	0.000402201	0.00296003
BCL2+_Mcl1+	GO:0099175	regulation of postsynapse organization	0.000402201	0.00296003
BCL2+_Mcl1+	GO:0034113	heterotypic cell-cell adhesion	0.000405334	0.00296109
BCL2+_Mcl1+	GO:0045214	sarcomere organization	0.000405334	0.00296109
BCL2+_Mcl1+	GO:0048662	negative regulation of smooth muscle cell proliferation	0.000405334	0.00296109
BCL2+_Mcl1+	GO:0055078	sodium ion homeostasis	0.000405334	0.00296109
BCL2+_Mcl1+	GO:1900024	regulation of substrate adhesion-dependent cell spreading	0.000405334	0.00296109
BCL2+_Mcl1+	GO:0072091	regulation of stem cell proliferation	0.000409935	0.00299029
BCL2+_Mcl1+	GO:0032640	tumor necrosis factor production	0.000412562	0.00300503
BCL2+_Mcl1+	GO:1901990	regulation of mitotic cell cycle phase transition	0.000417766	0.00303847
BCL2+_Mcl1+	GO:0001818	negative regulation of cytokine production	0.00043668	0.00317137
BCL2+_Mcl1+	GO:0120031	plasma membrane bounded cell projection assembly	0.000440008	0.00319086
BCL2+_Mcl1+	GO:0032642	regulation of chemokine production	0.000446377	0.0032276
BCL2+_Mcl1+	GO:0035914	skeletal muscle cell differentiation	0.000446377	0.0032276
BCL2+_Mcl1+	GO:0010613	positive regulation of cardiac muscle hypertrophy	0.000455339	0.00326516
BCL2+_Mcl1+	GO:1900087	positive regulation of G1/S transition of mitotic cell cycle	0.000455339	0.00326516
BCL2+_Mcl1+	GO:2000142	regulation of DNA-templated transcription, initiation	0.000455339	0.00326516
BCL2+_Mcl1+	GO:0035272	exocrine system development	0.000455479	0.00326516
BCL2+_Mcl1+	GO:0046718	viral entry into host cell	0.000455479	0.00326516
BCL2+_Mcl1+	GO:0051604	protein maturation	0.000455527	0.00326516
BCL2+_Mcl1+	GO:0003206	cardiac chamber morphogenesis	0.000472036	0.00337373
BCL2+_Mcl1+	GO:0009260	ribonucleotide biosynthetic process	0.000472036	0.00337373
BCL2+_Mcl1+	GO:0045165	cell fate commitment	0.000474867	0.00338907
BCL2+_Mcl1+	GO:0051131	chaperone-mediated protein complex assembly	0.000477868	0.00340008
BCL2+_Mcl1+	GO:1902043	positive regulation of extrinsic apoptotic signaling pathway via death domain receptors	0.000477868	0.00340008
BCL2+_Mcl1+	GO:0061045	negative regulation of wound healing	0.000478469	0.00340008
BCL2+_Mcl1+	GO:1904035	regulation of epithelial cell apoptotic process	0.00048544	0.00344125
BCL2+_Mcl1+	GO:0006914	autophagy	0.000487941	0.00344125
BCL2+_Mcl1+	GO:0061919	process utilizing autophagic mechanism	0.000487941	0.00344125
BCL2+_Mcl1+	GO:0030316	osteoclast differentiation	0.000488163	0.00344125
BCL2+_Mcl1+	GO:0001890	placenta development	0.000489126	0.00344125
BCL2+_Mcl1+	GO:0007369	gastrulation	0.000489126	0.00344125
BCL2+_Mcl1+	GO:0071706	tumor necrosis factor superfamily cytokine production	0.000489126	0.00344125
BCL2+_Mcl1+	GO:1902806	regulation of cell cycle G1/S phase transition	0.000492536	0.00346033
BCL2+_Mcl1+	GO:0022898	regulation of transmembrane transporter activity	0.00049792	0.0034932
BCL2+_Mcl1+	GO:0001824	blastocyst development	0.000501617	0.00351416
BCL2+_Mcl1+	GO:0045773	positive regulation of axon extension	0.000510449	0.00357098
BCL2+_Mcl1+	GO:0032869	cellular response to insulin stimulus	0.000513382	0.00358644
BCL2+_Mcl1+	GO:0000082	G1/S transition of mitotic cell cycle	0.000517183	0.0036079
BCL2+_Mcl1+	GO:0050730	regulation of peptidyl-tyrosine phosphorylation	0.000519913	0.00362184
BCL2+_Mcl1+	GO:0050768	negative regulation of neurogenesis	0.000523739	0.00363574
BCL2+_Mcl1+	GO:0014742	positive regulation of muscle hypertrophy	0.000524138	0.00363574
BCL2+_Mcl1+	GO:0048259	regulation of receptor-mediated endocytosis	0.000525304	0.00363574
BCL2+_Mcl1+	GO:1903076	regulation of protein localization to plasma membrane	0.000525304	0.00363574
BCL2+_Mcl1+	GO:0055076	transition metal ion homeostasis	0.00052618	0.00363574
BCL2+_Mcl1+	GO:0030239	myofibril assembly	0.000526312	0.00363574
BCL2+_Mcl1+	GO:0008360	regulation of cell shape	0.000532742	0.00367503
BCL2+_Mcl1+	GO:0043547	positive regulation of GTPase activity	0.000546097	0.00376192
BCL2+_Mcl1+	GO:0019693	ribose phosphate metabolic process	0.000564141	0.00388082
BCL2+_Mcl1+	GO:0006606	protein import into nucleus	0.000565476	0.00388282
BCL2+_Mcl1+	GO:0042593	glucose homeostasis	0.000566416	0.00388282
BCL2+_Mcl1+	GO:0036003	positive regulation of transcription from RNA polymerase II promoter in response to stress	0.000567567	0.00388282
BCL2+_Mcl1+	GO:0048745	smooth muscle tissue development	0.000567567	0.00388282
BCL2+_Mcl1+	GO:0007266	Rho protein signal transduction	0.000568875	0.0038864
BCL2+_Mcl1+	GO:0030104	water homeostasis	0.000570573	0.00388727
BCL2+_Mcl1+	GO:0090303	positive regulation of wound healing	0.000570573	0.00388727
BCL2+_Mcl1+	GO:0070252	actin-mediated cell contraction	0.000572001	0.00389165
BCL2+_Mcl1+	GO:0051100	negative regulation of binding	0.000577398	0.0039195
BCL2+_Mcl1+	GO:0051640	organelle localization	0.000577677	0.0039195
BCL2+_Mcl1+	GO:0031098	stress-activated protein kinase signaling cascade	0.000582577	0.00394734
BCL2+_Mcl1+	GO:0050900	leukocyte migration	0.000585336	0.00396061
BCL2+_Mcl1+	GO:0048872	homeostasis of number of cells	0.000588282	0.00397244
BCL2+_Mcl1+	GO:0006260	DNA replication	0.000588688	0.00397244
BCL2+_Mcl1+	GO:0033500	carbohydrate homeostasis	0.000590978	0.00398247
BCL2+_Mcl1+	GO:0051052	regulation of DNA metabolic process	0.00059611	0.00401159
BCL2+_Mcl1+	GO:0042303	molting cycle	0.000599244	0.00402098
BCL2+_Mcl1+	GO:0042633	hair cycle	0.000599244	0.00402098
BCL2+_Mcl1+	GO:0007431	salivary gland development	0.000600753	0.00402098
BCL2+_Mcl1+	GO:0086009	membrane repolarization	0.000600753	0.00402098
BCL2+_Mcl1+	GO:0001942	hair follicle development	0.000606629	0.00405484
BCL2+_Mcl1+	GO:0032602	chemokine production	0.000619796	0.00413726
BCL2+_Mcl1+	GO:0090051	negative regulation of cell migration involved in sprouting angiogenesis	0.000624212	0.00414996
BCL2+_Mcl1+	GO:1901881	positive regulation of protein depolymerization	0.000624212	0.00414996
BCL2+_Mcl1+	GO:1904996	positive regulation of leukocyte adhesion to vascular endothelial cell	0.000624212	0.00414996
BCL2+_Mcl1+	GO:0006163	purine nucleotide metabolic process	0.000629802	0.00418151
BCL2+_Mcl1+	GO:0001825	blastocyst formation	0.000636189	0.0041958
BCL2+_Mcl1+	GO:0051851	modulation by host of symbiont process	0.000636189	0.0041958
BCL2+_Mcl1+	GO:0051893	regulation of focal adhesion assembly	0.000636189	0.0041958
BCL2+_Mcl1+	GO:0090109	regulation of cell-substrate junction assembly	0.000636189	0.0041958
BCL2+_Mcl1+	GO:0150116	regulation of cell-substrate junction organization	0.000636189	0.0041958
BCL2+_Mcl1+	GO:0030217	T cell differentiation	0.000670227	0.00441236
BCL2+_Mcl1+	GO:2000060	positive regulation of ubiquitin-dependent protein catabolic process	0.000670807	0.00441236
BCL2+_Mcl1+	GO:0001838	embryonic epithelial tube formation	0.000673984	0.00442151
BCL2+_Mcl1+	GO:0034249	negative regulation of cellular amide metabolic process	0.000673984	0.00442151
BCL2+_Mcl1+	GO:0060445	branching involved in salivary gland morphogenesis	0.000676412	0.00443157
BCL2+_Mcl1+	GO:0018108	peptidyl-tyrosine phosphorylation	0.000684896	0.0044634
BCL2+_Mcl1+	GO:0048255	mRNA stabilization	0.000685775	0.0044634
BCL2+_Mcl1+	GO:0097178	ruffle assembly	0.000685775	0.0044634
BCL2+_Mcl1+	GO:1902743	regulation of lamellipodium organization	0.000685775	0.0044634
BCL2+_Mcl1+	GO:2001024	negative regulation of response to drug	0.000685775	0.0044634
BCL2+_Mcl1+	GO:0033674	positive regulation of kinase activity	0.000691436	0.00449434
BCL2+_Mcl1+	GO:1900182	positive regulation of protein localization to nucleus	0.000693518	0.00450196
BCL2+_Mcl1+	GO:0001952	regulation of cell-matrix adhesion	0.000698089	0.004508
BCL2+_Mcl1+	GO:0098773	skin epidermis development	0.000698089	0.004508
BCL2+_Mcl1+	GO:1904019	epithelial cell apoptotic process	0.000698089	0.004508
BCL2+_Mcl1+	GO:2000177	regulation of neural precursor cell proliferation	0.000698089	0.004508
BCL2+_Mcl1+	GO:0044409	entry into host	0.000707651	0.00454604
BCL2+_Mcl1+	GO:0072665	protein localization to vacuole	0.000707651	0.00454604
BCL2+_Mcl1+	GO:0098930	axonal transport	0.000707651	0.00454604
BCL2+_Mcl1+	GO:1902369	negative regulation of RNA catabolic process	0.000707651	0.00454604
BCL2+_Mcl1+	GO:0046390	ribose phosphate biosynthetic process	0.000713818	0.00457379
BCL2+_Mcl1+	GO:0051170	import into nucleus	0.000713818	0.00457379
BCL2+_Mcl1+	GO:0071241	cellular response to inorganic substance	0.000724015	0.00462468
BCL2+_Mcl1+	GO:0001837	epithelial to mesenchymal transition	0.000724562	0.00462468
BCL2+_Mcl1+	GO:1904375	regulation of protein localization to cell periphery	0.000724562	0.00462468
BCL2+_Mcl1+	GO:0090287	regulation of cellular response to growth factor stimulus	0.000727977	0.0046405
BCL2+_Mcl1+	GO:0008217	regulation of blood pressure	0.000730325	0.00464949
BCL2+_Mcl1+	GO:0002683	negative regulation of immune system process	0.000732231	0.00465564
BCL2+_Mcl1+	GO:0022404	molting cycle process	0.000747911	0.00473104
BCL2+_Mcl1+	GO:0022405	hair cycle process	0.000747911	0.00473104
BCL2+_Mcl1+	GO:0048814	regulation of dendrite morphogenesis	0.000747911	0.00473104
BCL2+_Mcl1+	GO:2000045	regulation of G1/S transition of mitotic cell cycle	0.000747911	0.00473104
BCL2+_Mcl1+	GO:0006164	purine nucleotide biosynthetic process	0.000755603	0.004761
BCL2+_Mcl1+	GO:0006405	RNA export from nucleus	0.000757901	0.004761
BCL2+_Mcl1+	GO:0048041	focal adhesion assembly	0.000757901	0.004761
BCL2+_Mcl1+	GO:1904029	regulation of cyclin-dependent protein kinase activity	0.000757901	0.004761
BCL2+_Mcl1+	GO:0003015	heart process	0.000757999	0.004761
BCL2+_Mcl1+	GO:0032409	regulation of transporter activity	0.000758415	0.004761
BCL2+_Mcl1+	GO:0018212	peptidyl-tyrosine modification	0.000766054	0.00480287
BCL2+_Mcl1+	GO:0043277	apoptotic cell clearance	0.000779817	0.00488297
BCL2+_Mcl1+	GO:0001704	formation of primary germ layer	0.000783125	0.0048975
BCL2+_Mcl1+	GO:0070972	protein localization to endoplasmic reticulum	0.00078532	0.00490503
BCL2+_Mcl1+	GO:0034767	positive regulation of ion transmembrane transport	0.000794728	0.00494605
BCL2+_Mcl1+	GO:0042063	gliogenesis	0.000794883	0.00494605
BCL2+_Mcl1+	GO:0062012	regulation of small molecule metabolic process	0.000794883	0.00494605
BCL2+_Mcl1+	GO:0009755	hormone-mediated signaling pathway	0.000799414	0.00495068
BCL2+_Mcl1+	GO:0044406	adhesion of symbiont to host	0.000799706	0.00495068
BCL2+_Mcl1+	GO:0099640	axo-dendritic protein transport	0.000799706	0.00495068
BCL2+_Mcl1+	GO:1900746	regulation of vascular endothelial growth factor signaling pathway	0.000799706	0.00495068
BCL2+_Mcl1+	GO:1902414	protein localization to cell junction	0.000800624	0.00495068
BCL2+_Mcl1+	GO:0098742	cell-cell adhesion via plasma-membrane adhesion molecules	0.000804964	0.0049713
BCL2+_Mcl1+	GO:1904062	regulation of cation transmembrane transport	0.000809235	0.00499146
BCL2+_Mcl1+	GO:0017148	negative regulation of translation	0.000819637	0.00504933
BCL2+_Mcl1+	GO:0010833	telomere maintenance via telomere lengthening	0.000827004	0.00508207
BCL2+_Mcl1+	GO:0071277	cellular response to calcium ion	0.000827004	0.00508207
BCL2+_Mcl1+	GO:1903039	positive regulation of leukocyte cell-cell adhesion	0.000844635	0.00518399
BCL2+_Mcl1+	GO:1903052	positive regulation of proteolysis involved in cellular protein catabolic process	0.000856354	0.00524941
BCL2+_Mcl1+	GO:0006446	regulation of translational initiation	0.00086957	0.00531726
BCL2+_Mcl1+	GO:0090183	regulation of kidney development	0.00086957	0.00531726
BCL2+_Mcl1+	GO:0051881	regulation of mitochondrial membrane potential	0.000901076	0.00550312
BCL2+_Mcl1+	GO:0048863	stem cell differentiation	0.000907807	0.0055374
BCL2+_Mcl1+	GO:0045638	negative regulation of myeloid cell differentiation	0.000910296	0.00554575
BCL2+_Mcl1+	GO:0014020	primary neural tube formation	0.000915231	0.00556897
BCL2+_Mcl1+	GO:0007018	microtubule-based movement	0.000927457	0.00563643
BCL2+_Mcl1+	GO:0035767	endothelial cell chemotaxis	0.000939995	0.00569865
BCL2+_Mcl1+	GO:0051085	chaperone cofactor-dependent protein refolding	0.000939995	0.00569865
BCL2+_Mcl1+	GO:0007565	female pregnancy	0.000943766	0.00571451
BCL2+_Mcl1+	GO:0032760	positive regulation of tumor necrosis factor production	0.000979892	0.00592108
BCL2+_Mcl1+	GO:0003208	cardiac ventricle morphogenesis	0.000980371	0.00592108
BCL2+_Mcl1+	GO:0007338	single fertilization	0.000981468	0.00592108
BCL2+_Mcl1+	GO:0072522	purine-containing compound biosynthetic process	0.000996455	0.00598862
BCL2+_Mcl1+	GO:0042987	amyloid precursor protein catabolic process	0.0009975	0.00598862
BCL2+_Mcl1+	GO:0060135	maternal process involved in female pregnancy	0.0009975	0.00598862
BCL2+_Mcl1+	GO:1902893	regulation of pri-miRNA transcription by RNA polymerase II	0.0009975	0.00598862
BCL2+_Mcl1+	GO:0006622	protein targeting to lysosome	0.00100734	0.00600403
BCL2+_Mcl1+	GO:0060572	morphogenesis of an epithelial bud	0.00100734	0.00600403
BCL2+_Mcl1+	GO:0071801	regulation of podosome assembly	0.00100734	0.00600403
BCL2+_Mcl1+	GO:1902547	regulation of cellular response to vascular endothelial growth factor stimulus	0.00100734	0.00600403
BCL2+_Mcl1+	GO:1903209	positive regulation of oxidative stress-induced cell death	0.00100734	0.00600403
BCL2+_Mcl1+	GO:2000810	regulation of bicellular tight junction assembly	0.00100734	0.00600403
BCL2+_Mcl1+	GO:0048754	branching morphogenesis of an epithelial tube	0.00102487	0.00610117
BCL2+_Mcl1+	GO:0060348	bone development	0.00103597	0.00615983
BCL2+_Mcl1+	GO:0071333	cellular response to glucose stimulus	0.00104094	0.006182
BCL2+_Mcl1+	GO:0032755	positive regulation of interleukin-6 production	0.00105374	0.00624303
BCL2+_Mcl1+	GO:1903557	positive regulation of tumor necrosis factor superfamily cytokine production	0.00105374	0.00624303
BCL2+_Mcl1+	GO:0051260	protein homooligomerization	0.00106027	0.00627424
BCL2+_Mcl1+	GO:0043537	negative regulation of blood vessel endothelial cell migration	0.00109723	0.00646972
BCL2+_Mcl1+	GO:0060074	synapse maturation	0.00109723	0.00646972
BCL2+_Mcl1+	GO:0061157	mRNA destabilization	0.00109723	0.00646972
BCL2+_Mcl1+	GO:0045860	positive regulation of protein kinase activity	0.00111688	0.00657778
BCL2+_Mcl1+	GO:2000027	regulation of animal organ morphogenesis	0.00111893	0.006582
BCL2+_Mcl1+	GO:0022408	negative regulation of cell-cell adhesion	0.00113135	0.00663227
BCL2+_Mcl1+	GO:0061351	neural precursor cell proliferation	0.00113135	0.00663227
BCL2+_Mcl1+	GO:0055013	cardiac muscle cell development	0.00113203	0.00663227
BCL2+_Mcl1+	GO:0048568	embryonic organ development	0.00113283	0.00663227
BCL2+_Mcl1+	GO:0045926	negative regulation of growth	0.00116238	0.00677679
BCL2+_Mcl1+	GO:0006278	RNA-dependent DNA biosynthetic process	0.00116572	0.00677679
BCL2+_Mcl1+	GO:0007004	telomere maintenance via telomerase	0.00116572	0.00677679
BCL2+_Mcl1+	GO:0045454	cell redox homeostasis	0.00116572	0.00677679
BCL2+_Mcl1+	GO:0060999	positive regulation of dendritic spine development	0.00116572	0.00677679
BCL2+_Mcl1+	GO:0070059	intrinsic apoptotic signaling pathway in response to endoplasmic reticulum stress	0.00116572	0.00677679
BCL2+_Mcl1+	GO:0030900	forebrain development	0.00116831	0.00677894
BCL2+_Mcl1+	GO:0071331	cellular response to hexose stimulus	0.00116883	0.00677894
BCL2+_Mcl1+	GO:0032411	positive regulation of transporter activity	0.00118492	0.00684817
BCL2+_Mcl1+	GO:0036294	cellular response to decreased oxygen levels	0.00118492	0.00684817
BCL2+_Mcl1+	GO:1900180	regulation of protein localization to nucleus	0.00118492	0.00684817
BCL2+_Mcl1+	GO:0006814	sodium ion transport	0.00122552	0.00707462
BCL2+_Mcl1+	GO:0009267	cellular response to starvation	0.00123747	0.00712694
BCL2+_Mcl1+	GO:0071326	cellular response to monosaccharide stimulus	0.00123747	0.00712694
BCL2+_Mcl1+	GO:0006883	cellular sodium ion homeostasis	0.00125011	0.00717472
BCL2+_Mcl1+	GO:0042789	mRNA transcription by RNA polymerase II	0.00125011	0.00717472
BCL2+_Mcl1+	GO:1904754	positive regulation of vascular associated smooth muscle cell migration	0.00125011	0.00717472
BCL2+_Mcl1+	GO:1903018	regulation of glycoprotein metabolic process	0.00125906	0.00721248
BCL2+_Mcl1+	GO:0045665	negative regulation of neuron differentiation	0.0012596	0.00721248
BCL2+_Mcl1+	GO:2001023	regulation of response to drug	0.00126159	0.00721552
BCL2+_Mcl1+	GO:0010591	regulation of lamellipodium assembly	0.00127313	0.00725638
BCL2+_Mcl1+	GO:0043243	positive regulation of protein-containing complex disassembly	0.00127313	0.00725638
BCL2+_Mcl1+	GO:0050686	negative regulation of mRNA processing	0.00127313	0.00725638
BCL2+_Mcl1+	GO:0034605	cellular response to heat	0.00128026	0.0072803
BCL2+_Mcl1+	GO:0071479	cellular response to ionizing radiation	0.00128026	0.0072803
BCL2+_Mcl1+	GO:0042594	response to starvation	0.00129799	0.00737266
BCL2+_Mcl1+	GO:0106027	neuron projection organization	0.00130271	0.00739099
BCL2+_Mcl1+	GO:0002687	positive regulation of leukocyte migration	0.00130938	0.00742032
BCL2+_Mcl1+	GO:0019216	regulation of lipid metabolic process	0.00135306	0.0076534
BCL2+_Mcl1+	GO:0051817	modulation of process of other organism involved in symbiotic interaction	0.00135515	0.0076534
BCL2+_Mcl1+	GO:0097581	lamellipodium organization	0.00135515	0.0076534
BCL2+_Mcl1+	GO:0048705	skeletal system morphogenesis	0.00136359	0.00769233
BCL2+_Mcl1+	GO:0071897	DNA biosynthetic process	0.00136654	0.00770021
BCL2+_Mcl1+	GO:0006470	protein dephosphorylation	0.00139547	0.00784558
BCL2+_Mcl1+	GO:1901800	positive regulation of proteasomal protein catabolic process	0.00139551	0.00784558
BCL2+_Mcl1+	GO:0060047	heart contraction	0.00140128	0.0078544
BCL2+_Mcl1+	GO:0030032	lamellipodium assembly	0.00140342	0.0078544
BCL2+_Mcl1+	GO:0060425	lung morphogenesis	0.00140342	0.0078544
BCL2+_Mcl1+	GO:0090559	regulation of membrane permeability	0.00140342	0.0078544
BCL2+_Mcl1+	GO:0043489	RNA stabilization	0.00140802	0.00786237
BCL2+_Mcl1+	GO:0050435	amyloid-beta metabolic process	0.00140802	0.00786237
BCL2+_Mcl1+	GO:0000723	telomere maintenance	0.00142707	0.00795976
BCL2+_Mcl1+	GO:0003151	outflow tract morphogenesis	0.00146463	0.00815691
BCL2+_Mcl1+	GO:0002082	regulation of oxidative phosphorylation	0.001469	0.00815691
BCL2+_Mcl1+	GO:0010667	negative regulation of cardiac muscle cell apoptotic process	0.001469	0.00815691
BCL2+_Mcl1+	GO:0050779	RNA destabilization	0.001469	0.00815691
BCL2+_Mcl1+	GO:0032273	positive regulation of protein polymerization	0.00151619	0.00840949
BCL2+_Mcl1+	GO:0008090	retrograde axonal transport	0.001531	0.0084632
BCL2+_Mcl1+	GO:1900409	positive regulation of cellular response to oxidative stress	0.001531	0.0084632
BCL2+_Mcl1+	GO:1901028	regulation of mitochondrial outer membrane permeabilization involved in apoptotic signaling pathway	0.001531	0.0084632
BCL2+_Mcl1+	GO:0034394	protein localization to cell surface	0.00153563	0.00846992
BCL2+_Mcl1+	GO:0071426	ribonucleoprotein complex export from nucleus	0.00153563	0.00846992
BCL2+_Mcl1+	GO:0000288	nuclear-transcribed mRNA catabolic process, deadenylation-dependent decay	0.00157004	0.00863085
BCL2+_Mcl1+	GO:0014888	striated muscle adaptation	0.00157004	0.00863085
BCL2+_Mcl1+	GO:0030195	negative regulation of blood coagulation	0.00157004	0.00863085
BCL2+_Mcl1+	GO:0048771	tissue remodeling	0.00157945	0.00867003
BCL2+_Mcl1+	GO:0048511	rhythmic process	0.00158067	0.00867003
BCL2+_Mcl1+	GO:0046890	regulation of lipid biosynthetic process	0.00159037	0.00871359
BCL2+_Mcl1+	GO:0043266	regulation of potassium ion transport	0.00159705	0.00874054
BCL2+_Mcl1+	GO:0021700	developmental maturation	0.0016019	0.00875739
BCL2+_Mcl1+	GO:0003231	cardiac ventricle development	0.00163221	0.00891328
BCL2+_Mcl1+	GO:0071214	cellular response to abiotic stimulus	0.00163936	0.00893261
BCL2+_Mcl1+	GO:0104004	cellular response to environmental stimulus	0.00163936	0.00893261
BCL2+_Mcl1+	GO:0022029	telencephalon cell migration	0.00167735	0.00911953
BCL2+_Mcl1+	GO:0071166	ribonucleoprotein complex localization	0.00167735	0.00911953
BCL2+_Mcl1+	GO:0006356	regulation of transcription by RNA polymerase I	0.00168618	0.00913748
BCL2+_Mcl1+	GO:0032435	negative regulation of proteasomal ubiquitin-dependent protein catabolic process	0.00168618	0.00913748
BCL2+_Mcl1+	GO:0060512	prostate gland morphogenesis	0.00168618	0.00913748
BCL2+_Mcl1+	GO:0035304	regulation of protein dephosphorylation	0.00170462	0.00921528
BCL2+_Mcl1+	GO:0032091	negative regulation of protein binding	0.00170623	0.00921528
BCL2+_Mcl1+	GO:0055006	cardiac cell development	0.00170623	0.00921528
BCL2+_Mcl1+	GO:0048640	negative regulation of developmental growth	0.00170798	0.00921528
BCL2+_Mcl1+	GO:0010332	response to gamma radiation	0.00174585	0.00936857
BCL2+_Mcl1+	GO:0050891	multicellular organismal water homeostasis	0.00174585	0.00936857
BCL2+_Mcl1+	GO:0051055	negative regulation of lipid biosynthetic process	0.00174585	0.00936857
BCL2+_Mcl1+	GO:1900047	negative regulation of hemostasis	0.00174585	0.00936857
BCL2+_Mcl1+	GO:2000059	negative regulation of ubiquitin-dependent protein catabolic process	0.00174585	0.00936857
BCL2+_Mcl1+	GO:0002934	desmosome organization	0.00179233	0.00955586
BCL2+_Mcl1+	GO:0010612	regulation of cardiac muscle adaptation	0.00179233	0.00955586
BCL2+_Mcl1+	GO:0036499	PERK-mediated unfolded protein response	0.00179233	0.00955586
BCL2+_Mcl1+	GO:0061684	chaperone-mediated autophagy	0.00179233	0.00955586
BCL2+_Mcl1+	GO:2000574	regulation of microtubule motor activity	0.00179233	0.00955586
BCL2+_Mcl1+	GO:2000644	regulation of receptor catabolic process	0.00179233	0.00955586
BCL2+_Mcl1+	GO:0032102	negative regulation of response to external stimulus	0.00179682	0.00956953
BCL2+_Mcl1+	GO:0048145	regulation of fibroblast proliferation	0.0018213	0.00968945
BCL2+_Mcl1+	GO:0043405	regulation of MAP kinase activity	0.00182657	0.00970708
BCL2+_Mcl1+	GO:0034109	homotypic cell-cell adhesion	0.00182902	0.00970966
BCL2+_Mcl1+	GO:0042475	odontogenesis of dentin-containing tooth	0.00183573	0.00973486
BCL2+_Mcl1+	GO:0031579	membrane raft organization	0.00185298	0.00978443
BCL2+_Mcl1+	GO:0032682	negative regulation of chemokine production	0.00185298	0.00978443
BCL2+_Mcl1+	GO:0044346	fibroblast apoptotic process	0.00185298	0.00978443
BCL2+_Mcl1+	GO:0051900	regulation of mitochondrial depolarization	0.00185298	0.00978443
BCL2+_Mcl1+	GO:0031334	positive regulation of protein-containing complex assembly	0.00189455	0.00999329
BCL2+_Mcl1+	GO:0038084	vascular endothelial growth factor signaling pathway	0.00192601	0.0101267
BCL2+_Mcl1+	GO:1902895	positive regulation of pri-miRNA transcription by RNA polymerase II	0.00192601	0.0101267
BCL2+_Mcl1+	GO:2000249	regulation of actin cytoskeleton reorganization	0.00192601	0.0101267
BCL2+_Mcl1+	GO:0017145	stem cell division	0.00193619	0.0101267
BCL2+_Mcl1+	GO:0032355	response to estradiol	0.00193619	0.0101267
BCL2+_Mcl1+	GO:0050819	negative regulation of coagulation	0.00193619	0.0101267
BCL2+_Mcl1+	GO:0060428	lung epithelium development	0.00193619	0.0101267
BCL2+_Mcl1+	GO:2000649	regulation of sodium ion transmembrane transporter activity	0.00193619	0.0101267
BCL2+_Mcl1+	GO:0035725	sodium ion transmembrane transport	0.00194249	0.0101489
BCL2+_Mcl1+	GO:0033077	T cell differentiation in thymus	0.00197466	0.010302
BCL2+_Mcl1+	GO:0032103	positive regulation of response to external stimulus	0.00197596	0.010302
BCL2+_Mcl1+	GO:0048146	positive regulation of fibroblast proliferation	0.00199111	0.0103592
BCL2+_Mcl1+	GO:1903670	regulation of sprouting angiogenesis	0.00199111	0.0103592
BCL2+_Mcl1+	GO:0048144	fibroblast proliferation	0.00207004	0.0107478
BCL2+_Mcl1+	GO:0031396	regulation of protein ubiquitination	0.00207231	0.0107478
BCL2+_Mcl1+	GO:0070507	regulation of microtubule cytoskeleton organization	0.00207231	0.0107478
BCL2+_Mcl1+	GO:0032675	regulation of interleukin-6 production	0.00212435	0.0110062
BCL2+_Mcl1+	GO:0021795	cerebral cortex cell migration	0.00214182	0.0110851
BCL2+_Mcl1+	GO:0060828	regulation of canonical Wnt signaling pathway	0.00214613	0.0110958
BCL2+_Mcl1+	GO:0051650	establishment of vesicle localization	0.00215047	0.0111066
BCL2+_Mcl1+	GO:0021885	forebrain cell migration	0.0021641	0.0111654
BCL2+_Mcl1+	GO:0031503	protein-containing complex localization	0.00216871	0.0111775
BCL2+_Mcl1+	GO:0071709	membrane assembly	0.00218985	0.0112747
BCL2+_Mcl1+	GO:0014912	negative regulation of smooth muscle cell migration	0.00221898	0.0113892
BCL2+_Mcl1+	GO:0071800	podosome assembly	0.00221898	0.0113892
BCL2+_Mcl1+	GO:0072215	regulation of metanephros development	0.00221898	0.0113892
BCL2+_Mcl1+	GO:0008016	regulation of heart contraction	0.00223167	0.0114425
BCL2+_Mcl1+	GO:0001841	neural tube formation	0.00227437	0.0116494
BCL2+_Mcl1+	GO:0072655	establishment of protein localization to mitochondrion	0.00227731	0.0116524
BCL2+_Mcl1+	GO:0006109	regulation of carbohydrate metabolic process	0.00233847	0.011953
BCL2+_Mcl1+	GO:0010823	negative regulation of mitochondrion organization	0.0023635	0.0120436
BCL2+_Mcl1+	GO:0043666	regulation of phosphoprotein phosphatase activity	0.0023635	0.0120436
BCL2+_Mcl1+	GO:0046902	regulation of mitochondrial membrane permeability	0.0023635	0.0120436
BCL2+_Mcl1+	GO:0072521	purine-containing compound metabolic process	0.00236865	0.0120575
BCL2+_Mcl1+	GO:0001765	membrane raft assembly	0.00241741	0.0122178
BCL2+_Mcl1+	GO:0031055	chromatin remodeling at centromere	0.00241741	0.0122178
BCL2+_Mcl1+	GO:0043589	skin morphogenesis	0.00241741	0.0122178
BCL2+_Mcl1+	GO:0043619	regulation of transcription from RNA polymerase II promoter in response to oxidative stress	0.00241741	0.0122178
BCL2+_Mcl1+	GO:0051901	positive regulation of mitochondrial depolarization	0.00241741	0.0122178
BCL2+_Mcl1+	GO:0055015	ventricular cardiac muscle cell development	0.00241741	0.0122178
BCL2+_Mcl1+	GO:1990440	positive regulation of transcription from RNA polymerase II promoter in response to endoplasmic reticulum stress	0.00241741	0.0122178
BCL2+_Mcl1+	GO:0001938	positive regulation of endothelial cell proliferation	0.00244167	0.0123278
BCL2+_Mcl1+	GO:0000184	nuclear-transcribed mRNA catabolic process, nonsense-mediated decay	0.00247905	0.0124911
BCL2+_Mcl1+	GO:0021799	cerebral cortex radially oriented cell migration	0.00247905	0.0124911
BCL2+_Mcl1+	GO:0001892	embryonic placenta development	0.00249316	0.0125494
BCL2+_Mcl1+	GO:0055123	digestive system development	0.00253938	0.0127691
BCL2+_Mcl1+	GO:1900542	regulation of purine nucleotide metabolic process	0.00254469	0.0127828
BCL2+_Mcl1+	GO:0001666	response to hypoxia	0.00257399	0.0129038
BCL2+_Mcl1+	GO:0071560	cellular response to transforming growth factor beta stimulus	0.00257399	0.0129038
BCL2+_Mcl1+	GO:0071902	positive regulation of protein serine/threonine kinase activity	0.0025766	0.0129039
BCL2+_Mcl1+	GO:0034332	adherens junction organization	0.002602	0.0130048
BCL2+_Mcl1+	GO:1903533	regulation of protein targeting	0.002602	0.0130048
BCL2+_Mcl1+	GO:0030838	positive regulation of actin filament polymerization	0.00261518	0.0130575
BCL2+_Mcl1+	GO:0032412	regulation of ion transmembrane transporter activity	0.00262281	0.0130619
BCL2+_Mcl1+	GO:0010592	positive regulation of lamellipodium assembly	0.0026319	0.0130619
BCL2+_Mcl1+	GO:0046688	response to copper ion	0.0026319	0.0130619
BCL2+_Mcl1+	GO:0051457	maintenance of protein location in nucleus	0.0026319	0.0130619
BCL2+_Mcl1+	GO:0071276	cellular response to cadmium ion	0.0026319	0.0130619
BCL2+_Mcl1+	GO:1902884	positive regulation of response to oxidative stress	0.0026319	0.0130619
BCL2+_Mcl1+	GO:0008585	female gonad development	0.0026485	0.0131312
BCL2+_Mcl1+	GO:0071453	cellular response to oxygen levels	0.00268086	0.0132783
BCL2+_Mcl1+	GO:0006140	regulation of nucleotide metabolic process	0.00275329	0.0135827
BCL2+_Mcl1+	GO:0006414	translational elongation	0.00275329	0.0135827
BCL2+_Mcl1+	GO:0050810	regulation of steroid biosynthetic process	0.00275329	0.0135827
BCL2+_Mcl1+	GO:0051145	smooth muscle cell differentiation	0.00275329	0.0135827
BCL2+_Mcl1+	GO:0035305	negative regulation of dephosphorylation	0.00279818	0.0137753
BCL2+_Mcl1+	GO:0045445	myoblast differentiation	0.00279818	0.0137753
BCL2+_Mcl1+	GO:0051054	positive regulation of DNA metabolic process	0.00280067	0.0137753
BCL2+_Mcl1+	GO:0060419	heart growth	0.00281141	0.0138144
BCL2+_Mcl1+	GO:2001056	positive regulation of cysteine-type endopeptidase activity	0.00282858	0.013885
BCL2+_Mcl1+	GO:0006900	vesicle budding from membrane	0.00285811	0.0140022
BCL2+_Mcl1+	GO:0010665	regulation of cardiac muscle cell apoptotic process	0.00285811	0.0140022
BCL2+_Mcl1+	GO:0040029	regulation of gene expression, epigenetic	0.00293114	0.0143316
BCL2+_Mcl1+	GO:0051403	stress-activated MAPK cascade	0.00293114	0.0143316
BCL2+_Mcl1+	GO:0021766	hippocampus development	0.00297475	0.0145162
BCL2+_Mcl1+	GO:1901880	negative regulation of protein depolymerization	0.00297475	0.0145162
BCL2+_Mcl1+	GO:0002221	pattern recognition receptor signaling pathway	0.00298273	0.0145383
BCL2+_Mcl1+	GO:0002181	cytoplasmic translation	0.00299102	0.0145383
BCL2+_Mcl1+	GO:0060021	roof of mouth development	0.00299102	0.0145383
BCL2+_Mcl1+	GO:0097061	dendritic spine organization	0.00299102	0.0145383
BCL2+_Mcl1+	GO:0010256	endomembrane system organization	0.00299892	0.0145624
BCL2+_Mcl1+	GO:0051291	protein heterooligomerization	0.00300923	0.0145982
BCL2+_Mcl1+	GO:0009117	nucleotide metabolic process	0.00304175	0.0147415
BCL2+_Mcl1+	GO:0001829	trophectodermal cell differentiation	0.00309458	0.014939
BCL2+_Mcl1+	GO:0033233	regulation of protein sumoylation	0.00309458	0.014939
BCL2+_Mcl1+	GO:0097186	amelogenesis	0.00309458	0.014939
BCL2+_Mcl1+	GO:2000637	positive regulation of gene silencing by miRNA	0.00309458	0.014939
BCL2+_Mcl1+	GO:0006998	nuclear envelope organization	0.00313907	0.0150435
BCL2+_Mcl1+	GO:0046885	regulation of hormone biosynthetic process	0.00313907	0.0150435
BCL2+_Mcl1+	GO:0090049	regulation of cell migration involved in sprouting angiogenesis	0.00313907	0.0150435
BCL2+_Mcl1+	GO:1902108	regulation of mitochondrial membrane permeability involved in apoptotic process	0.00313907	0.0150435
BCL2+_Mcl1+	GO:1905710	positive regulation of membrane permeability	0.00313907	0.0150435
BCL2+_Mcl1+	GO:0007050	cell cycle arrest	0.0031435	0.0150435
BCL2+_Mcl1+	GO:0046545	development of primary female sexual characteristics	0.00316094	0.0150435
BCL2+_Mcl1+	GO:0006123	mitochondrial electron transport, cytochrome c to oxygen	0.00316177	0.0150435
BCL2+_Mcl1+	GO:0019646	aerobic electron transport chain	0.00316177	0.0150435
BCL2+_Mcl1+	GO:0032353	negative regulation of hormone biosynthetic process	0.00316177	0.0150435
BCL2+_Mcl1+	GO:0060213	positive regulation of nuclear-transcribed mRNA poly(A) tail shortening	0.00316177	0.0150435
BCL2+_Mcl1+	GO:0060502	epithelial cell proliferation involved in lung morphogenesis	0.00316177	0.0150435
BCL2+_Mcl1+	GO:0060525	prostate glandular acinus development	0.00316177	0.0150435
BCL2+_Mcl1+	GO:0090557	establishment of endothelial intestinal barrier	0.00316177	0.0150435
BCL2+_Mcl1+	GO:1905214	regulation of RNA binding	0.00316177	0.0150435
BCL2+_Mcl1+	GO:1904950	negative regulation of establishment of protein localization	0.00317105	0.0150587
BCL2+_Mcl1+	GO:2001020	regulation of response to DNA damage stimulus	0.00317105	0.0150587
BCL2+_Mcl1+	GO:0061448	connective tissue development	0.00317679	0.0150715
BCL2+_Mcl1+	GO:0070585	protein localization to mitochondrion	0.00319405	0.0151389
BCL2+_Mcl1+	GO:0032635	interleukin-6 production	0.0033102	0.0156744
BCL2+_Mcl1+	GO:0032886	regulation of microtubule-based process	0.00331636	0.0156886
BCL2+_Mcl1+	GO:0007498	mesoderm development	0.00334808	0.0158235
BCL2+_Mcl1+	GO:0034765	regulation of ion transmembrane transport	0.00338452	0.0159805
BCL2+_Mcl1+	GO:0002067	glandular epithelial cell differentiation	0.00342631	0.0161624
BCL2+_Mcl1+	GO:0030168	platelet activation	0.0034583	0.0162902
BCL2+_Mcl1+	GO:0030098	lymphocyte differentiation	0.00345999	0.0162902
BCL2+_Mcl1+	GO:0016052	carbohydrate catabolic process	0.00348573	0.0163958
BCL2+_Mcl1+	GO:0098801	regulation of renal system process	0.00351263	0.0165067
BCL2+_Mcl1+	GO:0035264	multicellular organism growth	0.00358036	0.0167252
BCL2+_Mcl1+	GO:0000289	nuclear-transcribed mRNA poly(A) tail shortening	0.00360978	0.0167252
BCL2+_Mcl1+	GO:0010894	negative regulation of steroid biosynthetic process	0.00360978	0.0167252
BCL2+_Mcl1+	GO:0021801	cerebral cortex radial glia guided migration	0.00360978	0.0167252
BCL2+_Mcl1+	GO:0022030	telencephalon glial cell migration	0.00360978	0.0167252
BCL2+_Mcl1+	GO:0032373	positive regulation of sterol transport	0.00360978	0.0167252
BCL2+_Mcl1+	GO:0032376	positive regulation of cholesterol transport	0.00360978	0.0167252
BCL2+_Mcl1+	GO:0032515	negative regulation of phosphoprotein phosphatase activity	0.00360978	0.0167252
BCL2+_Mcl1+	GO:0045648	positive regulation of erythrocyte differentiation	0.00360978	0.0167252
BCL2+_Mcl1+	GO:0045939	negative regulation of steroid metabolic process	0.00360978	0.0167252
BCL2+_Mcl1+	GO:0055094	response to lipoprotein particle	0.00360978	0.0167252
BCL2+_Mcl1+	GO:0060148	positive regulation of posttranscriptional gene silencing	0.00360978	0.0167252
BCL2+_Mcl1+	GO:1903671	negative regulation of sprouting angiogenesis	0.00360978	0.0167252
BCL2+_Mcl1+	GO:1903747	regulation of establishment of protein localization to mitochondrion	0.00360978	0.0167252
BCL2+_Mcl1+	GO:2000737	negative regulation of stem cell differentiation	0.00360978	0.0167252
BCL2+_Mcl1+	GO:0014855	striated muscle cell proliferation	0.00372143	0.0171943
BCL2+_Mcl1+	GO:0033143	regulation of intracellular steroid hormone receptor signaling pathway	0.00372143	0.0171943
BCL2+_Mcl1+	GO:1905897	regulation of response to endoplasmic reticulum stress	0.00372143	0.0171943
BCL2+_Mcl1+	GO:0098900	regulation of action potential	0.00374001	0.017264
BCL2+_Mcl1+	GO:0043280	positive regulation of cysteine-type endopeptidase activity involved in apoptotic process	0.00374844	0.0172868
BCL2+_Mcl1+	GO:0007006	mitochondrial membrane organization	0.00386785	0.0178043
BCL2+_Mcl1+	GO:0021761	limbic system development	0.00386785	0.0178043
BCL2+_Mcl1+	GO:0021955	central nervous system neuron axonogenesis	0.00391706	0.0179974
BCL2+_Mcl1+	GO:2000008	regulation of protein localization to cell surface	0.00391706	0.0179974
BCL2+_Mcl1+	GO:0008584	male gonad development	0.0039622	0.0181879
BCL2+_Mcl1+	GO:0044706	multi-multicellular organism process	0.00397725	0.0182401
BCL2+_Mcl1+	GO:0006753	nucleoside phosphate metabolic process	0.00399233	0.0182923
BCL2+_Mcl1+	GO:0030111	regulation of Wnt signaling pathway	0.00401838	0.0183218
BCL2+_Mcl1+	GO:0032351	negative regulation of hormone metabolic process	0.00403206	0.0183218
BCL2+_Mcl1+	GO:0036376	sodium ion export across plasma membrane	0.00403206	0.0183218
BCL2+_Mcl1+	GO:0060601	lateral sprouting from an epithelium	0.00403206	0.0183218
BCL2+_Mcl1+	GO:0060670	branching involved in labyrinthine layer morphogenesis	0.00403206	0.0183218
BCL2+_Mcl1+	GO:0061418	regulation of transcription from RNA polymerase II promoter in response to hypoxia	0.00403206	0.0183218
BCL2+_Mcl1+	GO:0071295	cellular response to vitamin	0.00403206	0.0183218
BCL2+_Mcl1+	GO:0072216	positive regulation of metanephros development	0.00403206	0.0183218
BCL2+_Mcl1+	GO:1904181	positive regulation of membrane depolarization	0.00403206	0.0183218
BCL2+_Mcl1+	GO:0090288	negative regulation of cellular response to growth factor stimulus	0.00405383	0.0184039
BCL2+_Mcl1+	GO:0008347	glial cell migration	0.0040745	0.018447
BCL2+_Mcl1+	GO:0010659	cardiac muscle cell apoptotic process	0.0040745	0.018447
BCL2+_Mcl1+	GO:0060711	labyrinthine layer development	0.0040745	0.018447
BCL2+_Mcl1+	GO:0010771	negative regulation of cell morphogenesis involved in differentiation	0.00411524	0.0186144
BCL2+_Mcl1+	GO:0007263	nitric oxide mediated signal transduction	0.00418021	0.0188114
BCL2+_Mcl1+	GO:0061436	establishment of skin barrier	0.00418021	0.0188114
BCL2+_Mcl1+	GO:0099010	modification of postsynaptic structure	0.00418021	0.0188114
BCL2+_Mcl1+	GO:1903579	negative regulation of ATP metabolic process	0.00418021	0.0188114
BCL2+_Mcl1+	GO:0008286	insulin receptor signaling pathway	0.00418538	0.0188114
BCL2+_Mcl1+	GO:0046546	development of primary male sexual characteristics	0.00418538	0.0188114
BCL2+_Mcl1+	GO:0048565	digestive tract development	0.00418538	0.0188114
BCL2+_Mcl1+	GO:0038034	signal transduction in absence of ligand	0.00429302	0.0192428
BCL2+_Mcl1+	GO:0097192	extrinsic apoptotic signaling pathway in absence of ligand	0.00429302	0.0192428
BCL2+_Mcl1+	GO:1902117	positive regulation of organelle assembly	0.00429302	0.0192428
BCL2+_Mcl1+	GO:0010559	regulation of glycoprotein biosynthetic process	0.00435372	0.0194973
BCL2+_Mcl1+	GO:1902107	positive regulation of leukocyte differentiation	0.00436042	0.0195096
BCL2+_Mcl1+	GO:0007584	response to nutrient	0.00437465	0.0195556
BCL2+_Mcl1+	GO:0010508	positive regulation of autophagy	0.00441825	0.0197327
BCL2+_Mcl1+	GO:0046847	filopodium assembly	0.0044306	0.0197701
BCL2+_Mcl1+	GO:0030308	negative regulation of cell growth	0.00469335	0.0209236
BCL2+_Mcl1+	GO:0042445	hormone metabolic process	0.00470344	0.0209498
BCL2+_Mcl1+	GO:0032801	receptor catabolic process	0.00480849	0.0212761
BCL2+_Mcl1+	GO:0044342	type B pancreatic cell proliferation	0.00480849	0.0212761
BCL2+_Mcl1+	GO:0060713	labyrinthine layer morphogenesis	0.00480849	0.0212761
BCL2+_Mcl1+	GO:0071402	cellular response to lipoprotein particle stimulus	0.00480849	0.0212761
BCL2+_Mcl1+	GO:0045600	positive regulation of fat cell differentiation	0.00480913	0.0212761
BCL2+_Mcl1+	GO:0051058	negative regulation of small GTPase mediated signal transduction	0.00480913	0.0212761
BCL2+_Mcl1+	GO:0006890	retrograde vesicle-mediated transport, Golgi to endoplasmic reticulum	0.00482397	0.0212761
BCL2+_Mcl1+	GO:0016925	protein sumoylation	0.00482397	0.0212761
BCL2+_Mcl1+	GO:0031670	cellular response to nutrient	0.00482397	0.0212761
BCL2+_Mcl1+	GO:0044091	membrane biogenesis	0.00482397	0.0212761
BCL2+_Mcl1+	GO:0060964	regulation of gene silencing by miRNA	0.00482397	0.0212761
BCL2+_Mcl1+	GO:0014902	myotube differentiation	0.00491418	0.0216327
BCL2+_Mcl1+	GO:0033138	positive regulation of peptidyl-serine phosphorylation	0.00491418	0.0216327
BCL2+_Mcl1+	GO:0046660	female sex differentiation	0.00492239	0.0216327
BCL2+_Mcl1+	GO:0072384	organelle transport along microtubule	0.00492859	0.0216327
BCL2+_Mcl1+	GO:1902106	negative regulation of leukocyte differentiation	0.00493102	0.0216327
BCL2+_Mcl1+	GO:1905477	positive regulation of protein localization to membrane	0.00493102	0.0216327
BCL2+_Mcl1+	GO:0010839	negative regulation of keratinocyte proliferation	0.00503416	0.0218338
BCL2+_Mcl1+	GO:0030007	cellular potassium ion homeostasis	0.00503416	0.0218338
BCL2+_Mcl1+	GO:0031340	positive regulation of vesicle fusion	0.00503416	0.0218338
BCL2+_Mcl1+	GO:0045647	negative regulation of erythrocyte differentiation	0.00503416	0.0218338
BCL2+_Mcl1+	GO:0045792	negative regulation of cell size	0.00503416	0.0218338
BCL2+_Mcl1+	GO:0060211	regulation of nuclear-transcribed mRNA poly(A) tail shortening	0.00503416	0.0218338
BCL2+_Mcl1+	GO:0060736	prostate gland growth	0.00503416	0.0218338
BCL2+_Mcl1+	GO:0061469	regulation of type B pancreatic cell proliferation	0.00503416	0.0218338
BCL2+_Mcl1+	GO:0071803	positive regulation of podosome assembly	0.00503416	0.0218338
BCL2+_Mcl1+	GO:0090136	epithelial cell-cell adhesion	0.00503416	0.0218338
BCL2+_Mcl1+	GO:0097066	response to thyroid hormone	0.00503416	0.0218338
BCL2+_Mcl1+	GO:1900221	regulation of amyloid-beta clearance	0.00503416	0.0218338
BCL2+_Mcl1+	GO:2001044	regulation of integrin-mediated signaling pathway	0.00503416	0.0218338
BCL2+_Mcl1+	GO:0060038	cardiac muscle cell proliferation	0.00521089	0.0225805
BCL2+_Mcl1+	GO:0002224	toll-like receptor signaling pathway	0.00522875	0.0226183
BCL2+_Mcl1+	GO:0009408	response to heat	0.00522875	0.0226183
BCL2+_Mcl1+	GO:0032204	regulation of telomere maintenance	0.00527172	0.0227446
BCL2+_Mcl1+	GO:0051899	membrane depolarization	0.00527172	0.0227446
BCL2+_Mcl1+	GO:0052126	movement in host environment	0.00527172	0.0227446
BCL2+_Mcl1+	GO:0042391	regulation of membrane potential	0.00531164	0.0228969
BCL2+_Mcl1+	GO:0035296	regulation of tube diameter	0.00542442	0.0233424
BCL2+_Mcl1+	GO:0097746	regulation of blood vessel diameter	0.00542442	0.0233424
BCL2+_Mcl1+	GO:0031623	receptor internalization	0.00545229	0.023442
BCL2+_Mcl1+	GO:0035162	embryonic hemopoiesis	0.00549718	0.0235736
BCL2+_Mcl1+	GO:0035335	peptidyl-tyrosine dephosphorylation	0.00549718	0.0235736
BCL2+_Mcl1+	GO:2000178	negative regulation of neural precursor cell proliferation	0.00549718	0.0235736
BCL2+_Mcl1+	GO:0001657	ureteric bud development	0.00554002	0.0236958
BCL2+_Mcl1+	GO:0072163	mesonephric epithelium development	0.00554002	0.0236958
BCL2+_Mcl1+	GO:0072164	mesonephric tubule development	0.00554002	0.0236958
BCL2+_Mcl1+	GO:0043242	negative regulation of protein-containing complex disassembly	0.00563245	0.0240496
BCL2+_Mcl1+	GO:1903363	negative regulation of cellular protein catabolic process	0.00563245	0.0240496
BCL2+_Mcl1+	GO:0035150	regulation of tube size	0.0056599	0.024146
BCL2+_Mcl1+	GO:0038127	ERBB signaling pathway	0.00586521	0.0249375
BCL2+_Mcl1+	GO:0055017	cardiac muscle tissue growth	0.00586521	0.0249375
BCL2+_Mcl1+	GO:0010257	NADH dehydrogenase complex assembly	0.00587061	0.0249375
BCL2+_Mcl1+	GO:0032981	mitochondrial respiratory chain complex I assembly	0.00587061	0.0249375
BCL2+_Mcl1+	GO:1903580	positive regulation of ATP metabolic process	0.00587061	0.0249375
BCL2+_Mcl1+	GO:0010948	negative regulation of cell cycle process	0.00587735	0.0249447
BCL2+_Mcl1+	GO:0010977	negative regulation of neuron projection development	0.00590337	0.0250337
BCL2+_Mcl1+	GO:0051648	vesicle localization	0.00593069	0.0251281
BCL2+_Mcl1+	GO:1901379	regulation of potassium ion transmembrane transport	0.00601135	0.025448
BCL2+_Mcl1+	GO:0001658	branching involved in ureteric bud morphogenesis	0.00608736	0.0257039
BCL2+_Mcl1+	GO:0070613	regulation of protein processing	0.00608736	0.0257039
BCL2+_Mcl1+	GO:2000736	regulation of stem cell differentiation	0.00608736	0.0257039
BCL2+_Mcl1+	GO:0006878	cellular copper ion homeostasis	0.00617323	0.0258025
BCL2+_Mcl1+	GO:0031115	negative regulation of microtubule polymerization	0.00617323	0.0258025
BCL2+_Mcl1+	GO:0044827	modulation by host of viral genome replication	0.00617323	0.0258025
BCL2+_Mcl1+	GO:0051645	Golgi localization	0.00617323	0.0258025
BCL2+_Mcl1+	GO:0060347	heart trabecula formation	0.00617323	0.0258025
BCL2+_Mcl1+	GO:0060576	intestinal epithelial cell development	0.00617323	0.0258025
BCL2+_Mcl1+	GO:0060856	establishment of blood-brain barrier	0.00617323	0.0258025
BCL2+_Mcl1+	GO:0071404	cellular response to low-density lipoprotein particle stimulus	0.00617323	0.0258025
BCL2+_Mcl1+	GO:1900029	positive regulation of ruffle assembly	0.00617323	0.0258025
BCL2+_Mcl1+	GO:1902570	protein localization to nucleolus	0.00617323	0.0258025
BCL2+_Mcl1+	GO:1903543	positive regulation of exosomal secretion	0.00617323	0.0258025
BCL2+_Mcl1+	GO:2001267	regulation of cysteine-type endopeptidase activity involved in apoptotic signaling pathway	0.00617323	0.0258025
BCL2+_Mcl1+	GO:0009165	nucleotide biosynthetic process	0.00619155	0.0258573
BCL2+_Mcl1+	GO:0046661	male sex differentiation	0.00620628	0.025897
BCL2+_Mcl1+	GO:0006536	glutamate metabolic process	0.0062487	0.0259211
BCL2+_Mcl1+	GO:0010955	negative regulation of protein processing	0.0062487	0.0259211
BCL2+_Mcl1+	GO:0033273	response to vitamin	0.0062487	0.0259211
BCL2+_Mcl1+	GO:0097345	mitochondrial outer membrane permeabilization	0.0062487	0.0259211
BCL2+_Mcl1+	GO:1902042	negative regulation of extrinsic apoptotic signaling pathway via death domain receptors	0.0062487	0.0259211
BCL2+_Mcl1+	GO:1902235	regulation of endoplasmic reticulum stress-induced intrinsic apoptotic signaling pathway	0.0062487	0.0259211
BCL2+_Mcl1+	GO:1903318	negative regulation of protein maturation	0.0062487	0.0259211
BCL2+_Mcl1+	GO:0010469	regulation of signaling receptor activity	0.00634356	0.0262926
BCL2+_Mcl1+	GO:0030517	negative regulation of axon extension	0.00644966	0.026621
BCL2+_Mcl1+	GO:0060147	regulation of posttranscriptional gene silencing	0.00644966	0.026621
BCL2+_Mcl1+	GO:0060966	regulation of gene silencing by RNA	0.00644966	0.026621
BCL2+_Mcl1+	GO:0072604	interleukin-6 secretion	0.00644966	0.026621
BCL2+_Mcl1+	GO:0140115	export across plasma membrane	0.00644966	0.026621
BCL2+_Mcl1+	GO:0001823	mesonephros development	0.00655894	0.0269345
BCL2+_Mcl1+	GO:0003014	renal system process	0.00655894	0.0269345
BCL2+_Mcl1+	GO:0006275	regulation of DNA replication	0.00655894	0.0269345
BCL2+_Mcl1+	GO:0000422	autophagy of mitochondrion	0.00656369	0.0269345
BCL2+_Mcl1+	GO:0001707	mesoderm formation	0.00656369	0.0269345
BCL2+_Mcl1+	GO:0030968	endoplasmic reticulum unfolded protein response	0.00656369	0.0269345
BCL2+_Mcl1+	GO:0061726	mitochondrion disassembly	0.00656369	0.0269345
BCL2+_Mcl1+	GO:0001822	kidney development	0.00663257	0.0271946
BCL2+_Mcl1+	GO:1902850	microtubule cytoskeleton organization involved in mitosis	0.00666425	0.0273019
BCL2+_Mcl1+	GO:0008593	regulation of Notch signaling pathway	0.00682578	0.0279175
BCL2+_Mcl1+	GO:0032611	interleukin-1 beta production	0.00682578	0.0279175
BCL2+_Mcl1+	GO:2000106	regulation of leukocyte apoptotic process	0.00692825	0.0283132
BCL2+_Mcl1+	GO:0051224	negative regulation of protein transport	0.0069394	0.0283354
BCL2+_Mcl1+	GO:1901861	regulation of muscle tissue development	0.00696073	0.0283991
BCL2+_Mcl1+	GO:0036293	response to decreased oxygen levels	0.00702467	0.0285484
BCL2+_Mcl1+	GO:0009303	rRNA transcription	0.00706542	0.0285484
BCL2+_Mcl1+	GO:0034260	negative regulation of GTPase activity	0.00706542	0.0285484
BCL2+_Mcl1+	GO:0042533	tumor necrosis factor biosynthetic process	0.00706542	0.0285484
BCL2+_Mcl1+	GO:0042534	regulation of tumor necrosis factor biosynthetic process	0.00706542	0.0285484
BCL2+_Mcl1+	GO:0044319	wound healing, spreading of cells	0.00706542	0.0285484
BCL2+_Mcl1+	GO:0048026	positive regulation of mRNA splicing, via spliceosome	0.00706542	0.0285484
BCL2+_Mcl1+	GO:0090505	epiboly involved in wound healing	0.00706542	0.0285484
BCL2+_Mcl1+	GO:1902745	positive regulation of lamellipodium organization	0.00706542	0.0285484
BCL2+_Mcl1+	GO:2000778	positive regulation of interleukin-6 secretion	0.00706542	0.0285484
BCL2+_Mcl1+	GO:0032922	circadian regulation of gene expression	0.0070665	0.0285484
BCL2+_Mcl1+	GO:1903317	regulation of protein maturation	0.0070665	0.0285484
BCL2+_Mcl1+	GO:0006096	glycolytic process	0.00726241	0.0293132
BCL2+_Mcl1+	GO:0006816	calcium ion transport	0.00726763	0.0293132
BCL2+_Mcl1+	GO:0071887	leukocyte apoptotic process	0.0073428	0.0295923
BCL2+_Mcl1+	GO:0010875	positive regulation of cholesterol efflux	0.00745377	0.0297251
BCL2+_Mcl1+	GO:0035112	genitalia morphogenesis	0.00745377	0.0297251
BCL2+_Mcl1+	GO:0046629	gamma-delta T cell activation	0.00745377	0.0297251
BCL2+_Mcl1+	GO:0055070	copper ion homeostasis	0.00745377	0.0297251
BCL2+_Mcl1+	GO:0070262	peptidyl-serine dephosphorylation	0.00745377	0.0297251
BCL2+_Mcl1+	GO:0090128	regulation of synapse maturation	0.00745377	0.0297251
BCL2+_Mcl1+	GO:0090196	regulation of chemokine secretion	0.00745377	0.0297251
BCL2+_Mcl1+	GO:0098885	modification of postsynaptic actin cytoskeleton	0.00745377	0.0297251
BCL2+_Mcl1+	GO:1900037	regulation of cellular response to hypoxia	0.00745377	0.0297251
BCL2+_Mcl1+	GO:1902004	positive regulation of amyloid-beta formation	0.00745377	0.0297251
BCL2+_Mcl1+	GO:1903541	regulation of exosomal secretion	0.00745377	0.0297251
BCL2+_Mcl1+	GO:1990000	amyloid fibril formation	0.00745377	0.0297251
BCL2+_Mcl1+	GO:2000651	positive regulation of sodium ion transmembrane transporter activity	0.00745377	0.0297251
BCL2+_Mcl1+	GO:0016050	vesicle organization	0.00770035	0.0306837
BCL2+_Mcl1+	GO:0006757	ATP generation from ADP	0.00771937	0.0307105
BCL2+_Mcl1+	GO:0002762	negative regulation of myeloid leukocyte differentiation	0.00772567	0.0307105
BCL2+_Mcl1+	GO:1903115	regulation of actin filament-based movement	0.00772567	0.0307105
BCL2+_Mcl1+	GO:0033135	regulation of peptidyl-serine phosphorylation	0.00773679	0.03073
BCL2+_Mcl1+	GO:1901293	nucleoside phosphate biosynthetic process	0.00775665	0.0307842
BCL2+_Mcl1+	GO:0060249	anatomical structure homeostasis	0.00793897	0.031374
BCL2+_Mcl1+	GO:0001893	maternal placenta development	0.0079496	0.031374
BCL2+_Mcl1+	GO:0032232	negative regulation of actin filament bundle assembly	0.0079496	0.031374
BCL2+_Mcl1+	GO:0042036	negative regulation of cytokine biosynthetic process	0.0079496	0.031374
BCL2+_Mcl1+	GO:0043457	regulation of cellular respiration	0.0079496	0.031374
BCL2+_Mcl1+	GO:0051491	positive regulation of filopodium assembly	0.0079496	0.031374
BCL2+_Mcl1+	GO:0090504	epiboly	0.0079496	0.031374
BCL2+_Mcl1+	GO:0071901	negative regulation of protein serine/threonine kinase activity	0.00813074	0.0320559
BCL2+_Mcl1+	GO:0000281	mitotic cytokinesis	0.00815473	0.0320559
BCL2+_Mcl1+	GO:0006513	protein monoubiquitination	0.00815473	0.0320559
BCL2+_Mcl1+	GO:0045428	regulation of nitric oxide biosynthetic process	0.00815473	0.0320559
BCL2+_Mcl1+	GO:1904888	cranial skeletal system development	0.00815473	0.0320559
BCL2+_Mcl1+	GO:1900076	regulation of cellular response to insulin stimulus	0.00819722	0.0321718
BCL2+_Mcl1+	GO:1903008	organelle disassembly	0.00819722	0.0321718
BCL2+_Mcl1+	GO:0051048	negative regulation of secretion	0.00821127	0.0322014
BCL2+_Mcl1+	GO:0032368	regulation of lipid transport	0.0085644	0.0335597
BCL2+_Mcl1+	GO:0045833	negative regulation of lipid metabolic process	0.00869649	0.0340504
BCL2+_Mcl1+	GO:0007405	neuroblast proliferation	0.00874174	0.0341197
BCL2+_Mcl1+	GO:0043407	negative regulation of MAP kinase activity	0.00874174	0.0341197
BCL2+_Mcl1+	GO:0048332	mesoderm morphogenesis	0.00874174	0.0341197
BCL2+_Mcl1+	GO:0060997	dendritic spine morphogenesis	0.00874174	0.0341197
BCL2+_Mcl1+	GO:0048193	Golgi vesicle transport	0.00874867	0.0341198
BCL2+_Mcl1+	GO:0031214	biomineral tissue development	0.00878558	0.0342099
BCL2+_Mcl1+	GO:0110148	biomineralization	0.00878558	0.0342099
BCL2+_Mcl1+	GO:0009791	post-embryonic development	0.00885701	0.0342645
BCL2+_Mcl1+	GO:0001967	suckling behavior	0.00887964	0.0342645
BCL2+_Mcl1+	GO:0030575	nuclear body organization	0.00887964	0.0342645
BCL2+_Mcl1+	GO:0045793	positive regulation of cell size	0.00887964	0.0342645
BCL2+_Mcl1+	GO:0055012	ventricular cardiac muscle cell differentiation	0.00887964	0.0342645
BCL2+_Mcl1+	GO:0060644	mammary gland epithelial cell differentiation	0.00887964	0.0342645
BCL2+_Mcl1+	GO:0061158	3'-UTR-mediated mRNA destabilization	0.00887964	0.0342645
BCL2+_Mcl1+	GO:0090195	chemokine secretion	0.00887964	0.0342645
BCL2+_Mcl1+	GO:1902992	negative regulation of amyloid precursor protein catabolic process	0.00887964	0.0342645
BCL2+_Mcl1+	GO:0040036	regulation of fibroblast growth factor receptor signaling pathway	0.00890338	0.0342645
BCL2+_Mcl1+	GO:0048668	collateral sprouting	0.00890338	0.0342645
BCL2+_Mcl1+	GO:0051642	centrosome localization	0.00890338	0.0342645
BCL2+_Mcl1+	GO:0060669	embryonic placenta morphogenesis	0.00890338	0.0342645
BCL2+_Mcl1+	GO:0097242	amyloid-beta clearance	0.00890338	0.0342645
BCL2+_Mcl1+	GO:1902110	positive regulation of mitochondrial membrane permeability involved in apoptotic process	0.00890338	0.0342645
BCL2+_Mcl1+	GO:0050708	regulation of protein secretion	0.00897458	0.0345117
BCL2+_Mcl1+	GO:0051147	regulation of muscle cell differentiation	0.00915834	0.0351166
BCL2+_Mcl1+	GO:0006360	transcription by RNA polymerase I	0.00916732	0.0351166
BCL2+_Mcl1+	GO:0006406	mRNA export from nucleus	0.00916732	0.0351166
BCL2+_Mcl1+	GO:0008038	neuron recognition	0.00916732	0.0351166
BCL2+_Mcl1+	GO:0071427	mRNA-containing ribonucleoprotein complex export from nucleus	0.00916732	0.0351166
BCL2+_Mcl1+	GO:0021954	central nervous system neuron development	0.00921773	0.0352279
BCL2+_Mcl1+	GO:0032652	regulation of interleukin-1 production	0.00921773	0.0352279
BCL2+_Mcl1+	GO:0062014	negative regulation of small molecule metabolic process	0.00921773	0.0352279
BCL2+_Mcl1+	GO:0007611	learning or memory	0.00927387	0.0354152
BCL2+_Mcl1+	GO:0032414	positive regulation of ion transmembrane transporter activity	0.00948334	0.0361872
BCL2+_Mcl1+	GO:0002237	response to molecule of bacterial origin	0.00959269	0.0365763
BCL2+_Mcl1+	GO:0061640	cytoskeleton-dependent cytokinesis	0.00976146	0.0371912
BCL2+_Mcl1+	GO:0010543	regulation of platelet activation	0.00992882	0.0375974
BCL2+_Mcl1+	GO:0014741	negative regulation of muscle hypertrophy	0.00992882	0.0375974
BCL2+_Mcl1+	GO:0033598	mammary gland epithelial cell proliferation	0.00992882	0.0375974
BCL2+_Mcl1+	GO:0034142	toll-like receptor 4 signaling pathway	0.00992882	0.0375974
BCL2+_Mcl1+	GO:0060740	prostate gland epithelium morphogenesis	0.00992882	0.0375974
BCL2+_Mcl1+	GO:0061842	microtubule organizing center localization	0.00992882	0.0375974
BCL2+_Mcl1+	GO:0099563	modification of synaptic structure	0.00992882	0.0375974
BCL2+_Mcl1+	GO:1903146	regulation of autophagy of mitochondrion	0.00992882	0.0375974
BCL2+_Mcl1+	GO:0030879	mammary gland development	0.00994006	0.0376039
BCL2+_Mcl1+	GO:0061001	regulation of dendritic spine morphogenesis	0.00995332	0.0376039
BCL2+_Mcl1+	GO:0098754	detoxification	0.00995332	0.0376039
BCL2+_Mcl1+	GO:0006090	pyruvate metabolic process	0.00996941	0.0376074
BCL2+_Mcl1+	GO:0051701	interaction with host	0.00996941	0.0376074
BCL2+_Mcl1+	GO:0060675	ureteric bud morphogenesis	0.0100055	0.0376288
BCL2+_Mcl1+	GO:0071868	cellular response to monoamine stimulus	0.0100055	0.0376288
BCL2+_Mcl1+	GO:0071870	cellular response to catecholamine stimulus	0.0100055	0.0376288
BCL2+_Mcl1+	GO:1903051	negative regulation of proteolysis involved in cellular protein catabolic process	0.0100055	0.0376288
BCL2+_Mcl1+	GO:0071103	DNA conformation change	0.010173	0.0382299
BCL2+_Mcl1+	GO:0071824	protein-DNA complex subunit organization	0.0103076	0.0387062
BCL2+_Mcl1+	GO:0007398	ectoderm development	0.0104541	0.0390491
BCL2+_Mcl1+	GO:0030952	establishment or maintenance of cytoskeleton polarity	0.0104541	0.0390491
BCL2+_Mcl1+	GO:0045019	negative regulation of nitric oxide biosynthetic process	0.0104541	0.0390491
BCL2+_Mcl1+	GO:0060947	cardiac vascular smooth muscle cell differentiation	0.0104541	0.0390491
BCL2+_Mcl1+	GO:0070935	3'-UTR-mediated mRNA stabilization	0.0104541	0.0390491
BCL2+_Mcl1+	GO:1903599	positive regulation of autophagy of mitochondrion	0.0104541	0.0390491
BCL2+_Mcl1+	GO:1904406	negative regulation of nitric oxide metabolic process	0.0104541	0.0390491
BCL2+_Mcl1+	GO:0072503	cellular divalent inorganic cation homeostasis	0.0104648	0.0390597
BCL2+_Mcl1+	GO:0000079	regulation of cyclin-dependent protein serine/threonine kinase activity	0.0106837	0.0397569
BCL2+_Mcl1+	GO:0071867	response to monoamine	0.0106837	0.0397569
BCL2+_Mcl1+	GO:0071869	response to catecholamine	0.0106837	0.0397569
BCL2+_Mcl1+	GO:0072171	mesonephric tubule morphogenesis	0.0106837	0.0397569
BCL2+_Mcl1+	GO:0043268	positive regulation of potassium ion transport	0.0107843	0.0401012
BCL2+_Mcl1+	GO:0070838	divalent metal ion transport	0.0108248	0.0402216
BCL2+_Mcl1+	GO:0001570	vasculogenesis	0.0109186	0.0405092
BCL2+_Mcl1+	GO:0046031	ADP metabolic process	0.0109186	0.0405092
BCL2+_Mcl1+	GO:0006984	ER-nucleus signaling pathway	0.0110278	0.0407011
BCL2+_Mcl1+	GO:0048679	regulation of axon regeneration	0.0110278	0.0407011
BCL2+_Mcl1+	GO:0060479	lung cell differentiation	0.0110278	0.0407011
BCL2+_Mcl1+	GO:0090322	regulation of superoxide metabolic process	0.0110278	0.0407011
BCL2+_Mcl1+	GO:1902686	mitochondrial outer membrane permeabilization involved in programmed cell death	0.0110278	0.0407011
BCL2+_Mcl1+	GO:1905898	positive regulation of response to endoplasmic reticulum stress	0.0110278	0.0407011
BCL2+_Mcl1+	GO:2000406	positive regulation of T cell migration	0.0110278	0.0407011
BCL2+_Mcl1+	GO:0050890	cognition	0.0110777	0.0408546
BCL2+_Mcl1+	GO:0030198	extracellular matrix organization	0.0111817	0.0412074
BCL2+_Mcl1+	GO:0006626	protein targeting to mitochondrion	0.0113939	0.0419272
BCL2+_Mcl1+	GO:0010822	positive regulation of mitochondrion organization	0.0113939	0.0419272
BCL2+_Mcl1+	GO:0031349	positive regulation of defense response	0.0115196	0.0422954
BCL2+_Mcl1+	GO:0043062	extracellular structure organization	0.0115196	0.0422954
BCL2+_Mcl1+	GO:0051924	regulation of calcium ion transport	0.0115196	0.0422954
BCL2+_Mcl1+	GO:0007173	epidermal growth factor receptor signaling pathway	0.011533	0.0423031
BCL2+_Mcl1+	GO:0060349	bone morphogenesis	0.0115388	0.0423031
BCL2+_Mcl1+	GO:0072511	divalent inorganic cation transport	0.0115655	0.0423697
BCL2+_Mcl1+	GO:0035303	regulation of dephosphorylation	0.0116549	0.0425014
BCL2+_Mcl1+	GO:0009948	anterior/posterior axis specification	0.0116615	0.0425014
BCL2+_Mcl1+	GO:0055010	ventricular cardiac muscle tissue morphogenesis	0.0116615	0.0425014
BCL2+_Mcl1+	GO:0061383	trabecula morphogenesis	0.0116615	0.0425014
BCL2+_Mcl1+	GO:1901799	negative regulation of proteasomal protein catabolic process	0.0116615	0.0425014
BCL2+_Mcl1+	GO:1904705	regulation of vascular smooth muscle cell proliferation	0.0116615	0.0425014
BCL2+_Mcl1+	GO:1990874	vascular smooth muscle cell proliferation	0.0116615	0.0425014
BCL2+_Mcl1+	GO:0002263	cell activation involved in immune response	0.0118654	0.0432129
BCL2+_Mcl1+	GO:0003073	regulation of systemic arterial blood pressure	0.0121002	0.0437638
BCL2+_Mcl1+	GO:0008543	fibroblast growth factor receptor signaling pathway	0.0121368	0.0437638
BCL2+_Mcl1+	GO:0042108	positive regulation of cytokine biosynthetic process	0.0121368	0.0437638
BCL2+_Mcl1+	GO:0097327	response to antineoplastic agent	0.0121368	0.0437638
BCL2+_Mcl1+	GO:1901224	positive regulation of NIK/NF-kappaB signaling	0.0121368	0.0437638
BCL2+_Mcl1+	GO:0002043	blood vessel endothelial cell proliferation involved in sprouting angiogenesis	0.0121798	0.0437638
BCL2+_Mcl1+	GO:0010544	negative regulation of platelet activation	0.0121798	0.0437638
BCL2+_Mcl1+	GO:0030852	regulation of granulocyte differentiation	0.0121798	0.0437638
BCL2+_Mcl1+	GO:0040037	negative regulation of fibroblast growth factor receptor signaling pathway	0.0121798	0.0437638
BCL2+_Mcl1+	GO:0046886	positive regulation of hormone biosynthetic process	0.0121798	0.0437638
BCL2+_Mcl1+	GO:0071605	monocyte chemotactic protein-1 production	0.0121798	0.0437638
BCL2+_Mcl1+	GO:0071637	regulation of monocyte chemotactic protein-1 production	0.0121798	0.0437638
BCL2+_Mcl1+	GO:1902236	negative regulation of endoplasmic reticulum stress-induced intrinsic apoptotic signaling pathway	0.0121798	0.0437638
BCL2+_Mcl1+	GO:1903214	regulation of protein targeting to mitochondrion	0.0121798	0.0437638
BCL2+_Mcl1+	GO:1904385	cellular response to angiotensin	0.0121798	0.0437638
BCL2+_Mcl1+	GO:2000251	positive regulation of actin cytoskeleton reorganization	0.0121798	0.0437638
BCL2+_Mcl1+	GO:2000269	regulation of fibroblast apoptotic process	0.0121798	0.0437638
BCL2+_Mcl1+	GO:0006623	protein targeting to vacuole	0.0122023	0.0437638
BCL2+_Mcl1+	GO:0046686	response to cadmium ion	0.0122023	0.0437638
BCL2+_Mcl1+	GO:0060441	epithelial tube branching involved in lung morphogenesis	0.0122023	0.0437638
BCL2+_Mcl1+	GO:1904707	positive regulation of vascular smooth muscle cell proliferation	0.0122023	0.0437638
BCL2+_Mcl1+	GO:0032496	response to lipopolysaccharide	0.0125158	0.0448557
BCL2+_Mcl1+	GO:0014009	glial cell proliferation	0.0125859	0.044977
BCL2+_Mcl1+	GO:0032350	regulation of hormone metabolic process	0.0125859	0.044977
BCL2+_Mcl1+	GO:2000351	regulation of endothelial cell apoptotic process	0.0125859	0.044977
BCL2+_Mcl1+	GO:2000648	positive regulation of stem cell proliferation	0.0125859	0.044977
BCL2+_Mcl1+	GO:0010506	regulation of autophagy	0.0126884	0.0453106
BCL2+_Mcl1+	GO:0070167	regulation of biomineral tissue development	0.0128363	0.0457728
BCL2+_Mcl1+	GO:0110149	regulation of biomineralization	0.0128363	0.0457728
BCL2+_Mcl1+	GO:0046626	regulation of insulin receptor signaling pathway	0.0129131	0.0459801
BCL2+_Mcl1+	GO:0061097	regulation of protein tyrosine kinase activity	0.0129131	0.0459801
BCL2+_Mcl1+	GO:0050863	regulation of T cell activation	0.0130397	0.0463976
BCL2+_Mcl1+	GO:0007292	female gamete generation	0.0131181	0.0466431
BCL2+_Mcl1+	GO:0007030	Golgi organization	0.013283	0.0471956
BCL2+_Mcl1+	GO:0035886	vascular smooth muscle cell differentiation	0.0134538	0.0477341
BCL2+_Mcl1+	GO:0061384	heart trabecula morphogenesis	0.0134538	0.0477341
BCL2+_Mcl1+	GO:0007041	lysosomal transport	0.0135262	0.0479566
BCL2+_Mcl1+	GO:0046580	negative regulation of Ras protein signal transduction	0.0135587	0.0480031
BCL2+_Mcl1+	GO:0050775	positive regulation of dendrite morphogenesis	0.0135587	0.0480031
BCL2+_Mcl1+	GO:0043271	negative regulation of ion transport	0.0135846	0.0480604
BCL2+_Mcl1+	GO:0006809	nitric oxide biosynthetic process	0.0137235	0.048517
BCL2+_Mcl1+	GO:0001946	lymphangiogenesis	0.0140591	0.0493512
BCL2+_Mcl1+	GO:0010869	regulation of receptor biosynthetic process	0.0140591	0.0493512
BCL2+_Mcl1+	GO:0032288	myelin assembly	0.0140591	0.0493512
BCL2+_Mcl1+	GO:0045821	positive regulation of glycolytic process	0.0140591	0.0493512
BCL2+_Mcl1+	GO:0046697	decidualization	0.0140591	0.0493512
BCL2+_Mcl1+	GO:0071157	negative regulation of cell cycle arrest	0.0140591	0.0493512
BCL2+_Mcl1+	GO:1902993	positive regulation of amyloid precursor protein catabolic process	0.0140591	0.0493512
BCL2+_Mcl1+	GO:1990182	exosomal secretion	0.0140591	0.0493512
BCL2+_Mcl1+	GO:1990776	response to angiotensin	0.0140591	0.0493512
BCL2+_Mcl1+	GO:2000136	regulation of cell proliferation involved in heart morphogenesis	0.0140591	0.0493512
BCL2+_Mcl1+	GO:0065004	protein-DNA complex assembly	0.0141024	0.0494681
BCL2+_Mcl1+	GO:0009135	purine nucleoside diphosphate metabolic process	0.0142423	0.0497827
BCL2+_Mcl1+	GO:0009179	purine ribonucleoside diphosphate metabolic process	0.0142423	0.0497827
BCL2+_Mcl1+	GO:0033555	multicellular organismal response to stress	0.0142423	0.0497827
BCL2+_Mcl1+	GO:0034401	chromatin organization involved in regulation of transcription	0.0142423	0.0497827
BCL2+_Mcl1+	GO:0060993	kidney morphogenesis	0.0142423	0.0497827
BCL2-_Mcl1+	GO:0010631	epithelial cell migration	2.42512e-07	0.000153457
BCL2-_Mcl1+	GO:1904018	positive regulation of vasculature development	2.55805e-07	0.000153457
BCL2-_Mcl1+	GO:0090132	epithelium migration	2.57448e-07	0.000153457
BCL2-_Mcl1+	GO:0090130	tissue migration	2.73177e-07	0.000153457
BCL2-_Mcl1+	GO:0045765	regulation of angiogenesis	5.09637e-07	0.000183574
BCL2-_Mcl1+	GO:0010632	regulation of epithelial cell migration	5.3859e-07	0.000183574
BCL2-_Mcl1+	GO:0001667	ameboidal-type cell migration	5.71881e-07	0.000183574
BCL2-_Mcl1+	GO:1901342	regulation of vasculature development	1.21935e-06	0.000342486
BCL2-_Mcl1+	GO:0045766	positive regulation of angiogenesis	1.90721e-06	0.000476168
BCL2-_Mcl1+	GO:0001889	liver development	2.26805e-06	0.000509631
BCL2-_Mcl1+	GO:0061008	hepaticobiliary system development	2.61572e-06	0.000534319
BCL2-_Mcl1+	GO:0022407	regulation of cell-cell adhesion	3.97753e-06	0.000744793
BCL2-_Mcl1+	GO:0045601	regulation of endothelial cell differentiation	4.91486e-06	0.000830158
BCL2-_Mcl1+	GO:1903706	regulation of hemopoiesis	5.17232e-06	0.000830158
BCL2-_Mcl1+	GO:0010634	positive regulation of epithelial cell migration	5.96829e-06	0.00089405
BCL2-_Mcl1+	GO:0030856	regulation of epithelial cell differentiation	6.99382e-06	0.000982195
BCL2-_Mcl1+	GO:0009266	response to temperature stimulus	1.26245e-05	0.00163582
BCL2-_Mcl1+	GO:0071456	cellular response to hypoxia	1.31041e-05	0.00163582
BCL2-_Mcl1+	GO:0048732	gland development	1.55276e-05	0.00169929
BCL2-_Mcl1+	GO:0030857	negative regulation of epithelial cell differentiation	1.57789e-05	0.00169929
BCL2-_Mcl1+	GO:0007178	transmembrane receptor protein serine/threonine kinase signaling pathway	1.63063e-05	0.00169929
BCL2-_Mcl1+	GO:0050678	regulation of epithelial cell proliferation	1.66374e-05	0.00169929
BCL2-_Mcl1+	GO:0000188	inactivation of MAPK activity	1.9665e-05	0.00192118
BCL2-_Mcl1+	GO:0048871	multicellular organismal homeostasis	2.30461e-05	0.00215769
BCL2-_Mcl1+	GO:0010721	negative regulation of cell development	2.90293e-05	0.00252562
BCL2-_Mcl1+	GO:0043620	regulation of DNA-templated transcription in response to stress	2.92239e-05	0.00252562
BCL2-_Mcl1+	GO:0002040	sprouting angiogenesis	3.27498e-05	0.00272551
BCL2-_Mcl1+	GO:0003158	endothelium development	3.70211e-05	0.00297094
BCL2-_Mcl1+	GO:0043542	endothelial cell migration	3.8901e-05	0.00300349
BCL2-_Mcl1+	GO:0036294	cellular response to decreased oxygen levels	4.01001e-05	0.00300349
BCL2-_Mcl1+	GO:0045785	positive regulation of cell adhesion	4.44336e-05	0.00304205
BCL2-_Mcl1+	GO:0001666	response to hypoxia	4.46763e-05	0.00304205
BCL2-_Mcl1+	GO:0071560	cellular response to transforming growth factor beta stimulus	4.46763e-05	0.00304205
BCL2-_Mcl1+	GO:0034605	cellular response to heat	4.96039e-05	0.00319556
BCL2-_Mcl1+	GO:0071559	response to transforming growth factor beta	4.9775e-05	0.00319556
BCL2-_Mcl1+	GO:0050673	epithelial cell proliferation	5.622e-05	0.00350906
BCL2-_Mcl1+	GO:0002573	myeloid leukocyte differentiation	6.137e-05	0.00372698
BCL2-_Mcl1+	GO:1903670	regulation of sprouting angiogenesis	6.66961e-05	0.00389437
BCL2-_Mcl1+	GO:0071453	cellular response to oxygen levels	6.75925e-05	0.00389437
BCL2-_Mcl1+	GO:0036293	response to decreased oxygen levels	8.67876e-05	0.00487529
BCL2-_Mcl1+	GO:0050768	negative regulation of neurogenesis	9.16078e-05	0.00494592
BCL2-_Mcl1+	GO:0030433	ubiquitin-dependent ERAD pathway	9.24472e-05	0.00494592
BCL2-_Mcl1+	GO:0034976	response to endoplasmic reticulum stress	0.000102312	0.00534641
BCL2-_Mcl1+	GO:0001894	tissue homeostasis	0.0001047	0.00534682
BCL2-_Mcl1+	GO:0022409	positive regulation of cell-cell adhesion	0.000114696	0.00572715
BCL2-_Mcl1+	GO:0034620	cellular response to unfolded protein	0.000130845	0.00639149
BCL2-_Mcl1+	GO:0010594	regulation of endothelial cell migration	0.000137749	0.00645613
BCL2-_Mcl1+	GO:0051961	negative regulation of nervous system development	0.000142682	0.00645613
BCL2-_Mcl1+	GO:0003151	outflow tract morphogenesis	0.000143661	0.00645613
BCL2-_Mcl1+	GO:0048524	positive regulation of viral process	0.000143661	0.00645613
BCL2-_Mcl1+	GO:0007179	transforming growth factor beta receptor signaling pathway	0.000173753	0.00765534
BCL2-_Mcl1+	GO:0090287	regulation of cellular response to growth factor stimulus	0.000211995	0.00916064
BCL2-_Mcl1+	GO:0010595	positive regulation of endothelial cell migration	0.000250154	0.0104092
BCL2-_Mcl1+	GO:0036503	ERAD pathway	0.000250154	0.0104092
BCL2-_Mcl1+	GO:0070482	response to oxygen levels	0.000262528	0.0106954
BCL2-_Mcl1+	GO:0030099	myeloid cell differentiation	0.000266552	0.0106954
BCL2-_Mcl1+	GO:1903037	regulation of leukocyte cell-cell adhesion	0.000288422	0.0110492
BCL2-_Mcl1+	GO:1900744	regulation of p38MAPK cascade	0.000292016	0.0110492
BCL2-_Mcl1+	GO:1903672	positive regulation of sprouting angiogenesis	0.000292016	0.0110492
BCL2-_Mcl1+	GO:0001933	negative regulation of protein phosphorylation	0.000295958	0.0110492
BCL2-_Mcl1+	GO:0031098	stress-activated protein kinase signaling cascade	0.000304895	0.0110492
BCL2-_Mcl1+	GO:0050870	positive regulation of T cell activation	0.000310211	0.0110492
BCL2-_Mcl1+	GO:0009408	response to heat	0.000314707	0.0110492
BCL2-_Mcl1+	GO:0035967	cellular response to topologically incorrect protein	0.000314707	0.0110492
BCL2-_Mcl1+	GO:1902105	regulation of leukocyte differentiation	0.000328	0.0113387
BCL2-_Mcl1+	GO:0045446	endothelial cell differentiation	0.0003511	0.0114756
BCL2-_Mcl1+	GO:0048661	positive regulation of smooth muscle cell proliferation	0.0003511	0.0114756
BCL2-_Mcl1+	GO:0032873	negative regulation of stress-activated MAPK cascade	0.000360356	0.0114756
BCL2-_Mcl1+	GO:0050918	positive chemotaxis	0.000360356	0.0114756
BCL2-_Mcl1+	GO:0070303	negative regulation of stress-activated protein kinase signaling cascade	0.000360356	0.0114756
BCL2-_Mcl1+	GO:0002697	regulation of immune effector process	0.000362604	0.0114756
BCL2-_Mcl1+	GO:0072009	nephron epithelium development	0.000390413	0.01206
BCL2-_Mcl1+	GO:0050863	regulation of T cell activation	0.000391803	0.01206
BCL2-_Mcl1+	GO:0006986	response to unfolded protein	0.000404188	0.0122731
BCL2-_Mcl1+	GO:0050679	positive regulation of epithelial cell proliferation	0.000412558	0.0123602
BCL2-_Mcl1+	GO:0000302	response to reactive oxygen species	0.000431829	0.0124673
BCL2-_Mcl1+	GO:0072173	metanephric tubule morphogenesis	0.000431965	0.0124673
BCL2-_Mcl1+	GO:0001892	embryonic placenta development	0.000432776	0.0124673
BCL2-_Mcl1+	GO:1903039	positive regulation of leukocyte cell-cell adhesion	0.000451772	0.0128498
BCL2-_Mcl1+	GO:0043534	blood vessel endothelial cell migration	0.00046278	0.0129378
BCL2-_Mcl1+	GO:0038066	p38MAPK cascade	0.000466384	0.0129378
BCL2-_Mcl1+	GO:0048872	homeostasis of number of cells	0.000472799	0.0129493
BCL2-_Mcl1+	GO:0006090	pyruvate metabolic process	0.000478324	0.0129493
BCL2-_Mcl1+	GO:0021545	cranial nerve development	0.000495682	0.0132595
BCL2-_Mcl1+	GO:0007159	leukocyte cell-cell adhesion	0.00050529	0.0133023
BCL2-_Mcl1+	GO:2000027	regulation of animal organ morphogenesis	0.000515788	0.0133023
BCL2-_Mcl1+	GO:0045124	regulation of bone resorption	0.000526135	0.0133023
BCL2-_Mcl1+	GO:0045602	negative regulation of endothelial cell differentiation	0.000526882	0.0133023
BCL2-_Mcl1+	GO:0097084	vascular smooth muscle cell development	0.000526882	0.0133023
BCL2-_Mcl1+	GO:0002683	negative regulation of immune system process	0.000538998	0.0133214
BCL2-_Mcl1+	GO:0070371	ERK1 and ERK2 cascade	0.000539497	0.0133214
BCL2-_Mcl1+	GO:0042326	negative regulation of phosphorylation	0.000546118	0.0133383
BCL2-_Mcl1+	GO:0043618	regulation of transcription from RNA polymerase II promoter in response to stress	0.000557761	0.0134762
BCL2-_Mcl1+	GO:0003091	renal water homeostasis	0.000630972	0.0149241
BCL2-_Mcl1+	GO:0097201	negative regulation of transcription from RNA polymerase II promoter in response to stress	0.000630972	0.0149241
BCL2-_Mcl1+	GO:0002761	regulation of myeloid leukocyte differentiation	0.000654874	0.0153281
BCL2-_Mcl1+	GO:0002042	cell migration involved in sprouting angiogenesis	0.000696359	0.0161311
BCL2-_Mcl1+	GO:0050727	regulation of inflammatory response	0.000705485	0.0161758
BCL2-_Mcl1+	GO:0043536	positive regulation of blood vessel endothelial cell migration	0.000734121	0.0163938
BCL2-_Mcl1+	GO:0048538	thymus development	0.000734121	0.0163938
BCL2-_Mcl1+	GO:0061418	regulation of transcription from RNA polymerase II promoter in response to hypoxia	0.000744177	0.0163938
BCL2-_Mcl1+	GO:2000018	regulation of male gonad development	0.000744177	0.0163938
BCL2-_Mcl1+	GO:0030218	erythrocyte differentiation	0.000780587	0.0170289
BCL2-_Mcl1+	GO:0035966	response to topologically incorrect protein	0.000826032	0.017699
BCL2-_Mcl1+	GO:0090092	regulation of transmembrane receptor protein serine/threonine kinase signaling pathway	0.000842199	0.017699
BCL2-_Mcl1+	GO:0033002	muscle cell proliferation	0.000858504	0.017699
BCL2-_Mcl1+	GO:0006620	posttranslational protein targeting to endoplasmic reticulum membrane	0.00086644	0.017699
BCL2-_Mcl1+	GO:0035970	peptidyl-threonine dephosphorylation	0.00086644	0.017699
BCL2-_Mcl1+	GO:0061308	cardiac neural crest cell development involved in heart development	0.00086644	0.017699
BCL2-_Mcl1+	GO:1905941	positive regulation of gonad development	0.00086644	0.017699
BCL2-_Mcl1+	GO:0042110	T cell activation	0.000888045	0.017923
BCL2-_Mcl1+	GO:0046850	regulation of bone remodeling	0.000898144	0.017923
BCL2-_Mcl1+	GO:0007346	regulation of mitotic cell cycle	0.00090931	0.017923
BCL2-_Mcl1+	GO:0048568	embryonic organ development	0.00090931	0.017923
BCL2-_Mcl1+	GO:0043393	regulation of protein binding	0.000961336	0.0187837
BCL2-_Mcl1+	GO:0021781	glial cell fate commitment	0.000997705	0.0189987
BCL2-_Mcl1+	GO:0050930	induction of positive chemotaxis	0.000997705	0.0189987
BCL2-_Mcl1+	GO:0061307	cardiac neural crest cell differentiation involved in heart development	0.000997705	0.0189987
BCL2-_Mcl1+	GO:0034101	erythrocyte homeostasis	0.00105386	0.0198993
BCL2-_Mcl1+	GO:0072073	kidney epithelium development	0.00108163	0.0202535
BCL2-_Mcl1+	GO:0030968	endoplasmic reticulum unfolded protein response	0.00113361	0.0204552
BCL2-_Mcl1+	GO:0016540	protein autoprocessing	0.00113792	0.0204552
BCL2-_Mcl1+	GO:0045779	negative regulation of bone resorption	0.00113792	0.0204552
BCL2-_Mcl1+	GO:0048715	negative regulation of oligodendrocyte differentiation	0.00113792	0.0204552
BCL2-_Mcl1+	GO:0097284	hepatocyte apoptotic process	0.00113792	0.0204552
BCL2-_Mcl1+	GO:0072006	nephron development	0.00116803	0.0208299
BCL2-_Mcl1+	GO:0072234	metanephric nephron tubule development	0.00128702	0.0225032
BCL2-_Mcl1+	GO:0034614	cellular response to reactive oxygen species	0.00129061	0.0225032
BCL2-_Mcl1+	GO:0048002	antigen processing and presentation of peptide antigen	0.0012919	0.0225032
BCL2-_Mcl1+	GO:0051260	protein homooligomerization	0.00130327	0.0225264
BCL2-_Mcl1+	GO:0043407	negative regulation of MAP kinase activity	0.0013476	0.0229111
BCL2-_Mcl1+	GO:0006914	autophagy	0.00135611	0.0229111
BCL2-_Mcl1+	GO:0061919	process utilizing autophagic mechanism	0.00135611	0.0229111
BCL2-_Mcl1+	GO:0045665	negative regulation of neuron differentiation	0.00137107	0.022991
BCL2-_Mcl1+	GO:0006457	protein folding	0.00138826	0.0230395
BCL2-_Mcl1+	GO:0002699	positive regulation of immune effector process	0.00139447	0.0230395
BCL2-_Mcl1+	GO:0046851	negative regulation of bone remodeling	0.00144495	0.0236993
BCL2-_Mcl1+	GO:0060675	ureteric bud morphogenesis	0.00146346	0.023829
BCL2-_Mcl1+	GO:0072171	mesonephric tubule morphogenesis	0.00152366	0.0246307
BCL2-_Mcl1+	GO:0034599	cellular response to oxidative stress	0.00156661	0.0250872
BCL2-_Mcl1+	GO:0060249	anatomical structure homeostasis	0.00158406	0.0250872
BCL2-_Mcl1+	GO:0051145	smooth muscle cell differentiation	0.0015854	0.0250872
BCL2-_Mcl1+	GO:0006979	response to oxidative stress	0.00162472	0.0255298
BCL2-_Mcl1+	GO:0045453	bone resorption	0.00164868	0.0257263
BCL2-_Mcl1+	GO:0051098	regulation of binding	0.00168721	0.026146
BCL2-_Mcl1+	GO:0070997	neuron death	0.00172988	0.0266236
BCL2-_Mcl1+	GO:0048660	regulation of smooth muscle cell proliferation	0.00175098	0.026765
BCL2-_Mcl1+	GO:0048844	artery morphogenesis	0.00177994	0.0267707
BCL2-_Mcl1+	GO:0072243	metanephric nephron epithelium development	0.0017871	0.0267707
BCL2-_Mcl1+	GO:2000136	regulation of cell proliferation involved in heart morphogenesis	0.0017871	0.0267707
BCL2-_Mcl1+	GO:0003007	heart morphogenesis	0.00189746	0.027683
BCL2-_Mcl1+	GO:0045216	cell-cell junction organization	0.00191291	0.027683
BCL2-_Mcl1+	GO:0001822	kidney development	0.00192717	0.027683
BCL2-_Mcl1+	GO:0048659	smooth muscle cell proliferation	0.00195495	0.027683
BCL2-_Mcl1+	GO:1902107	positive regulation of leukocyte differentiation	0.00195495	0.027683
BCL2-_Mcl1+	GO:0046325	negative regulation of glucose import	0.0019712	0.027683
BCL2-_Mcl1+	GO:0061323	cell proliferation involved in heart morphogenesis	0.0019712	0.027683
BCL2-_Mcl1+	GO:0072170	metanephric tubule development	0.0019712	0.027683
BCL2-_Mcl1+	GO:0090050	positive regulation of cell migration involved in sprouting angiogenesis	0.0019712	0.027683
BCL2-_Mcl1+	GO:0090330	regulation of platelet aggregation	0.0019712	0.027683
BCL2-_Mcl1+	GO:0007162	negative regulation of cell adhesion	0.00201834	0.0279066
BCL2-_Mcl1+	GO:0001890	placenta development	0.00204096	0.0279066
BCL2-_Mcl1+	GO:0042129	regulation of T cell proliferation	0.00204096	0.0279066
BCL2-_Mcl1+	GO:0071496	cellular response to external stimulus	0.00204942	0.0279066
BCL2-_Mcl1+	GO:0021675	nerve development	0.00206163	0.0279066
BCL2-_Mcl1+	GO:0072078	nephron tubule morphogenesis	0.00206163	0.0279066
BCL2-_Mcl1+	GO:0043409	negative regulation of MAPK cascade	0.00208493	0.028053
BCL2-_Mcl1+	GO:0019400	alditol metabolic process	0.00216392	0.0287341
BCL2-_Mcl1+	GO:0072273	metanephric nephron morphogenesis	0.00216392	0.0287341
BCL2-_Mcl1+	GO:0009896	positive regulation of catabolic process	0.00217739	0.0287341
BCL2-_Mcl1+	GO:0032436	positive regulation of proteasomal ubiquitin-dependent protein catabolic process	0.00221228	0.0287341
BCL2-_Mcl1+	GO:0052126	movement in host environment	0.00221228	0.0287341
BCL2-_Mcl1+	GO:0072088	nephron epithelium morphogenesis	0.00221228	0.0287341
BCL2-_Mcl1+	GO:0035690	cellular response to drug	0.00225537	0.0289049
BCL2-_Mcl1+	GO:0071900	regulation of protein serine/threonine kinase activity	0.00225537	0.0289049
BCL2-_Mcl1+	GO:0010977	negative regulation of neuron projection development	0.00226738	0.0289049
BCL2-_Mcl1+	GO:0097193	intrinsic apoptotic signaling pathway	0.00227689	0.0289049
BCL2-_Mcl1+	GO:0072028	nephron morphogenesis	0.0022901	0.0289093
BCL2-_Mcl1+	GO:0002262	myeloid cell homeostasis	0.00231465	0.029056
BCL2-_Mcl1+	GO:0009895	negative regulation of catabolic process	0.00234513	0.0290621
BCL2-_Mcl1+	GO:0007219	Notch signaling pathway	0.00236261	0.0290621
BCL2-_Mcl1+	GO:0090190	positive regulation of branching involved in ureteric bud morphogenesis	0.00236519	0.0290621
BCL2-_Mcl1+	GO:0034103	regulation of tissue remodeling	0.00236959	0.0290621
BCL2-_Mcl1+	GO:0043405	regulation of MAP kinase activity	0.0023798	0.0290621
BCL2-_Mcl1+	GO:0061136	regulation of proteasomal protein catabolic process	0.00241124	0.0292868
BCL2-_Mcl1+	GO:0014032	neural crest cell development	0.00245078	0.0296071
BCL2-_Mcl1+	GO:0061333	renal tubule morphogenesis	0.00253368	0.0304448
BCL2-_Mcl1+	GO:0034104	negative regulation of tissue remodeling	0.00257497	0.0304524
BCL2-_Mcl1+	GO:0043496	regulation of protein homodimerization activity	0.00257497	0.0304524
BCL2-_Mcl1+	GO:0072207	metanephric epithelium development	0.00257497	0.0304524
BCL2-_Mcl1+	GO:0006096	glycolytic process	0.00261829	0.0308026
BCL2-_Mcl1+	GO:0072001	renal system development	0.00263308	0.0308153
BCL2-_Mcl1+	GO:0050792	regulation of viral process	0.00266478	0.0310247
BCL2-_Mcl1+	GO:0006757	ATP generation from ADP	0.00270463	0.0312255
BCL2-_Mcl1+	GO:0046677	response to antibiotic	0.00274742	0.0312255
BCL2-_Mcl1+	GO:0070372	regulation of ERK1 and ERK2 cascade	0.00278632	0.0312255
BCL2-_Mcl1+	GO:0001656	metanephros development	0.00279271	0.0312255
BCL2-_Mcl1+	GO:0070301	cellular response to hydrogen peroxide	0.00279271	0.0312255
BCL2-_Mcl1+	GO:0002478	antigen processing and presentation of exogenous peptide antigen	0.0027932	0.0312255
BCL2-_Mcl1+	GO:0061213	positive regulation of mesonephros development	0.0027932	0.0312255
BCL2-_Mcl1+	GO:1905939	regulation of gonad development	0.0027932	0.0312255
BCL2-_Mcl1+	GO:0014031	mesenchymal cell development	0.00288254	0.0318711
BCL2-_Mcl1+	GO:0043535	regulation of blood vessel endothelial cell migration	0.00288254	0.0318711
BCL2-_Mcl1+	GO:0048608	reproductive structure development	0.00289351	0.0318711
BCL2-_Mcl1+	GO:0001938	positive regulation of endothelial cell proliferation	0.00297414	0.0321901
BCL2-_Mcl1+	GO:0048864	stem cell development	0.00297414	0.0321901
BCL2-_Mcl1+	GO:0007263	nitric oxide mediated signal transduction	0.00301983	0.0321901
BCL2-_Mcl1+	GO:0010829	negative regulation of glucose transmembrane transport	0.00301983	0.0321901
BCL2-_Mcl1+	GO:0050927	positive regulation of positive chemotaxis	0.00301983	0.0321901
BCL2-_Mcl1+	GO:0090189	regulation of branching involved in ureteric bud morphogenesis	0.00301983	0.0321901
BCL2-_Mcl1+	GO:0061458	reproductive system development	0.00302274	0.0321901
BCL2-_Mcl1+	GO:0014033	neural crest cell differentiation	0.00306751	0.0325127
BCL2-_Mcl1+	GO:2000060	positive regulation of ubiquitin-dependent protein catabolic process	0.00316267	0.0332584
BCL2-_Mcl1+	GO:0010498	proteasomal protein catabolic process	0.00322466	0.0332584
BCL2-_Mcl1+	GO:0032869	cellular response to insulin stimulus	0.0032257	0.0332584
BCL2-_Mcl1+	GO:0048771	tissue remodeling	0.0032257	0.0332584
BCL2-_Mcl1+	GO:0003338	metanephros morphogenesis	0.0032548	0.0332584
BCL2-_Mcl1+	GO:0050926	regulation of positive chemotaxis	0.0032548	0.0332584
BCL2-_Mcl1+	GO:1901532	regulation of hematopoietic progenitor cell differentiation	0.0032548	0.0332584
BCL2-_Mcl1+	GO:0046031	ADP metabolic process	0.00325962	0.0332584
BCL2-_Mcl1+	GO:0006469	negative regulation of protein kinase activity	0.00328587	0.0332584
BCL2-_Mcl1+	GO:0031669	cellular response to nutrient levels	0.00328587	0.0332584
BCL2-_Mcl1+	GO:0030279	negative regulation of ossification	0.00345896	0.0346262
BCL2-_Mcl1+	GO:0062197	cellular response to chemical stress	0.00346447	0.0346262
BCL2-_Mcl1+	GO:0035335	peptidyl-tyrosine dephosphorylation	0.00349806	0.0346262
BCL2-_Mcl1+	GO:0045671	negative regulation of osteoclast differentiation	0.00349806	0.0346262
BCL2-_Mcl1+	GO:0061217	regulation of mesonephros development	0.00349806	0.0346262
BCL2-_Mcl1+	GO:0043903	regulation of interspecies interactions between organisms	0.00353425	0.034831
BCL2-_Mcl1+	GO:0042102	positive regulation of T cell proliferation	0.00366562	0.0358115
BCL2-_Mcl1+	GO:0072080	nephron tubule development	0.00366562	0.0358115
BCL2-_Mcl1+	GO:0007530	sex determination	0.00374956	0.0359112
BCL2-_Mcl1+	GO:0030224	monocyte differentiation	0.00374956	0.0359112
BCL2-_Mcl1+	GO:1903131	mononuclear cell differentiation	0.00374956	0.0359112
BCL2-_Mcl1+	GO:0009135	purine nucleoside diphosphate metabolic process	0.00377172	0.0359112
BCL2-_Mcl1+	GO:0009179	purine ribonucleoside diphosphate metabolic process	0.00377172	0.0359112
BCL2-_Mcl1+	GO:0060993	kidney morphogenesis	0.00377172	0.0359112
BCL2-_Mcl1+	GO:0006165	nucleoside diphosphate phosphorylation	0.00387968	0.0367833
BCL2-_Mcl1+	GO:0002819	regulation of adaptive immune response	0.00399915	0.0369211
BCL2-_Mcl1+	GO:0031345	negative regulation of cell projection organization	0.00399915	0.0369211
BCL2-_Mcl1+	GO:0042098	T cell proliferation	0.00399915	0.0369211
BCL2-_Mcl1+	GO:0021602	cranial nerve morphogenesis	0.00400924	0.0369211
BCL2-_Mcl1+	GO:0034110	regulation of homotypic cell-cell adhesion	0.00400924	0.0369211
BCL2-_Mcl1+	GO:0042026	protein refolding	0.00400924	0.0369211
BCL2-_Mcl1+	GO:0051085	chaperone cofactor-dependent protein refolding	0.00400924	0.0369211
BCL2-_Mcl1+	GO:0046849	bone remodeling	0.00410121	0.0372861
BCL2-_Mcl1+	GO:0046939	nucleotide phosphorylation	0.00410121	0.0372861
BCL2-_Mcl1+	GO:0055001	muscle cell development	0.00413922	0.0372861
BCL2-_Mcl1+	GO:0097529	myeloid leukocyte migration	0.00413922	0.0372861
BCL2-_Mcl1+	GO:1903050	regulation of proteolysis involved in cellular protein catabolic process	0.00421048	0.0372861
BCL2-_Mcl1+	GO:1903708	positive regulation of hemopoiesis	0.00421048	0.0372861
BCL2-_Mcl1+	GO:0009185	ribonucleoside diphosphate metabolic process	0.0042148	0.0372861
BCL2-_Mcl1+	GO:0017015	regulation of transforming growth factor beta receptor signaling pathway	0.0042148	0.0372861
BCL2-_Mcl1+	GO:0048709	oligodendrocyte differentiation	0.0042148	0.0372861
BCL2-_Mcl1+	GO:1901800	positive regulation of proteasomal protein catabolic process	0.0042148	0.0372861
BCL2-_Mcl1+	GO:0019216	regulation of lipid metabolic process	0.00425423	0.0374238
BCL2-_Mcl1+	GO:0019884	antigen processing and presentation of exogenous antigen	0.00427705	0.0374238
BCL2-_Mcl1+	GO:0001657	ureteric bud development	0.0043303	0.0374238
BCL2-_Mcl1+	GO:0061326	renal tubule development	0.0043303	0.0374238
BCL2-_Mcl1+	GO:0072163	mesonephric epithelium development	0.0043303	0.0374238
BCL2-_Mcl1+	GO:0072164	mesonephric tubule development	0.0043303	0.0374238
BCL2-_Mcl1+	GO:0045732	positive regulation of protein catabolic process	0.0043555	0.0374973
BCL2-_Mcl1+	GO:0030595	leukocyte chemotaxis	0.00442925	0.0377131
BCL2-_Mcl1+	GO:0048839	inner ear development	0.00442925	0.0377131
BCL2-_Mcl1+	GO:0007052	mitotic spindle organization	0.0044477	0.0377131
BCL2-_Mcl1+	GO:1903844	regulation of cellular response to transforming growth factor beta stimulus	0.0044477	0.0377131
BCL2-_Mcl1+	GO:0050878	regulation of body fluid levels	0.00447024	0.0377618
BCL2-_Mcl1+	GO:0002486	antigen processing and presentation of endogenous peptide antigen via MHC class I via ER pathway, TAP-independent	0.00455294	0.038149
BCL2-_Mcl1+	GO:0060706	cell differentiation involved in embryonic placenta development	0.00455294	0.038149
BCL2-_Mcl1+	GO:0060840	artery development	0.00456702	0.038149
BCL2-_Mcl1+	GO:0033673	negative regulation of kinase activity	0.00465558	0.0387448
BCL2-_Mcl1+	GO:0001823	mesonephros development	0.00468826	0.0387771
BCL2-_Mcl1+	GO:0001655	urogenital system development	0.00469398	0.0387771
BCL2-_Mcl1+	GO:0045637	regulation of myeloid cell differentiation	0.00473272	0.0389539
BCL2-_Mcl1+	GO:0030100	regulation of endocytosis	0.00481072	0.0390951
BCL2-_Mcl1+	GO:0002476	antigen processing and presentation of endogenous peptide antigen via MHC class Ib	0.00483686	0.0390951
BCL2-_Mcl1+	GO:0002484	antigen processing and presentation of endogenous peptide antigen via MHC class I via ER pathway	0.00483686	0.0390951
BCL2-_Mcl1+	GO:0010543	regulation of platelet activation	0.00483686	0.0390951
BCL2-_Mcl1+	GO:0045047	protein targeting to ER	0.00483686	0.0390951
BCL2-_Mcl1+	GO:0048762	mesenchymal cell differentiation	0.00488958	0.0393795
BCL2-_Mcl1+	GO:0001910	regulation of leukocyte mediated cytotoxicity	0.00493656	0.0396159
BCL2-_Mcl1+	GO:0030324	lung development	0.00504989	0.0403475
BCL2-_Mcl1+	GO:0019882	antigen processing and presentation	0.00506364	0.0403475
BCL2-_Mcl1+	GO:0002428	antigen processing and presentation of peptide antigen via MHC class Ib	0.00512876	0.040722
BCL2-_Mcl1+	GO:0071901	negative regulation of protein serine/threonine kinase activity	0.00519268	0.0410843
BCL2-_Mcl1+	GO:0031331	positive regulation of cellular catabolic process	0.0052881	0.0416162
BCL2-_Mcl1+	GO:0030323	respiratory tube development	0.00529694	0.0416162
BCL2-_Mcl1+	GO:0031668	cellular response to extracellular stimulus	0.00538105	0.0416315
BCL2-_Mcl1+	GO:0090150	establishment of protein localization to membrane	0.00538105	0.0416315
BCL2-_Mcl1+	GO:0015804	neutral amino acid transport	0.00542858	0.0416315
BCL2-_Mcl1+	GO:0016572	histone phosphorylation	0.00542858	0.0416315
BCL2-_Mcl1+	GO:0045686	negative regulation of glial cell differentiation	0.00542858	0.0416315
BCL2-_Mcl1+	GO:0051084	'de novo' posttranslational protein folding	0.00542858	0.0416315
BCL2-_Mcl1+	GO:2000171	negative regulation of dendrite development	0.00542858	0.0416315
BCL2-_Mcl1+	GO:0090101	negative regulation of transmembrane receptor protein serine/threonine kinase signaling pathway	0.00545667	0.0417045
BCL2-_Mcl1+	GO:0032868	response to insulin	0.00555196	0.0421462
BCL2-_Mcl1+	GO:0050670	regulation of lymphocyte proliferation	0.00555196	0.0421462
BCL2-_Mcl1+	GO:0032944	regulation of mononuclear cell proliferation	0.00572647	0.0426801
BCL2-_Mcl1+	GO:0051701	interaction with host	0.0057286	0.0426801
BCL2-_Mcl1+	GO:0006458	'de novo' protein folding	0.00573627	0.0426801
BCL2-_Mcl1+	GO:0035886	vascular smooth muscle cell differentiation	0.00573627	0.0426801
BCL2-_Mcl1+	GO:0046329	negative regulation of JNK cascade	0.00573627	0.0426801
BCL2-_Mcl1+	GO:2000516	positive regulation of CD4-positive, alpha-beta T cell activation	0.00573627	0.0426801
BCL2-_Mcl1+	GO:0001101	response to acid chemical	0.00580039	0.0430148
BCL2-_Mcl1+	GO:1903052	positive regulation of proteolysis involved in cellular protein catabolic process	0.00586757	0.0433698
BCL2-_Mcl1+	GO:0097191	extrinsic apoptotic signaling pathway	0.00590461	0.0435005
BCL2-_Mcl1+	GO:0009132	nucleoside diphosphate metabolic process	0.00600854	0.043851
BCL2-_Mcl1+	GO:0002053	positive regulation of mesenchymal cell proliferation	0.00605179	0.043851
BCL2-_Mcl1+	GO:0043114	regulation of vascular permeability	0.00605179	0.043851
BCL2-_Mcl1+	GO:0072599	establishment of protein localization to endoplasmic reticulum	0.00605179	0.043851
BCL2-_Mcl1+	GO:1901998	toxin transport	0.00605179	0.043851
BCL2-_Mcl1+	GO:1901214	regulation of neuron death	0.00606928	0.043851
BCL2-_Mcl1+	GO:0032872	regulation of stress-activated MAPK cascade	0.0061787	0.0444985
BCL2-_Mcl1+	GO:0030278	regulation of ossification	0.00627191	0.044765
BCL2-_Mcl1+	GO:0031667	response to nutrient levels	0.00627663	0.044765
BCL2-_Mcl1+	GO:0070302	regulation of stress-activated protein kinase signaling cascade	0.00636606	0.044765
BCL2-_Mcl1+	GO:0002475	antigen processing and presentation via MHC class Ib	0.00637507	0.044765
BCL2-_Mcl1+	GO:0030851	granulocyte differentiation	0.00637507	0.044765
BCL2-_Mcl1+	GO:0032781	positive regulation of ATPase activity	0.00637507	0.044765
BCL2-_Mcl1+	GO:0040019	positive regulation of embryonic development	0.00637507	0.044765
BCL2-_Mcl1+	GO:0072210	metanephric nephron development	0.00637507	0.044765
BCL2-_Mcl1+	GO:0042542	response to hydrogen peroxide	0.00659268	0.046115
BCL2-_Mcl1+	GO:0031330	negative regulation of cellular catabolic process	0.00665413	0.046115
BCL2-_Mcl1+	GO:0002483	antigen processing and presentation of endogenous peptide antigen	0.00670608	0.046115
BCL2-_Mcl1+	GO:0019885	antigen processing and presentation of endogenous peptide antigen via MHC class I	0.00670608	0.046115
BCL2-_Mcl1+	GO:0043001	Golgi to plasma membrane protein transport	0.00670608	0.046115
BCL2-_Mcl1+	GO:0090049	regulation of cell migration involved in sprouting angiogenesis	0.00670608	0.046115
BCL2-_Mcl1+	GO:0032434	regulation of proteasomal ubiquitin-dependent protein catabolic process	0.00674382	0.046115
BCL2-_Mcl1+	GO:0045444	fat cell differentiation	0.00675205	0.046115
BCL2-_Mcl1+	GO:0070663	regulation of leukocyte proliferation	0.00675205	0.046115
BCL2-_Mcl1+	GO:0042176	regulation of protein catabolic process	0.0067798	0.0461643
BCL2-_Mcl1+	GO:0010001	glial cell differentiation	0.00685091	0.0463675
BCL2-_Mcl1+	GO:1903362	regulation of cellular protein catabolic process	0.00685091	0.0463675
BCL2-_Mcl1+	GO:0071621	granulocyte chemotaxis	0.006897	0.0465392
BCL2-_Mcl1+	GO:0060562	epithelial tube morphogenesis	0.00692862	0.0466126
BCL2-_Mcl1+	GO:0046777	protein autophosphorylation	0.00695074	0.0466218
BCL2-_Mcl1+	GO:0009409	response to cold	0.00704475	0.046833
BCL2-_Mcl1+	GO:0030225	macrophage differentiation	0.00704475	0.046833
BCL2-_Mcl1+	GO:1905332	positive regulation of morphogenesis of an epithelium	0.00704475	0.046833
BCL2-_Mcl1+	GO:0043583	ear development	0.00715327	0.0474141
BCL2-_Mcl1+	GO:0071375	cellular response to peptide hormone stimulus	0.00735967	0.0484961
BCL2-_Mcl1+	GO:1901215	negative regulation of neuron death	0.00735967	0.0484961
BCL2-_Mcl1+	GO:0051348	negative regulation of transferase activity	0.00756997	0.049736
BCL2-_Mcl1+	GO:0006091	generation of precursor metabolites and energy	0.00762675	0.049963
BCL2-_Mcl1+	GO:0002064	epithelial cell development	0.00767659	0.049998
BCL2-_Mcl1+	GO:0005996	monosaccharide metabolic process	0.00767659	0.049998
BCL2-_Mcl1-	GO:0048240	sperm capacitation	5.45971e-05	0.00262066
BCL2-_Mcl1-	GO:0009566	fertilization	0.00171437	0.0200415
BCL2-_Mcl1-	GO:0048469	cell maturation	0.00196006	0.0200415
BCL2-_Mcl1-	GO:0007286	spermatid development	0.00236894	0.0200415
BCL2-_Mcl1-	GO:0048515	spermatid differentiation	0.00256506	0.0200415
BCL2-_Mcl1-	GO:0010466	negative regulation of peptidase activity	0.00290851	0.0200415
BCL2-_Mcl1-	GO:0071695	anatomical structure maturation	0.00344942	0.0200415
BCL2-_Mcl1-	GO:0090281	negative regulation of calcium ion import	0.00378576	0.0200415
BCL2-_Mcl1-	GO:0010749	regulation of nitric oxide mediated signal transduction	0.00412929	0.0200415
BCL2-_Mcl1-	GO:0021700	developmental maturation	0.00493121	0.0200415
BCL2-_Mcl1-	GO:2001256	regulation of store-operated calcium entry	0.00515928	0.0200415
BCL2-_Mcl1-	GO:0007281	germ cell development	0.00561915	0.0200415
BCL2-_Mcl1-	GO:0045861	negative regulation of proteolysis	0.00574876	0.0200415
BCL2-_Mcl1-	GO:0060046	regulation of acrosome reaction	0.00584542	0.0200415
BCL2-_Mcl1-	GO:0051346	negative regulation of hydrolase activity	0.00755857	0.0226769
BCL2-_Mcl1-	GO:0002115	store-operated calcium entry	0.00755897	0.0226769
BCL2-_Mcl1-	GO:0052547	regulation of peptidase activity	0.00816148	0.0230442
BCL2-_Mcl1-	GO:0007263	nitric oxide mediated signal transduction	0.00892794	0.0230683
BCL2-_Mcl1-	GO:0022412	cellular process involved in reproduction in multicellular organism	0.00943112	0.0230683
BCL2-_Mcl1-	GO:0080154	regulation of fertilization	0.0096118	0.0230683
BCL2-_Mcl1-	GO:0007340	acrosome reaction	0.0126841	0.0289922
BCL2-_Mcl1-	GO:0090279	regulation of calcium ion import	0.015748	0.0343594
BCL2-_Mcl1-	GO:0050732	negative regulation of peptidyl-tyrosine phosphorylation	0.0188037	0.0392424
BCL2-_Mcl1-	GO:0051926	negative regulation of calcium ion transport	0.021851	0.043702
