# Supplementary material for: Single-cell transcriptomics identifies Mcl-1 as a target for senolytic therapy in cancer
Source: Nat Commun. 2022 Apr 21;13:2177. doi: 10.1038/s41467-022-29824-1 (PMC9023465; doi:10.1038/s41467-022-29824-1)
Supplement: Supplementary file 6 — Supplementary Data 4 [file 41467_2022_29824_MOESM6_ESM.xlsx]

## Sheet: Figure 4b
	Figure 4b: Statistical analysis results
	SA-bGal on PC3 cells								Cristal violet assay on PC3 cells
	One way anova test followed by Tukey's multiple comparisons test								One way anova test followed by Tukey's multiple comparisons test
	Tukey's multiple comparisons test	Mean Diff.	95.00% CI of diff.	Below threshold?	Summary	Adjusted P Value			Tukey's multiple comparisons test	Mean Diff.	95.00% CI of diff.	Below threshold?	Summary	Adjusted P Value
	Vehicle vs. Doce	-51.29	-65.79 to -36.79	Yes	****	<0.0001			Docetaxel vs. Doce S6	0.5672	0.3821 to 0.7523	Yes	****	<0.0001
	Vehicle vs. Doce S63845	-7.908	-22.41 to 6.591	No	ns	0.605			Docetaxel vs. Doce ABT	0.3169	0.1188 to 0.5151	Yes	***	0.0006
	Vehicle vs. Doce ABT263	-23.58	-36.14 to -11.02	Yes	****	<0.0001			Docetaxel vs. Palbociclib	-0.1133	-0.3221 to 0.09560	No	ns	0.5591
	Vehicle vs. Palbo	-58.29	-73.95 to -42.63	Yes	****	<0.0001			Docetaxel vs. PalboS6	0.5816	0.3835 to 0.7798	Yes	****	<0.0001
	Vehicle vs. Palbo S63845	-4.63	-17.48 to 8.222	No	ns	0.91			Docetaxel vs. Palbo ABT	0.3087	0.1106 to 0.5068	Yes	***	0.0008
	Vehicle vs. Palbo ABT263	-18.49	-31.73 to -5.259	Yes	**	0.002			Doce S6 vs. Doce ABT	-0.2503	-0.4232 to -0.07732	Yes	**	0.002
	Doce vs. Doce S63845	43.38	28.88 to 57.88	Yes	****	<0.0001			Doce S6 vs. Palbociclib	-0.6804	-0.8656 to -0.4953	Yes	****	<0.0001
	Doce vs. Doce ABT263	27.71	15.15 to 40.27	Yes	****	<0.0001			Doce S6 vs. PalboS6	0.01443	-0.1585 to 0.1874	No	ns	0.9998
	Doce vs. Palbo	-6.998	-22.66 to 8.663	No	ns	0.79			Doce S6 vs. Palbo ABT	-0.2585	-0.4314 to -0.08554	Yes	**	0.0014
	Doce vs. Palbo S63845	46.66	33.81 to 59.51	Yes	****	<0.0001			Doce ABT vs. Palbociclib	-0.4302	-0.6283 to -0.2321	Yes	****	<0.0001
	Doce vs. Palbo ABT263	32.8	19.56 to 46.03	Yes	****	<0.0001			Doce ABT vs. PalboS6	0.2647	0.07789 to 0.4515	Yes	**	0.0025
	Doce S63845 vs. Doce ABT263	-15.67	-28.23 to -3.116	Yes	**	0.007			Doce ABT vs. Palbo ABT	-0.008222	-0.1950 to 0.1786	No	ns	>0.9999
	Doce S63845 vs. Palbo	-50.38	-66.04 to -34.72	Yes	****	<0.0001			Palbociclib vs. PalboS6	0.6949	0.4968 to 0.8930	Yes	****	<0.0001
	Doce S63845 vs. Palbo S63845	3.278	-9.574 to 16.13	No	ns	0.982			Palbociclib vs. Palbo ABT	0.422	0.2238 to 0.6201	Yes	****	<0.0001
	Doce S63845 vs. Palbo ABT263	-10.59	-23.82 to 2.649	No	ns	0.186			PalboS6 vs. Palbo ABT	-0.2729	-0.4597 to -0.08612	Yes	**	0.0018
	Doce ABT263 vs. Palbo	-34.71	-48.59 to -20.83	Yes	****	<0.0001
	Doce ABT263 vs. Palbo S63845	18.95	8.338 to 29.56	Yes	****	<0.0001
	Doce ABT263 vs. Palbo ABT263	5.086	-5.988 to 16.16	No	ns	0.769
	Palbo vs. Palbo S63845	53.66	39.51 to 67.81	Yes	****	<0.0001
	Palbo vs. Palbo ABT263	39.79	25.29 to 54.29	Yes	****	<0.0001
	Palbo S63845 vs. Palbo ABT263	-13.86	-25.27 to -2.457	Yes	**	0.01

## Sheet: Figure 4d
	Figure 4d: Statistical analysis results
	SA-bGal on LNCaP cells								Cristal violet assay on LNCaP cells
	One way anova test followed by Tukey's multiple comparisons test								One way anova test followed by Tukey's multiple comparisons test
	Tukey's multiple comparisons test	Mean Diff.	95.00% CI of diff.	Below threshold?	Summary	Adjusted P Value			Tukey's multiple comparisons test	Mean Diff.	95.00% CI of diff.	Below threshold?	Summary	Adjusted P Value
	Vehicle vs. Docetaxel	-56.02	-68.77 to -43.27	Yes	****	<0.0001			Docetaxel vs. Doce S6	0.7557	0.5504 to 0.9610	Yes	****	<0.0001
	Vehicle vs. Doce S63845	-2.859	-15.61 to 9.892	No	ns	0.9918			Docetaxel vs. Doce ABT	0.5268	0.3215 to 0.7321	Yes	****	<0.0001
	Vehicle vs. Doce ABT	-29.36	-42.60 to -16.13	Yes	****	<0.0001			Docetaxel vs. Palbociclib	0.07749	-0.1356 to 0.2905	No	ns	0.8779
	Vehicle vs. Palbociclib	-74.1	-87.33 to -60.87	Yes	****	<0.0001			Docetaxel vs. PalboS6	0.9037	0.6984 to 1.109	Yes	****	<0.0001
	Vehicle vs. Palbo S63845	-2.095	-14.85 to 10.66	No	ns	0.9985			Docetaxel vs. Palbo ABT	0.6146	0.4015 to 0.8276	Yes	****	<0.0001
	Vehicle vs. Palbo ABT	-17.83	-32.62 to -3.035	Yes	**	0.0098			Doce S6 vs. Doce ABT	-0.2289	-0.4262 to -0.03169	Yes	*	0.0153
	Docetaxel vs. Doce S63845	53.16	40.91 to 65.41	Yes	****	<0.0001			Doce S6 vs. Palbociclib	-0.6783	-0.8836 to -0.4730	Yes	****	<0.0001
	Docetaxel vs. Doce ABT	26.66	13.91 to 39.41	Yes	****	<0.0001			Doce S6 vs. PalboS6	0.148	-0.04926 to 0.3452	No	ns	0.2355
	Docetaxel vs. Palbociclib	-18.08	-30.83 to -5.329	Yes	**	0.0015			Doce S6 vs. Palbo ABT	-0.1412	-0.3465 to 0.06411	No	ns	0.3224
	Docetaxel vs. Palbo S63845	53.93	41.68 to 66.18	Yes	****	<0.0001			Doce ABT vs. Palbociclib	-0.4493	-0.6546 to -0.2440	Yes	****	<0.0001
	Docetaxel vs. Palbo ABT	38.19	23.83 to 52.56	Yes	****	<0.0001			Doce ABT vs. PalboS6	0.3769	0.1797 to 0.5742	Yes	****	<0.0001
	Doce S63845 vs. Doce ABT	-26.5	-39.26 to -13.75	Yes	****	<0.0001			Doce ABT vs. Palbo ABT	0.08775	-0.1176 to 0.2930	No	ns	0.787
	Doce S63845 vs. Palbociclib	-71.24	-83.99 to -58.49	Yes	****	<0.0001			Palbociclib vs. PalboS6	0.8262	0.6209 to 1.032	Yes	****	<0.0001
	Doce S63845 vs. Palbo S63845	0.7641	-11.49 to 13.01	No	ns	>0.9999			Palbociclib vs. Palbo ABT	0.5371	0.3240 to 0.7501	Yes	****	<0.0001
	Doce S63845 vs. Palbo ABT	-14.97	-29.34 to -0.6051	Yes	*	0.0364			PalboS6 vs. Palbo ABT	-0.2892	-0.4945 to -0.08387	Yes	**	0.0021
	Doce ABT vs. Palbociclib	-44.74	-57.97 to -31.51	Yes	****	<0.0001
	Doce ABT vs. Palbo S63845	27.27	14.52 to 40.02	Yes	****	<0.0001
	Doce ABT vs. Palbo ABT	11.53	-3.259 to 26.33	No	ns	0.2147
	Palbociclib vs. Palbo S63845	72.01	59.26 to 84.76	Yes	****	<0.0001
	Palbociclib vs. Palbo ABT	56.27	41.48 to 71.07	Yes	****	<0.0001
	Palbo S63845 vs. Palbo ABT	-15.73	-30.10 to -1.369	Yes	*	0.0241

## Sheet: Figure 4f
	Figure 4f: Statistical analysis results
	Two way anova test followed by Tukey's multiple comparisons test
	Tukey's multiple comparisons test	Predicted (LS) mean diff.	95.00% CI of diff.	Below threshold?	Summary	Adjusted P Value
	BCL2
	Docetaxel vs. ABT263 R	1.709	0.7719 to 2.646	Yes	***	0.0003
	Docetaxel vs. S63845 R	1.917	1.020 to 2.814	Yes	****	<0.0001
	ABT263 R vs. S63845 R	0.2081	-0.6891 to 1.105	No	ns	0.8338
	MCL1
	Docetaxel vs. ABT263 R	2.151	1.194 to 3.107	Yes	****	<0.0001
	Docetaxel vs. S63845 R	3.372	2.516 to 4.227	Yes	****	<0.0001
	ABT263 R vs. S63845 R	1.221	0.2643 to 2.177	Yes	*	0.0104

## Sheet: Figure 4h 
	Figure 4h: Statistical analysis results
	Wound Healing assay performed with Incucyte
	Two way anova test followed by Tukey's multiple comparisons test
	Tukey's multiple comparisons test	Predicted (LS) mean diff.	95.00% CI of diff.	Below threshold?	Summary	Adjusted P Value
	0
	Docetaxel vs. ABT R	-3.709	-9.920 to 2.502	No	ns	0.3373
	Docetaxel vs. S63845 R	1.737	-4.972 to 8.446	No	ns	0.8138
	ABT R vs. S63845 R	5.446	-1.263 to 12.15	No	ns	0.1364
	6
	Docetaxel vs. ABT R	11.8	5.763 to 17.84	Yes	****	<0.0001
	Docetaxel vs. S63845 R	32.95	26.24 to 39.66	Yes	****	<0.0001
	ABT R vs. S63845 R	21.15	14.61 to 27.70	Yes	****	<0.0001
	12
	Docetaxel vs. ABT R	19.79	13.76 to 25.83	Yes	****	<0.0001
	Docetaxel vs. S63845 R	48.46	41.76 to 55.17	Yes	****	<0.0001
	ABT R vs. S63845 R	28.67	22.12 to 35.22	Yes	****	<0.0001
	18
	Docetaxel vs. ABT R	17.01	10.98 to 23.05	Yes	****	<0.0001
	Docetaxel vs. S63845 R	51.87	45.16 to 58.58	Yes	****	<0.0001
	ABT R vs. S63845 R	34.86	28.31 to 41.41	Yes	****	<0.0001
	24
	Docetaxel vs. ABT R	9.475	3.439 to 15.51	Yes	***	0.0008
	Docetaxel vs. S63845 R	48.62	41.91 to 55.32	Yes	****	<0.0001
	ABT R vs. S63845 R	39.14	32.59 to 45.69	Yes	****	<0.0001
	30
	Docetaxel vs. ABT R	5.112	-0.9236 to 11.15	No	ns	0.1147
	Docetaxel vs. S63845 R	44.14	37.43 to 50.85	Yes	****	<0.0001
	ABT R vs. S63845 R	39.03	32.48 to 45.58	Yes	****	<0.0001
	36
	Docetaxel vs. ABT R	1.44	-4.596 to 7.476	No	ns	0.8394
	Docetaxel vs. S63845 R	40.03	33.32 to 46.74	Yes	****	<0.0001
	ABT R vs. S63845 R	38.59	32.04 to 45.14	Yes	****	<0.0001
	42
	Docetaxel vs. ABT R	0.5474	-5.489 to 6.583	No	ns	0.975
	Docetaxel vs. S63845 R	37.13	30.42 to 43.83	Yes	****	<0.0001
	ABT R vs. S63845 R	36.58	30.03 to 43.13	Yes	****	<0.0001
	48
	Docetaxel vs. ABT R	0.1849	-5.851 to 6.221	No	ns	0.9971
	Docetaxel vs. S63845 R	31.2	24.49 to 37.91	Yes	****	<0.0001
	ABT R vs. S63845 R	31.01	24.47 to 37.56	Yes	****	<0.0001

## Sheet: Figure 4j
	Figure 4h: Statistical analysis results
	Proliferation assay performed with Incucyte
	Two way anova test followed by Tukey's multiple comparisons test
	Tukey's multiple comparisons test	Predicted (LS) mean diff.	95.00% CI of diff.	Below threshold?	Summary	Adjusted P Value
	0
	Docetaxel vs. S63845R	0	-0.06558 to 0.06558	No	ns	>0.9999
	Docetaxel vs. ABT263R	0	-0.06558 to 0.06558	No	ns	>0.9999
	S63845R vs. ABT263R	0	-0.06558 to 0.06558	No	ns	>0.9999
	6
	Docetaxel vs. S63845R	0.03954	-0.02604 to 0.1051	No	ns	0.3308
	Docetaxel vs. ABT263R	0.05525	-0.01033 to 0.1208	No	ns	0.1175
	S63845R vs. ABT263R	0.01571	-0.04988 to 0.08129	No	ns	0.8387
	12
	Docetaxel vs. S63845R	0.1214	0.05581 to 0.1870	Yes	****	<0.0001
	Docetaxel vs. ABT263R	0.1577	0.09216 to 0.2233	Yes	****	<0.0001
	S63845R vs. ABT263R	0.03635	-0.02924 to 0.1019	No	ns	0.3922
	18
	Docetaxel vs. S63845R	0.243	0.1774 to 0.3085	Yes	****	<0.0001
	Docetaxel vs. ABT263R	0.2568	0.1912 to 0.3224	Yes	****	<0.0001
	S63845R vs. ABT263R	0.0138	-0.05178 to 0.07939	No	ns	0.8729
	24
	Docetaxel vs. S63845R	0.4601	0.3946 to 0.5257	Yes	****	<0.0001
	Docetaxel vs. ABT263R	0.3892	0.3236 to 0.4547	Yes	****	<0.0001
	S63845R vs. ABT263R	-0.07097	-0.1366 to -0.005392	Yes	*	0.0304
	30
	Docetaxel vs. S63845R	0.5657	0.5001 to 0.6313	Yes	****	<0.0001
	Docetaxel vs. ABT263R	0.4752	0.4096 to 0.5408	Yes	****	<0.0001
	S63845R vs. ABT263R	-0.0905	-0.1561 to -0.02492	Yes	**	0.0037
	36
	Docetaxel vs. S63845R	0.6567	0.5911 to 0.7222	Yes	****	<0.0001
	Docetaxel vs. ABT263R	0.556	0.4904 to 0.6216	Yes	****	<0.0001
	S63845R vs. ABT263R	-0.1007	-0.1663 to -0.03510	Yes	**	0.0011
	42
	Docetaxel vs. S63845R	0.7804	0.7148 to 0.8459	Yes	****	<0.0001
	Docetaxel vs. ABT263R	0.6863	0.6207 to 0.7519	Yes	****	<0.0001
	S63845R vs. ABT263R	-0.09404	-0.1596 to -0.02846	Yes	**	0.0024
	48
	Docetaxel vs. S63845R	0.8588	0.7932 to 0.9244	Yes	****	<0.0001
	Docetaxel vs. ABT263R	0.7581	0.6925 to 0.8237	Yes	****	<0.0001
	S63845R vs. ABT263R	-0.1007	-0.1662 to -0.03508	Yes	**	0.0011
	54
	Docetaxel vs. S63845R	0.9392	0.8736 to 1.005	Yes	****	<0.0001
	Docetaxel vs. ABT263R	0.8303	0.7647 to 0.8959	Yes	****	<0.0001
	S63845R vs. ABT263R	-0.1089	-0.1745 to -0.04334	Yes	***	0.0004
	60
	Docetaxel vs. S63845R	0.9595	0.8940 to 1.025	Yes	****	<0.0001
	Docetaxel vs. ABT263R	0.8488	0.7832 to 0.9143	Yes	****	<0.0001
	S63845R vs. ABT263R	-0.1108	-0.1764 to -0.04520	Yes	***	0.0003
	66
	Docetaxel vs. S63845R	1.005	0.9398 to 1.071	Yes	****	<0.0001
	Docetaxel vs. ABT263R	0.9014	0.8358 to 0.9670	Yes	****	<0.0001
	S63845R vs. ABT263R	-0.104	-0.1696 to -0.03841	Yes	***	0.0007
	72
	Docetaxel vs. S63845R	1.051	0.9857 to 1.117	Yes	****	<0.0001
	Docetaxel vs. ABT263R	0.954	0.8885 to 1.020	Yes	****	<0.0001
	S63845R vs. ABT263R	-0.09721	-0.1628 to -0.03163	Yes	**	0.0016
	78
	Docetaxel vs. S63845R	1.08	1.015 to 1.146	Yes	****	<0.0001
	Docetaxel vs. ABT263R	0.9887	0.9231 to 1.054	Yes	****	<0.0001
	S63845R vs. ABT263R	-0.09155	-0.1571 to -0.02597	Yes	**	0.0033

## Sheet: Figure 5b
	Figure 5b: Statistical analysis results
	In vivo experiment with TIS and senolytic drugs
	Two way anova test followed by Tukey's multiple comparisons test									Two way anova test followed by Tukey's multiple comparisons test
	Comparison Untreated, Docetaxel, ABT263, S63845									Comparison in docetaxel treatments
	Tukey's multiple comparisons test	Predicted (LS) mean diff.	95.00% CI of diff.	Below threshold?	Summary	Adjusted P Value				Tukey's multiple comparisons test	Mean Diff.	95.00% CI of diff.	Below threshold?	Summary	Adjusted P Value
	0									0
	Untreated vs. Docetaxel	2.842e-13	-266.4 to 266.4	No	ns	>0.9999				Docetaxel vs. doce+abt	0	-98.13 to 98.13	No	ns	>0.9999
	Untreated vs. ABT	2.842e-13	-251.2 to 251.2	No	ns	>0.9999				Docetaxel vs. doce+s6	0	-98.13 to 98.13	No	ns	>0.9999
	Untreated vs. S6	-1.705e-13	-251.2 to 251.2	No	ns	>0.9999				doce+abt vs. doce+s6	0	-98.13 to 98.13	No	ns	>0.9999
	Docetaxel vs. ABT	0	-266.4 to 266.4	No	ns	>0.9999
	Docetaxel vs. S6	-4.547e-13	-266.4 to 266.4	No	ns	>0.9999				15
	ABT vs. S6	-4.547e-13	-251.2 to 251.2	No	ns	>0.9999				Docetaxel vs. doce+abt	-24.69	-122.8 to 73.45	No	ns	0.8216
										Docetaxel vs. doce+s6	-13.38	-111.5 to 84.75	No	ns	0.9438
	15									doce+abt vs. doce+s6	11.31	-86.83 to 109.4	No	ns	0.9595
	Untreated vs. Docetaxel	2.474	-263.9 to 268.9	No	ns	>0.9999
	Untreated vs. ABT	-22.66	-273.8 to 228.5	No	ns	0.9955				17
	Untreated vs. S6	-5.466	-256.6 to 245.7	No	ns	>0.9999				Docetaxel vs. doce+abt	-33.29	-131.4 to 64.84	No	ns	0.7
	Docetaxel vs. ABT	-25.13	-291.5 to 241.3	No	ns	0.9948				Docetaxel vs. doce+s6	-17.22	-115.3 to 80.92	No	ns	0.9087
	Docetaxel vs. S6	-7.94	-274.3 to 258.5	No	ns	0.9998				doce+abt vs. doce+s6	16.07	-82.06 to 114.2	No	ns	0.92
	ABT vs. S6	17.19	-234.0 to 268.4	No	ns	0.998
										19
	17									Docetaxel vs. doce+abt	-78.59	-176.7 to 19.54	No	ns	0.1427
	Untreated vs. Docetaxel	7	-259.4 to 273.4	No	ns	0.9999				Docetaxel vs. doce+s6	-34.78	-132.9 to 63.36	No	ns	0.6777
	Untreated vs. ABT	-22.5	-273.7 to 228.7	No	ns	0.9956				doce+abt vs. doce+s6	43.82	-54.31 to 141.9	No	ns	0.5402
	Untreated vs. S6	-12.88	-264.0 to 238.3	No	ns	0.9992
	Docetaxel vs. ABT	-29.5	-295.9 to 236.9	No	ns	0.9917				22
	Docetaxel vs. S6	-19.88	-286.3 to 246.5	No	ns	0.9974				Docetaxel vs. doce+abt	-46.97	-145.1 to 51.17	No	ns	0.4933
	ABT vs. S6	9.62	-241.5 to 260.8	No	ns	0.9996				Docetaxel vs. doce+s6	-5.488	-103.6 to 92.64	No	ns	0.9903
										doce+abt vs. doce+s6	41.48	-56.65 to 139.6	No	ns	0.5756
	19
	Untreated vs. Docetaxel	37.94	-228.5 to 304.3	No	ns	0.9827				24
	Untreated vs. ABT	-5.818	-257.0 to 245.3	No	ns	>0.9999				Docetaxel vs. doce+abt	-20.37	-118.5 to 77.77	No	ns	0.8747
	Untreated vs. S6	-15.66	-266.8 to 235.5	No	ns	0.9985				Docetaxel vs. doce+s6	-8.198	-106.3 to 89.93	No	ns	0.9785
	Docetaxel vs. ABT	-43.76	-310.2 to 222.6	No	ns	0.974				doce+abt vs. doce+s6	12.17	-85.96 to 110.3	No	ns	0.9533
	Docetaxel vs. S6	-53.6	-320.0 to 212.8	No	ns	0.9537
	ABT vs. S6	-9.838	-261.0 to 241.3	No	ns	0.9996				26
										Docetaxel vs. doce+abt	-66.35	-164.5 to 31.78	No	ns	0.2471
	22									Docetaxel vs. doce+s6	-2.14	-100.3 to 95.99	No	ns	0.9985
	Untreated vs. Docetaxel	32.56	-233.8 to 299.0	No	ns	0.9889				doce+abt vs. doce+s6	64.21	-33.92 to 162.3	No	ns	0.2697
	Untreated vs. ABT	-14.5	-265.7 to 236.7	No	ns	0.9988
	Untreated vs. S6	-25.96	-277.1 to 225.2	No	ns	0.9932				30
	Docetaxel vs. ABT	-47.06	-313.5 to 219.3	No	ns	0.968				Docetaxel vs. doce+abt	9.675	-88.46 to 107.8	No	ns	0.9702
	Docetaxel vs. S6	-58.52	-324.9 to 207.9	No	ns	0.941				Docetaxel vs. doce+s6	51.05	-47.08 to 149.2	No	ns	0.4345
	ABT vs. S6	-11.46	-262.6 to 239.7	No	ns	0.9994				doce+abt vs. doce+s6	41.38	-56.75 to 139.5	No	ns	0.5772
	24									35
	Untreated vs. Docetaxel	8.234	-258.2 to 274.6	No	ns	0.9998				Docetaxel vs. doce+abt	88.83	-9.303 to 187.0	No	ns	0.0845
	Untreated vs. ABT	-50.04	-301.2 to 201.1	No	ns	0.955				Docetaxel vs. doce+s6	75.12	-23.01 to 173.3	No	ns	0.1682
	Untreated vs. S6	-23.03	-274.2 to 228.1	No	ns	0.9953				doce+abt vs. doce+s6	-13.71	-111.8 to 84.42	No	ns	0.9411
	Docetaxel vs. ABT	-58.27	-324.7 to 208.1	No	ns	0.9416
	Docetaxel vs. S6	-31.26	-297.7 to 235.1	No	ns	0.9902				37
	ABT vs. S6	27.01	-224.1 to 278.2	No	ns	0.9924				Docetaxel vs. doce+abt	113	14.91 to 211.2	Yes	*	0.0197
										Docetaxel vs. doce+s6	63.19	-34.94 to 161.3	No	ns	0.2809
	26									doce+abt vs. doce+s6	-49.86	-148.0 to 48.28	No	ns	0.4514
	Untreated vs. Docetaxel	99.06	-167.3 to 365.5	No	ns	0.7698
	Untreated vs. ABT	-14.12	-265.3 to 237.0	No	ns	0.9989				39
	Untreated vs. S6	-0.944	-252.1 to 250.2	No	ns	>0.9999				Docetaxel vs. doce+abt	114.6	16.47 to 212.7	Yes	*	0.0177
	Docetaxel vs. ABT	-113.2	-379.6 to 153.2	No	ns	0.6888				Docetaxel vs. doce+s6	142.5	44.38 to 240.6	Yes	**	0.0023
	Docetaxel vs. S6	-100	-366.4 to 166.4	No	ns	0.7646				doce+abt vs. doce+s6	27.91	-70.22 to 126.0	No	ns	0.778
	ABT vs. S6	13.18	-238.0 to 264.3	No	ns	0.9991
										42
	30									Docetaxel vs. doce+abt	106.3	8.202 to 204.5	Yes	*	0.0303
	Untreated vs. Docetaxel	144.9	-121.5 to 411.3	No	ns	0.4945				Docetaxel vs. doce+s6	159	60.89 to 257.2	Yes	***	0.0006
	Untreated vs. ABT	-30.91	-282.1 to 220.2	No	ns	0.9887				doce+abt vs. doce+s6	52.69	-45.44 to 150.8	No	ns	0.4118
	Untreated vs. S6	29.16	-222.0 to 280.3	No	ns	0.9905
	Docetaxel vs. ABT	-175.8	-442.2 to 90.62	No	ns	0.3208
	Docetaxel vs. S6	-115.7	-382.1 to 150.7	No	ns	0.6736
	ABT vs. S6	60.07	-191.1 to 311.2	No	ns	0.9255
	35
	Untreated vs. Docetaxel	345.6	79.22 to 612.0	Yes	**	0.0052
	Untreated vs. ABT	-78.38	-329.5 to 172.8	No	ns	0.8499
	Untreated vs. S6	116.5	-134.7 to 367.6	No	ns	0.6258
	Docetaxel vs. ABT	-424	-690.4 to -157.6	Yes	***	0.0003
	Docetaxel vs. S6	-229.1	-495.5 to 37.26	No	ns	0.1189
	ABT vs. S6	194.9	-56.29 to 446.0	No	ns	0.1873
	37
	Untreated vs. Docetaxel	457.1	190.7 to 723.5	Yes	****	<0.0001
	Untreated vs. ABT	-10.17	-261.3 to 241.0	No	ns	0.9996
	Untreated vs. S6	-59.92	-311.1 to 191.2	No	ns	0.926
	Docetaxel vs. ABT	-467.3	-733.7 to -200.9	Yes	****	<0.0001
	Docetaxel vs. S6	-517	-783.4 to -250.6	Yes	****	<0.0001
	ABT vs. S6	-49.74	-300.9 to 201.4	No	ns	0.9557
	39
	Untreated vs. Docetaxel	543	276.6 to 809.4	Yes	****	<0.0001
	Untreated vs. ABT	-172.4	-423.5 to 78.77	No	ns	0.2863
	Untreated vs. S6	-61.54	-312.7 to 189.6	No	ns	0.9204
	Docetaxel vs. ABT	-715.4	-981.7 to -449.0	Yes	****	<0.0001
	Docetaxel vs. S6	-604.5	-870.9 to -338.1	Yes	****	<0.0001
	ABT vs. S6	110.8	-140.3 to 362.0	No	ns	0.6624
	42
	Untreated vs. Docetaxel	439.3	136.0 to 742.6	Yes	**	0.0013
	Untreated vs. ABT	-494.8	-819.1 to -170.6	Yes	***	0.0006
	Untreated vs. S6	-167.6	-457.6 to 122.4	No	ns	0.4404
	Docetaxel vs. ABT	-934.1	-1237 to -630.8	Yes	****	<0.0001
	Docetaxel vs. S6	-606.9	-873.3 to -340.5	Yes	****	<0.0001
	ABT vs. S6	327.3	37.24 to 617.3	Yes	*	0.0201

## Sheet: Figure 5d
	Figure 5d: Statistical analysis results
	CC3
	One way anova test followed by Tukey's multiple comparisons test
	Tukey's multiple comparisons test	Mean Diff.	95.00% CI of diff.	Below threshold?	Summary	Adjusted P Value
	Vehicle vs. Docetaxel	-1.786	-14.70 to 11.13	No	ns	0.9797
	Vehicle vs. Docetaxel ABT	-4.69	-17.61 to 8.227	No	ns	0.742
	Vehicle vs. Docetaxel S6	-19.59	-32.51 to -6.672	Yes	**	0.0021
	Docetaxel vs. Docetaxel ABT	-2.904	-15.82 to 10.01	No	ns	0.9214
	Docetaxel vs. Docetaxel S6	-17.8	-30.72 to -4.886	Yes	**	0.005
	Docetaxel ABT vs. Docetaxel S6	-14.9	-27.82 to -1.982	Yes	*	0.0202
	ki67
	One way anova test followed by Tukey's multiple comparisons test
	Tukey's multiple comparisons test	Mean Diff.	95.00% CI of diff.	Below threshold?	Summary	Adjusted P Value
	Vehicle vs. Docetaxel	18.12	10.73 to 25.52	Yes	**	0.0011
	Vehicle vs. Docetaxel ABT	22.53	15.36 to 29.69	Yes	***	0.0003
	Vehicle vs. Docetaxel S6	31.36	23.98 to 38.74	Yes	****	<0.0001
	Docetaxel vs. Docetaxel ABT	4.405	2.031 to 6.780	Yes	**	0.0039
	Docetaxel vs. Docetaxel S6	13.24	5.597 to 20.88	Yes	**	0.0053
	Docetaxel ABT vs. Docetaxel S6	8.834	2.095 to 15.57	Yes	*	0.0174
	MCL1
	One way anova test followed by Tukey's multiple comparisons test
	Tukey's multiple comparisons test	Mean Diff.	95.00% CI of diff.	Below threshold?	Summary	Adjusted P Value
	Vehicle vs. Docetaxel	-38.22	-46.36 to -30.08	Yes	****	<0.0001
	Vehicle vs. Docetaxel ABT	-17.56	-25.70 to -9.416	Yes	****	<0.0001
	Vehicle vs. Docetaxel S6	3.745	-4.395 to 11.89	No	ns	0.6026
	Docetaxel vs. Docetaxel ABT	20.67	12.53 to 28.81	Yes	****	<0.0001
	Docetaxel vs. Docetaxel S6	41.97	33.83 to 50.11	Yes	****	<0.0001
	Docetaxel ABT vs. Docetaxel S6	21.3	13.16 to 29.44	Yes	****	<0.0001
	SA-b Gal
	One way anova test followed by Tukey's multiple comparisons test
	Tukey's multiple comparisons test	Mean Diff.	95.00% CI of diff.	Below threshold?	Summary	Adjusted P Value
	Vehicle vs. Docetaxel	-29.58	-38.80 to -20.36	Yes	****	<0.0001
	Vehicle vs. Docetaxel ABT	-18.75	-28.85 to -8.650	Yes	***	0.0004
	Vehicle vs. Docetaxel S63845	-8.95	-18.53 to 0.6314	No	ns	0.0711
	Docetaxel vs. Docetaxel ABT	10.83	1.614 to 20.05	Yes	*	0.019
	Docetaxel vs. Docetaxel S63845	20.63	11.98 to 29.28	Yes	****	<0.0001
	Docetaxel ABT vs. Docetaxel S63845	9.8	0.2186 to 19.38	Yes	*	0.0442

## Sheet: Figure 5f
	Figure 5f: Statistical analysis results
	Mestastasis counts										Foci x mm3
	Two-way ANOVA followed by Šídák's multiple comparisons test										One way anova test followed by Tukey's multiple comparisons test
	Šídák's multiple comparisons test	Mean Diff.	95.00% CI of diff.	Below threshold?	Summary	Adjusted P Value					Tukey's multiple comparisons test	Mean Diff.	95.00% CI of diff.	Below threshold?	Summary	Adjusted P Value
											Docetaxel vs. Docetaxel ABT	18.78	10.09 to 27.47	Yes	****	<0.0001
	Lungs										Docetaxel vs. Docetaxel S63845	38.78	29.06 to 48.49	Yes	****	<0.0001
	Docetaxel vs. Docetaxel ABT	88	64.50 to 111.5	Yes	****	<0.0001					Docetaxel ABT vs. Docetaxel S63845	20	10.28 to 29.72	Yes	***	0.0001
	Docetaxel vs. Docetaxel S63845	122.7	99.17 to 146.2	Yes	****	<0.0001
	Docetaxel ABT vs. Docetaxel S63845	34.67	11.17 to 58.17	Yes	**	0.0045
	Liver
	Docetaxel vs. Docetaxel ABT	0.6667	-22.83 to 24.17	No	ns	0.9998
	Docetaxel vs. Docetaxel S63845	1.667	-21.83 to 25.17	No	ns	0.9965
	Docetaxel ABT vs. Docetaxel S63845	1	-22.50 to 24.50	No	ns	0.9992

## Sheet: Suppl. Fig 5a
	Supplementary Figure 5a: Statistical analysis results
	Two-way ANOVA followed by Dunnett's multiple comparisons test
	Dunnett's multiple comparisons test	Predicted (LS) mean diff.	95.00% CI of diff.	Below threshold?	Summary	Adjusted P Value
	p16
	Vehicle vs. Palbociclib	-2.635	-3.959 to -1.310	Yes	***	0.0001
	Vehicle vs. Docetaxel	-1.675	-3.091 to -0.2589	Yes	*	0.0187
	p21
	Vehicle vs. Palbociclib	-2.801	-4.125 to -1.476	Yes	****	<0.0001
	Vehicle vs. Docetaxel	-1.55	-2.966 to -0.1337	Yes	*	0.0305
	p27
	Vehicle vs. Palbociclib	-3.248	-4.569 to -1.926	Yes	****	<0.0001
	Vehicle vs. Docetaxel	-4.018	-5.340 to -2.696	Yes	****	<0.0001
	PAI-1
	Vehicle vs. Palbociclib	-2.414	-3.735 to -1.092	Yes	***	0.0003
	Vehicle vs. Docetaxel	-1.535	-2.856 to -0.2134	Yes	*	0.0212
	MCL1
	Vehicle vs. Palbociclib	-2.953	-4.277 to -1.628	Yes	****	<0.0001
	Vehicle vs. Docetaxel	-2.373	-3.789 to -0.9569	Yes	***	0.0009

## Sheet: Suppl. Fig 5b
		Supplementary Figure 5b: Statistical analysis results
		mRNA levels of BCL2 and MCL1 in TC1 and PTC1									mRNA levels of BCL2 and MCL1 in RapidCap
		Two-way ANOVA followed by Tukey's multiple comparisons test									Two-way ANOVA followed by Tukey's multiple comparisons test
		Tukey's multiple comparisons test	Mean Diff.	95.00% CI of diff.	Below threshold?	Summary	Adjusted P Value				Tukey's multiple comparisons test	Predicted (LS) mean diff.	95.00% CI of diff.	Below threshold?	Summary	Adjusted P Value
		BCL2									BCL2
		TC1 vs. TC1 Palbo	-1.161	-1.783 to -0.5390	Yes	***	0.0003				RapidCap vs. RapidCap Docetaxel	-1.4	-2.615 to -0.1855	Yes	*	0.023
		TC1 vs. PTC1	0.003442	-0.6186 to 0.6254	No	ns	>0.9999				RapidCap vs. RapidCap Palbociclib	-1.455	-2.670 to -0.2406	Yes	*	0.0182
		TC1 vs. PTC1 Palbo	-1.386	-2.008 to -0.7636	Yes	****	<0.0001				RapidCap Docetaxel vs. RapidCap Palbociclib	-0.05509	-1.180 to 1.069	No	ns	0.9912
		TC1 Palbo vs. PTC1	1.164	0.5424 to 1.786	Yes	***	0.0003
		TC1 Palbo vs. PTC1 Palbo	-0.2247	-0.8467 to 0.3973	No	ns	0.7329				MCL1
		PTC1 vs. PTC1 Palbo	-1.389	-2.011 to -0.7671	Yes	****	<0.0001				RapidCap vs. RapidCap Docetaxel	-6.429	-7.643 to -5.214	Yes	****	<0.0001
											RapidCap vs. RapidCap Palbociclib	-6.951	-8.165 to -5.736	Yes	****	<0.0001
		MCL1									RapidCap Docetaxel vs. RapidCap Palbociclib	-0.5219	-1.646 to 0.6026	No	ns	0.4715
		TC1 vs. TC1 Palbo	-1.323	-1.945 to -0.7006	Yes	****	<0.0001
		TC1 vs. PTC1	0.005746	-0.6163 to 0.6278	No	ns	>0.9999
		TC1 vs. PTC1 Palbo	-1.378	-2.000 to -0.7560	Yes	****	<0.0001
		TC1 Palbo vs. PTC1	1.328	0.7063 to 1.950	Yes	****	<0.0001
		TC1 Palbo vs. PTC1 Palbo	-0.05544	-0.6774 to 0.5666	No	ns	0.9939
		PTC1 vs. PTC1 Palbo	-1.384	-2.006 to -0.7618	Yes	****	<0.0001

[truncated: 17 more sheets: Suppl. Fig 5c, Suppl. Fig 5f-h, Suppl Fig 5l, Suppl. Fig 5o, Suppl. Fig 6b , Suppl. Fig 6d, Suppl Fig6g, Suppl Fig6h, Suppl. Fig6k, Suppl. Fig6m, Suppl. Fig7c, Suppl Fig7d, Suppl Fig 8b and 9a, Suppl Fig 8d, Suppl Fig 8e, Suppl Fig 8g, Suppl Figu 8h]
