# Supplementary material for: Single-cell transcriptomics identifies Mcl-1 as a target for senolytic therapy in cancer
Source: Nat Commun. 2022 Apr 21;13:2177. doi: 10.1038/s41467-022-29824-1 (PMC9023465; doi:10.1038/s41467-022-29824-1)
Supplement: Supplementary file 7 — Supplementary Data 5 [file 41467_2022_29824_MOESM7_ESM.zip]

Archive with 1 entries (1 files):
- Supplementary Data 5.txt
