# Supplementary material for: Single-cell transcriptomics identifies Mcl-1 as a target for senolytic therapy in cancer
Source: Nat Commun. 2022 Apr 21;13:2177. doi: 10.1038/s41467-022-29824-1 (PMC9023465; doi:10.1038/s41467-022-29824-1)
Supplement: Supplementary file 7 — Supplementary Data 5 [file 41467_2022_29824_MOESM7_ESM.zip › Supplementary Data 5.txt]

library(Seurat)
library(ggplot2)
library(org.Mm.eg.db)

##########################################################
############## SENESCENCE INDEX TOOL (SIT) ###############
##########################################################

########## SENESCENCE SIGNATURE ######

senescence_marker= c("Cdkn2a","Cdkn1a",  "Serpine1" ,"Cdkn1b", "Cdkn2d", "Cdkn2b")
VlnPlot(Seurat.object, senescence_marker)

Seurat.object=AddModuleScore(Seurat.object, features = list(senescence_marker))
Seurat.object$Cluster1-> Seurat.object$Senescence_signature

library(scales)
FeaturePlot(Seurat.object, features = "Senescence_signature")+
  scale_color_gradientn(colours =  rev(brewer.pal(n = 11, name = "RdBu")), 
                        values = rescale(c(min(Seurat.object$Senescence_signature),0,max(Seurat.object$Senescence_signature))),guide = "colorbar", limits = c(min(Seurat.object$Senescence_signature), max(Seurat.object$Senescence_signature)))


########## CELL CYCLE SIGNATURE ######
library(msigdbr)
library(clusterProfiler)
library(dplyr)
m_df = msigdbr(species = "Mus musculus")
m_df = m_df[which(m_df$gs_cat %in% c("H", "C2", "C5")),]
m_df = m_df[which(m_df$gs_subcat %in% c("", "GO:BP", "CP:KEGG", "CP:BIOCARTA","CP:REACTOME","CP:WIKIPATHWAYS")),]

m_t2g = m_df %>% dplyr::select(gs_name, gene_symbol) %>% as.data.frame()
name<-unique(m_t2g$gs_name)
GS<-list()
for (i in 1:length(name)){
  temp<-list(m_t2g[which(m_t2g$gs_name %in% name[i]),]$gene_symbol)
  names(temp)<-name[i]
  GS<-c(GS,temp)}
goi<-c("KEGG_CELL_CYCLE","REACTOME_CELL_CYCLE" ,"WP_CELL_CYCLE")

GSred<-GS[which(names(GS) %in% goi)]
library(GSVA)
exprdf<-as.matrix(Seurat.object@assays$MAGIC_RNA@data)
gsvascore<-GSVA::gsva(expr = exprdf, GSred,  mx.diff=T, method="ssgsea", parallel.sz=3)
gsvascore<-normalizeQuantiles(gsvascore)


colsnew<-c((brewer.pal(n = 9, name = "PiYG")))
colsnew[5]<-"#f7f4b0"

# Kegg signature
Seurat.object$KEGG_CELL_CYCLE<-gsvascore["KEGG_CELL_CYCLE", colnames(Seurat.object)]
Seurat.object$Cell_cycle_arrest_signatureK <-(-(Seurat.object$KEGG_CELL_CYCLE))
FeaturePlot(Seurat.object, features = "Cell_cycle_arrest_signatureK")+
 scale_color_gradientn(colours =  colsnew,
                        guide = "colorbar",
                       limits = c(min(Seurat.object$Cell_cycle_arrest_signatureK), max(Seurat.object$Cell_cycle_arrest_signatureK)))

# Reactome signature
Seurat.object$REACTOME_CELL_CYCLE<-gsvascore["REACTOME_CELL_CYCLE", colnames(Seurat.object)]
Seurat.object$Cell_cycle_arrest_signatureR<--(Seurat.object$REACTOME_CELL_CYCLE)
FeaturePlot(Seurat.object, features = "Cell_cycle_arrest_signatureR")+
 scale_color_gradientn(colours =  colsnew,
                        guide = "colorbar",
                       limits = c(min(Seurat.object$Cell_cycle_arrest_signatureR), max(Seurat.object$Cell_cycle_arrest_signatureR)))

# WP signature
Seurat.object$WP_CELL_CYCLE<-gsvascore["WP_CELL_CYCLE", colnames(Seurat.object)]
Seurat.object$Cell_cycle_arrest_signatureWP<--(Seurat.object$WP_CELL_CYCLE)
FeaturePlot(Seurat.object, features = "Cell_cycle_arrest_signatureWP")+
 scale_color_gradientn(colours =  colsnew,
                        guide = "colorbar",
                       limits = c(min(Seurat.object$Cell_cycle_arrest_signatureWP), max(Seurat.object$Cell_cycle_arrest_signatureWP)))


########  SENESCENCE SCORE ########
senenorm<-scales::rescale(x=Seurat.object$Senescence_signature, c(0,1))
keggnorm<-scales::rescale(x=Seurat.object$Cell_cycle_arrest_signaturek, c(0,1))
reactomenorm<-scales::rescale(x=Seurat.object$Cell_cycle_arrest_signatureR, c(0,1))
wpnorm<-scales::rescale(x=Seurat.object$Cell_cycle_arrest_signatureWP, c(0,1))

colors <- rainbow(16, start=0.1, end=0.9)

Seurat.object$Senescence_scoreK<-senenorm+keggnorm
FeaturePlot(Seurat.object, features =  "Senescence_scoreK")+ 
  scale_color_gradientn(colours =  colors)


Seurat.object$Senescence_scoreWP<-senenorm+wpnorm
FeaturePlot(Seurat.object, features =  "Senescence_scoreWP")+ 
  scale_color_gradientn(colours =  colors)

Seurat.object$Senescence_scoreR<-senenorm+reactomenorm
FeaturePlot(Seurat.object, features =  "Senescence_scoreR")+ 
  scale_color_gradientn(colours =  colors)


##########  Identification of senescent cells
quantile<-cbind(as.character(cut(as.numeric(as.character(Seurat.object$Senescence_scoreK)),as.numeric(quantile(Seurat.object$Senescence_scoreK)))),
                as.character(cut(as.numeric(as.character(Seurat.object$Senescence_scoreR)),as.numeric(quantile(Seurat.object$Senescence_scoreR)))),
                as.character(cut(as.numeric(as.character(Seurat.object$Senescence_scoreWP)),as.numeric(quantile(Seurat.object$Senescence_scoreWP)))))
colnames(quantile)<-c("Senescence_scoreKQUANTILE", "Senescence_scoreRQUANTILE", "Senescence_scoreWPQUANTILE")
rownames(quantile)<-colnames(Seurat.object)
quantile<-as.data.frame(quantile)
quantile$Senescence_scoreK<-Seurat.object$Senescence_scoreK
quantile$Senescence_scoreR<-Seurat.object$Senescence_scoreR
quantile$Senescence_scoreWP<-Seurat.object$Senescence_scoreWP

#Senescence_scoreK
table(quantile$Senescence_scoreKQUANTILE)
quantile[which(is.na(quantile$Senescence_scoreKQUANTILE)),]
quantile$Senescence_scoreKGROUP=NA
quantile[which((quantile$Senescence_scoreKQUANTILE) %in% "level1"),]$Senescence_scoreKGROUP="quantile1"
quantile[which((quantile$Senescence_scoreKQUANTILE) %in% "level2"),]$Senescence_scoreKGROUP="quantile2"
quantile[which((quantile$Senescence_scoreKQUANTILE) %in% "level3"),]$Senescence_scoreKGROUP="quantile3"
quantile[which((quantile$Senescence_scoreKQUANTILE) %in% "level4"),]$Senescence_scoreKGROUP="quantile4"

#Senescence_scoreR
table(quantile$Senescence_scoreRQUANTILE)
quantile[which(is.na(quantile$Senescence_scoreRQUANTILE)),]
quantile$Senescence_scoreRGROUP=NA
quantile[which((quantile$Senescence_scoreRQUANTILE) %in% "level1"),]$Senescence_scoreRGROUP="quantile1"
quantile[which((quantile$Senescence_scoreRQUANTILE) %in% "level2"),]$Senescence_scoreRGROUP="quantile2"
quantile[which((quantile$Senescence_scoreRQUANTILE) %in% "level3"),]$Senescence_scoreRGROUP="quantile3"
quantile[which((quantile$Senescence_scoreRQUANTILE) %in% "level4"),]$Senescence_scoreRGROUP="quantile4"

#Senescence_scoreWP
table(quantile$Senescence_scoreWPQUANTILE)
quantile[which(is.na(quantile$Senescence_scoreWPQUANTILE)),]
quantile$Senescence_scoreWPGROUP=NA
quantile[which((quantile$Senescence_scoreWPQUANTILE) %in% "level1"),]$Senescence_scoreWPGROUP="quantile1"
quantile[which((quantile$Senescence_scoreWPQUANTILE) %in% "level2"),]$Senescence_scoreWPGROUP="quantile2"
quantile[which((quantile$Senescence_scoreWPQUANTILE) %in% "level3"),]$Senescence_scoreWPGROUP="quantile3"
quantile[which((quantile$Senescence_scoreWPQUANTILE) %in% "level4"),]$Senescence_scoreWPGROUP="quantile4"


quantile$ALL4QUANTILE<-"NO"
quantile[which((quantile$Senescence_scoreKGROUP %in% "quantile4") & (quantile$Senescence_scoreRGROUP %in% "quantile4") &
                 (quantile$Senescence_scoreWPGROUP %in% "quantile4")),]$ALL4QUANTILE<-"YES"

Seurat.object$SENEQUANTILE<-quantile[colnames(Seurat.object),]$ALL4QUANTILE
DimPlot(Seurat.object, group.by = "SENEQUANTILE",cols= c("NO"="#F15A2B" , "YES"="#1D75BC"))+ ggtitle("SENESCENCE_QUANTIFICATION: quantile")
x


VlnPlot(Seurat.object, features = c("Senescence_signature", "Senescence_scoreR", "Senescence_scoreK", "Senescence_scoreWP"), 
        ncol = 2, group.by = "SENEQUANTILE",cols= c("NO"="#F15A2B" , "YES"="#1D75BC"))


##########################################################
############## SENESCENCE INDEX TOOL (SIT) ###############
###################################################
