# Supplementary material for: Single-cell transcriptomics identifies Mcl-1 as a target for senolytic therapy in cancer
Source: Nat Commun. 2022 Apr 21;13:2177. doi: 10.1038/s41467-022-29824-1 (PMC9023465; doi:10.1038/s41467-022-29824-1)
Supplement: Supplementary file 9 — Source Data [file 41467_2022_29824_MOESM9_ESM.xlsx]

## Sheet: Antibodies
	Antibodies Used
	Target	Purpose	Cat number	Dilution	Vendor	Notes	Website, informations, validations
	CD326 (EpCAM)	FACS Sorting	11-5791-82	1 /10000	eBioscience	Monoclonal Antibody (G8.8), FITC	https://www.biolegend.com/en-us/search-results/alexa-fluor-647-anti-human-cd326-epcam-antibody-3760
	Cleaved Caspase 3	IHC	9661	1/2000	Cell Signalling		https://www.cellsignal.com/products/primary-antibodies/cleaved-caspase-3-asp175-antibody/9661
	Ki67	IHC	RM-9106-R7	Ready to use	RTU-Lab Vision		https://www.fishersci.fi/shop/products/ki-67-rabbit-monoclonal-antibody/p-4550778
	Luciferase	IHC	ab181640	1/ 100	Abcam		https://www.abcam.com/firefly-luciferase-antibody-ab181640.html
	MCL-1	IHC	5453	1/ 300	Cell Signalling		https://www.cellsignal.com/products/primary-antibodies/mcl-1-d35a5-rabbit-mab/5453
	Ly-6G (GR1)	IHC	551459	1/ 1500	BD Pharmigen	Clone 1A8 (RUO)	https://www.bdbiosciences.com/en-ca/products/reagents/flow-cytometry-reagents/research-reagents/single-color-antibodies-ruo/purified-rat-anti-mouse-ly-6g.551459
	p16	IHC	ab211542	1/2000	Abcam		https://www.abcam.com/cdkn2ap16ink4a-antibody-epr20418-ab211542.html
	F4/80 (BM8)	IHC	14-4801-82	1/ 100	eBioscience™	Clone (BM8)	https://www.thermofisher.com/antibody/product/F4-80-Antibody-clone-BM8-Monoclonal/14-4801-82
	Cleaved Caspase 3	WB	9661	1/ 1000	Cell Signalling		https://www.cellsignal.com/products/primary-antibodies/cleaved-caspase-3-asp175-antibody/9661
	MCL-1	WB	5453	1/ 1000	Cell Signalling		https://www.cellsignal.com/products/primary-antibodies/mcl-1-d35a5-rabbit-mab/5453
	BCL2	WB	3498S	1/ 1000	Cell Signalling		https://www.cellsignal.com/products/primary-antibodies/bcl-2-d17c4-rabbit-mab-mouse-preferred/3498?_=1645104813692&Ntt=3498S&tahead=true
	HSP90	WB	4874	1/ 1000	Cell Signalling		https://www.cellsignal.com/products/primary-antibodies/hsp90-antibody/4874
	p27 kip1	WB	3698S	1/ 1000	Cell Signalling		https://www.cellsignal.com/products/primary-antibodies/p27-kip1-sx53g8-5-mouse-mab/3698
	p15 ink4b	WB	53034	1/ 1000	Abcam		https://www.abcam.com/p15-ink4b-antibody-ab53034.html
	p16 ink4a	WB	211542	1/ 1000	Abcam		https://www.abcam.com/cdkn2ap16ink4a-antibody-epr20418-ab211542.html
	PAI-1	WB	66705	1/ 1000	Abcam		https://www.abcam.com/pai1-antibody-ab66705.html
	Secondary anti Rabbit	WB	W4011	1/ 5000	Promega		https://ch.promega.com/products/protein-detection/primary-and-secondary-antibodies/anti-rabbit-igg-h-and-l-hrp-conjugate/?catNum=W4011
	Secondary anti Mouse	WB	W4021	1/ 5000	Promega		https://ch.promega.com/products/protein-detection/primary-and-secondary-antibodies/anti_mouse-igg-h-and-l-hrp-conjugate/?catNum=W4021

## Sheet: Figure 1d-g+ Suppl Fig2 f-g
	Figure 1d-g								Supplementary Figure 1 f-g
		Senescence_signature	Cell_cycle_arrestR	Senescence_scoreR	Classification					Cell_cycle_arrestK	Cell_cycle_arrestWP	Senescence_scoreK	Senescence_scoreWP
	PTEN2_AACACACTCCGGACGT-1	0.144979	-0.295607	1.35639	Senescent				PTEN2_AACACACTCCGGACGT-1	-0.246062	-0.252379	1.20349	1.36458
	PTEN2_AACCAACCAGACACAG-1	0.138525	-0.295607	1.33932	Senescent				PTEN2_AACCAACCAGACACAG-1	-0.246062	-0.252379	1.18641	1.34751
	PTEN2_AACGGGAAGGTAGTAT-1	0.15778	-0.295607	1.39025	Senescent				PTEN2_AACGGGAAGGTAGTAT-1	-0.246062	-0.252379	1.23735	1.39844
	PTEN2_AACGGGACAGAACTCT-1	-0.0337646	-0.26805	1.0253	Senescent				PTEN2_AACGGGACAGAACTCT-1	-0.223291	-0.236782	0.841528	1.00048
	PTEN2_AAGCATCGTCCTGGTG-1	-0.00821451	-0.26805	1.09289	Senescent				PTEN2_AAGCATCGTCCTGGTG-1	-0.223291	-0.236782	0.909115	1.06807
	PTEN2_AAGGTAACATTACTCT-1	-0.0099231	-0.295607	0.946636	Senescent				PTEN2_AAGGTAACATTACTCT-1	-0.223291	-0.236782	0.904595	1.06355
	PTEN2_AATCACGCACAGCCTG-1	0.140962	-0.295607	1.34577	Senescent				PTEN2_AATCACGCACAGCCTG-1	-0.246062	-0.252379	1.19286	1.35395
	PTEN2_AATGCCAAGTAGGCCA-1	0.0261544	-0.295607	1.04207	Senescent				PTEN2_AATGCCAAGTAGGCCA-1	-0.246062	-0.252379	0.889165	1.05026
	PTEN2_AATGCCACAACAGTGG-1	-0.00418268	-0.257937	1.15556	Senescent				PTEN2_AATGCCACAACAGTGG-1	-0.200197	-0.223291	1.03222	1.17277
	PTEN2_ACCAACACACGGGTAA-1	-0.0133801	-0.257937	1.13123	Senescent				PTEN2_ACCAACACACGGGTAA-1	-0.200197	-0.223291	1.00789	1.14844
	PTEN2_ACCATTTAGTCATGCT-1	0.0794362	-0.315858	1.07886	Senescent				PTEN2_ACCATTTAGTCATGCT-1	-0.272462	-0.26805	0.901575	1.08197
	PTEN2_ACCCAAAAGCTCGTGC-1	0.0431395	-0.272462	1.20604	Senescent				PTEN2_ACCCAAAAGCTCGTGC-1	-0.223291	-0.236782	1.04496	1.20391
	PTEN2_ACGTACATCCAATGCA-1	-0.028756	-0.26805	1.03855	Senescent				PTEN2_ACGTACATCCAATGCA-1	-0.223291	-0.236782	0.854777	1.01373
	PTEN2_ACTATGGTCCGCAAAT-1	0.0493614	-0.277657	1.19578	Senescent				PTEN2_ACTATGGTCCGCAAAT-1	-0.236782	-0.246062	0.995734	1.15568
	PTEN2_ACTTTGTCATGGGCAA-1	0.0555064	-0.289151	1.15292	Senescent				PTEN2_ACTTTGTCATGGGCAA-1	-0.246062	-0.252379	0.966809	1.1279
	PTEN2_AGACAGGCAGAACATA-1	0.0600986	-0.289151	1.16507	Senescent				PTEN2_AGACAGGCAGAACATA-1	-0.246062	-0.252379	0.978956	1.14005
	PTEN2_AGCTCAAGTGTTAGCT-1	0.0564027	-0.289151	1.15529	Senescent				PTEN2_AGCTCAAGTGTTAGCT-1	-0.246062	-0.252379	0.96918	1.13027
	PTEN2_AGGATCTAGGTCGTGA-1	-0.0285564	-0.283305	0.960617	Senescent				PTEN2_AGGATCTAGGTCGTGA-1	-0.223291	-0.236782	0.855305	1.01426
	PTEN2_AGTAACCAGTGAGTTA-1	-0.0233378	-0.283305	0.974422	Senescent				PTEN2_AGTAACCAGTGAGTTA-1	-0.223291	-0.236782	0.86911	1.02806
	PTEN2_AGTACTGTCCCTTGTG-1	-0.0303105	-0.26805	1.03444	Senescent				PTEN2_AGTACTGTCCCTTGTG-1	-0.223291	-0.236782	0.850665	1.00962
	PTEN2_AGTACTGTCTCTGACC-1	0.0639786	-0.289151	1.17533	Senescent				PTEN2_AGTACTGTCTCTGACC-1	-0.246062	-0.252379	0.98922	1.15031
	PTEN2_AGTGATCAGCGGACAT-1	-0.00146189	-0.289151	1.00223	Senescent				PTEN2_AGTGATCAGCGGACAT-1	-0.252379	-0.263229	0.785355	0.901583
	PTEN2_ATCGCCTTCGTGCATA-1	0.0631412	-0.315858	1.03576	Senescent				PTEN2_ATCGCCTTCGTGCATA-1	-0.26805	-0.272462	0.87995	1.00811
	PTEN2_ATCTTCAAGACGGTCA-1	0.00652603	-0.263229	1.15668	Senescent				PTEN2_ATCTTCAAGACGGTCA-1	-0.223291	-0.236782	0.948107	1.10706
	PTEN2_ATGGGAGCATGAGAAT-1	0.0950969	-0.295607	1.22444	Senescent				PTEN2_ATGGGAGCATGAGAAT-1	-0.252379	-0.257937	1.04078	1.19389
	PTEN2_ATTCCATAGACTTCGT-1	-0.030859	-0.263229	1.05778	Senescent				PTEN2_ATTCCATAGACTTCGT-1	-0.223291	-0.236782	0.849214	1.00817
	PTEN2_ATTTCACTCTGCCCTA-1	-0.013365	-0.277657	1.02985	Senescent				PTEN2_ATTTCACTCTGCCCTA-1	-0.223291	-0.236782	0.89549	1.05444
	PTEN2_CAAGGGATCTCGCTTG-1	0.0574779	-0.283305	1.1882	Senescent				PTEN2_CAAGGGATCTCGCTTG-1	-0.223291	-0.246062	1.08289	1.17715
	PTEN2_CACGAATTCACGACTA-1	0.016099	-0.277657	1.10779	Senescent				PTEN2_CACGAATTCACGACTA-1	-0.223291	-0.246062	0.97343	1.0677
	PTEN2_CACGGGTTCCACAGCG-1	-0.0174392	-0.257937	1.1205	Senescent				PTEN2_CACGGGTTCCACAGCG-1	-0.200197	-0.223291	0.997153	1.1377
	PTEN2_CACTTCGCACTTTAGG-1	-0.0145973	-0.277657	1.02659	Senescent				PTEN2_CACTTCGCACTTTAGG-1	-0.223291	-0.236782	0.892231	1.05118
	PTEN2_CAGCAGCTCCCGAAAT-1	0.0814067	-0.315858	1.08407	Senescent				PTEN2_CAGCAGCTCCCGAAAT-1	-0.283305	-0.277657	0.853994	1.02022
	PTEN2_CAGGGCTCATCCGCGA-1	0.0603871	-0.289151	1.16583	Senescent				PTEN2_CAGGGCTCATCCGCGA-1	-0.246062	-0.252379	0.979719	1.14081
	PTEN2_CAGGTATAGAGTACCG-1	-0.00220105	-0.289151	1.00027	Senescent				PTEN2_CAGGTATAGAGTACCG-1	-0.252379	-0.257937	0.783399	0.936509
	PTEN2_CATCCACGTCCAGTTA-1	0.0944933	-0.295607	1.22284	Senescent				PTEN2_CATCCACGTCCAGTTA-1	-0.252379	-0.257937	1.03918	1.19229
	PTEN2_CATGCCTGTTTGATCG-1	-0.0276491	-0.289151	0.932954	Senescent				PTEN2_CATGCCTGTTTGATCG-1	-0.138264	-0.200197	1.27168	1.27168
	PTEN2_CATGCTCCAAATAGCA-1	-0.0122383	-0.263229	1.10704	Senescent				PTEN2_CATGCTCCAAATAGCA-1	-0.223291	-0.236782	0.898471	1.05742
	PTEN2_CCATCACGTCACTCGG-1	0.0609307	-0.289151	1.16727	Senescent				PTEN2_CCATCACGTCACTCGG-1	-0.246062	-0.252379	0.981157	1.14225
	PTEN2_CCCATTGGTATTTCGG-1	-0.00829508	-0.301894	0.918607	Senescent				PTEN2_CCCATTGGTATTTCGG-1	-0.246062	-0.252379	0.798037	0.959131
	PTEN2_CCCTCAATCCAAGCCG-1	-0.00249487	-0.252379	1.18861	Senescent				PTEN2_CCCTCAATCCAAGCCG-1	-0.200197	-0.223291	1.03668	1.17724
	PTEN2_CCGATCTGTGTGAGCA-1	-0.0183097	-0.289151	0.957659	Senescent				PTEN2_CCGATCTGTGTGAGCA-1	-0.252379	-0.257937	0.740788	0.893898
	PTEN2_CCTACGTCATGACTCA-1	0.0627701	-0.289151	1.17214	Senescent				PTEN2_CCTACGTCATGACTCA-1	-0.246062	-0.252379	0.986023	1.14712
	PTEN2_CCTATCGAGTAGAGTT-1	-0.0205495	-0.295607	0.918526	Senescent				PTEN2_CCTATCGAGTAGAGTT-1	-0.252379	-0.257937	0.734863	0.887973
	PTEN2_CCTGCATCAGTTAAAG-1	0.142702	-0.295607	1.35037	Senescent				PTEN2_CCTGCATCAGTTAAAG-1	-0.246062	-0.257937	1.19746	1.31982
	PTEN2_CCTGTTGGTCAGGTGA-1	0.0511482	-0.289151	1.14139	Senescent				PTEN2_CCTGTTGGTCAGGTGA-1	-0.246062	-0.252379	0.95528	1.11637
	PTEN2_CCTTTGGTCCATCGTC-1	-0.00799321	-0.263229	1.11827	Senescent				PTEN2_CCTTTGGTCCATCGTC-1	-0.200197	-0.223291	1.02214	1.16269
	PTEN2_CGAGTGCAGAGTCGAC-1	0.145136	-0.295607	1.35681	Senescent				PTEN2_CGAGTGCAGAGTCGAC-1	-0.246062	-0.252379	1.2039	1.365
	PTEN2_CGGAGAAGTAATACCC-1	0.0578182	-0.289151	1.15904	Senescent				PTEN2_CGGAGAAGTAATACCC-1	-0.246062	-0.252379	0.972924	1.13402
	PTEN2_CGGGTCAAGGTAACTA-1	-0.0194663	-0.263229	1.08792	Senescent				PTEN2_CGGGTCAAGGTAACTA-1	-0.223291	-0.236782	0.879351	1.0383
	PTEN2_CGTAAGTCATCCGAGC-1	-0.0123387	-0.257937	1.13399	Senescent				PTEN2_CGTAAGTCATCCGAGC-1	-0.200197	-0.236782	1.01064	1.05716
	PTEN2_CTAACTTAGGCCCGTT-1	0.0871334	-0.283305	1.26665	Senescent				PTEN2_CTAACTTAGGCCCGTT-1	-0.246062	-0.252379	1.05047	1.21156
	PTEN2_CTCAATTGTCCTATAG-1	0.143362	-0.295607	1.35211	Senescent				PTEN2_CTCAATTGTCCTATAG-1	-0.246062	-0.257937	1.19921	1.32156
	PTEN2_CTCAGGGCAACACTAC-1	0.0727488	-0.283305	1.2286	Senescent				PTEN2_CTCAGGGCAACACTAC-1	-0.246062	-0.252379	1.01242	1.17351
	PTEN2_CTGATCCCAGTTAGAA-1	0.022981	-0.272462	1.15271	Senescent				PTEN2_CTGATCCCAGTTAGAA-1	-0.223291	-0.236782	0.991635	1.15059
	PTEN2_CTGCAGGCACTGCATA-1	0.0601212	-0.289151	1.16513	Senescent				PTEN2_CTGCAGGCACTGCATA-1	-0.246062	-0.252379	0.979016	1.14011
	PTEN2_CTGTCGTCAAATTGGA-1	0.0531186	-0.289151	1.14661	Senescent				PTEN2_CTGTCGTCAAATTGGA-1	-0.246062	-0.252379	0.960492	1.12159
	PTEN2_CTGTCGTTCAAAGGTA-1	-0.0336175	-0.272462	1.003	Senescent				PTEN2_CTGTCGTTCAAAGGTA-1	-0.200197	-0.236782	0.954357	1.00087
	PTEN2_CTTACCGCATCTAGAC-1	-0.0118104	-0.26805	1.08337	Senescent				PTEN2_CTTACCGCATCTAGAC-1	-0.200197	-0.223291	1.01204	1.15259
	PTEN2_CTTAGGAGTCTCGGAC-1	0.00936325	-0.283305	1.06092	Senescent				PTEN2_CTTAGGAGTCTCGGAC-1	-0.223291	-0.236782	0.955612	1.11456
	PTEN2_CTTCAATAGAAGCTCG-1	-0.00259067	-0.257937	1.15977	Senescent				PTEN2_CTTCAATAGAAGCTCG-1	-0.200197	-0.223291	1.03643	1.17698
	PTEN2_CTTTCGGTCGGTAACT-1	-0.0197286	-0.236782	1.22324	Senescent				PTEN2_CTTTCGGTCGGTAACT-1	-0.200197	-0.223291	0.991097	1.13165
	PTEN2_GACTGATAGGTGCTAG-1	-0.0275726	-0.26805	1.04168	Senescent				PTEN2_GACTGATAGGTGCTAG-1	-0.223291	-0.236782	0.857908	1.01686
	PTEN2_GAGTGTTCAAACTAGA-1	-0.0127223	-0.308672	0.87204	Senescent				PTEN2_GAGTGTTCAAACTAGA-1	-0.236782	-0.246062	0.831506	0.991457
	PTEN2_GATCATGGTCCAGCAC-1	-0.0320331	-0.295607	0.88815	Senescent				PTEN2_GATCATGGTCCAGCAC-1	-0.200197	-0.246062	0.958548	0.940375
	PTEN2_GATCATGTCACGACTA-1	0.0607552	-0.295607	1.1336	Senescent				PTEN2_GATCATGTCACGACTA-1	-0.246062	-0.252379	0.980693	1.14179
	PTEN2_GATTTCTAGAAGCCAC-1	-0.0110635	-0.308672	0.876428	Senescent				PTEN2_GATTTCTAGAAGCCAC-1	-0.252379	-0.257937	0.759956	0.913066
	PTEN2_GCACGGTCATGAGTAA-1	-0.0309968	-0.26805	1.03262	Senescent				PTEN2_GCACGGTCATGAGTAA-1	-0.223291	-0.236782	0.84885	1.0078
	PTEN2_GCACGTGCATGGAGAC-1	0.0606412	-0.289151	1.1665	Senescent				PTEN2_GCACGTGCATGGAGAC-1	-0.246062	-0.252379	0.980392	1.14149
	PTEN2_GCACTAACATTCCTAT-1	-0.00972351	-0.295607	0.947164	Senescent				PTEN2_GCACTAACATTCCTAT-1	-0.246062	-0.252379	0.794259	0.955353
	PTEN2_GCCGTGACATGACGAG-1	-0.0384869	-0.277657	0.963397	Senescent				PTEN2_GCCGTGACATGACGAG-1	-0.223291	-0.236782	0.829037	0.987988
	PTEN2_GCTCAAAGTACACGTT-1	-0.0109162	-0.26805	1.08574	Senescent				PTEN2_GCTCAAAGTACACGTT-1	-0.223291	-0.236782	0.901968	1.06092
	PTEN2_GCTGGGTAGTGATTCC-1	-0.00967592	-0.252379	1.16962	Senescent				PTEN2_GCTGGGTAGTGATTCC-1	-0.200197	-0.223291	1.01769	1.15824
	PTEN2_GCTTTCGTCCGTGACG-1	0.0326784	-0.272462	1.17837	Senescent				PTEN2_GCTTTCGTCCGTGACG-1	-0.236782	-0.246062	0.951603	1.11155
	PTEN2_GGAGAACCAACGATTC-1	0.0536907	-0.289151	1.14812	Senescent				PTEN2_GGAGAACCAACGATTC-1	-0.246062	-0.252379	0.962006	1.1231
	PTEN2_GGAGGTACAATGTGGG-1	0.0600375	-0.295607	1.1317	Senescent				PTEN2_GGAGGTACAATGTGGG-1	-0.246062	-0.252379	0.978795	1.13989
	PTEN2_GGGACAATCTTTCTAG-1	0.0568708	-0.295607	1.12332	Senescent				PTEN2_GGGACAATCTTTCTAG-1	-0.246062	-0.252379	0.970418	1.13151
	PTEN2_GGGAGATAGAGTCCGA-1	0.0749605	-0.301894	1.13884	Senescent				PTEN2_GGGAGATAGAGTCCGA-1	-0.246062	-0.257937	1.01827	1.14062
	PTEN2_GGGTGAAGTTTACGTG-1	-0.0302644	-0.295607	0.892828	Senescent				PTEN2_GGGTGAAGTTTACGTG-1	-0.200197	-0.236782	0.963227	1.00974
	PTEN2_GTAATGCCAGTCGGAA-1	-0.0297345	-0.26805	1.03596	Senescent				PTEN2_GTAATGCCAGTCGGAA-1	-0.223291	-0.236782	0.852189	1.01114
	PTEN2_GTCACTCGTAGTCGTT-1	-0.0244618	-0.295607	0.908177	Senescent				PTEN2_GTCACTCGTAGTCGTT-1	-0.246062	-0.252379	0.755272	0.916366
	PTEN2_GTCATCCTCCACGTGG-1	-0.00503187	-0.257937	1.15332	Senescent				PTEN2_GTCATCCTCCACGTGG-1	-0.200197	-0.223291	1.02997	1.17053
	PTEN2_GTCTGTCCACGCGGTT-1	0.0561322	-0.295607	1.12137	Senescent				PTEN2_GTCTGTCCACGCGGTT-1	-0.246062	-0.252379	0.968464	1.12956
	PTEN2_GTGAGTTCAATTGCAC-1	-0.0246778	-0.283305	0.970877	Senescent				PTEN2_GTGAGTTCAATTGCAC-1	-0.200197	-0.223291	0.978005	1.11856
	PTEN2_GTTACAGTCGAGAGCA-1	-0.00156959	-0.308672	0.901542	Senescent				PTEN2_GTTACAGTCGAGAGCA-1	-0.252379	-0.257937	0.78507	0.93818
	PTEN2_TAATCTCGTTGGTAGG-1	0.0522812	-0.295607	1.11118	Senescent				PTEN2_TAATCTCGTTGGTAGG-1	-0.246062	-0.252379	0.958277	1.11937
	PTEN2_TAGAGTCGTACGTTCA-1	0.015072	-0.308672	0.945563	Senescent				PTEN2_TAGAGTCGTACGTTCA-1	-0.252379	-0.263229	0.829091	0.945319
	PTEN2_TAGGGTTCACAGCCAC-1	-0.0136785	-0.277657	1.02902	Senescent				PTEN2_TAGGGTTCACAGCCAC-1	-0.223291	-0.236782	0.894661	1.05361
	PTEN2_TCAATTCTCGTAACAC-1	0.0195682	-0.277657	1.11697	Senescent				PTEN2_TCAATTCTCGTAACAC-1	-0.223291	-0.236782	0.982607	1.14156
	PTEN2_TCACTATGTAGGAAAG-1	-0.030139	-0.272462	1.0122	Senescent				PTEN2_TCACTATGTAGGAAAG-1	-0.200197	-0.236782	0.963559	1.01007
	PTEN2_TCATACTAGAACAGGA-1	0.022674	-0.26805	1.17459	Senescent				PTEN2_TCATACTAGAACAGGA-1	-0.223291	-0.236782	0.990823	1.14977
	PTEN2_TCATATCAGGTAGTAT-1	0.0574661	-0.295607	1.1249	Senescent				PTEN2_TCATATCAGGTAGTAT-1	-0.246062	-0.252379	0.971993	1.13309
	PTEN2_TCATGTTTCTCAATCT-1	0.0484334	-0.295607	1.101	Senescent				PTEN2_TCATGTTTCTCAATCT-1	-0.246062	-0.252379	0.948099	1.10919
	PTEN2_TCCATCGAGTGCCGAA-1	0.0537207	-0.283305	1.17826	Senescent				PTEN2_TCCATCGAGTGCCGAA-1	-0.236782	-0.246062	1.00726	1.16722
	PTEN2_TCCCACAAGCCTCCAG-1	0.0261189	-0.289151	1.07518	Senescent				PTEN2_TCCCACAAGCCTCCAG-1	-0.223291	-0.246062	0.999935	1.0942
	PTEN2_TCCGATCAGATGGCGT-1	0.0693956	-0.295607	1.15645	Senescent				PTEN2_TCCGATCAGATGGCGT-1	-0.252379	-0.257937	0.972791	1.1259
	PTEN2_TCCGATCCAACTCATG-1	0.142376	-0.295607	1.34951	Senescent				PTEN2_TCCGATCCAACTCATG-1	-0.246062	-0.257937	1.1966	1.31895
	PTEN2_TCCTCCCCAGGTTCGC-1	0.0666138	-0.289151	1.1823	Senescent				PTEN2_TCCTCCCCAGGTTCGC-1	-0.252379	-0.257937	0.965432	1.11854
	PTEN2_TCCTCTTAGATGGGCT-1	0.0796916	-0.301894	1.15135	Senescent				PTEN2_TCCTCTTAGATGGGCT-1	-0.252379	-0.257937	1.00003	1.15314
	PTEN2_TCGTGCTGTCAAATCC-1	-0.0407735	-0.272462	0.984068	Senescent				PTEN2_TCGTGCTGTCAAATCC-1	-0.200197	-0.223291	0.935428	1.07598
	PTEN2_TCTCTGGGTGGGATTG-1	-0.0020411	-0.283305	1.03076	Senescent				PTEN2_TCTCTGGGTGGGATTG-1	-0.223291	-0.246062	0.925445	1.01971
	PTEN2_TCTGTCGTCCGACATA-1	0.0535679	-0.289151	1.14779	Senescent				PTEN2_TCTGTCGTCCGACATA-1	-0.246062	-0.252379	0.961681	1.12277
	PTEN2_TGACAGTAGCACACAG-1	0.0202455	-0.263229	1.19297	Senescent				PTEN2_TGACAGTAGCACACAG-1	-0.223291	-0.236782	0.984399	1.14335
	PTEN2_TGATCTTAGGTCACCC-1	0.0112202	-0.315858	0.898412	Senescent				PTEN2_TGATCTTAGGTCACCC-1	-0.252379	-0.257937	0.818902	0.972012
	PTEN2_TGGCGTGTCAACGCTA-1	0.0217901	-0.315858	0.926372	Senescent				PTEN2_TGGCGTGTCAACGCTA-1	-0.257937	-0.26805	0.819802	0.92948
	PTEN2_TGGTAGTGTACTCGAT-1	-0.0421018	-0.272462	0.980554	Senescent				PTEN2_TGGTAGTGTACTCGAT-1	-0.223291	-0.236782	0.819474	0.978425
	PTEN2_TGTGATGTCTTTCTAG-1	0.0032054	-0.283305	1.04464	Senescent				PTEN2_TGTGATGTCTTTCTAG-1	-0.246062	-0.252379	0.828459	0.989553
	PTEN2_TTCACCGCATGGAGAC-1	0.00611577	-0.315858	0.88491	Senescent				PTEN2_TTCACCGCATGGAGAC-1	-0.252379	-0.257937	0.805399	0.95851
	PTEN2_TTCCACGCAGGGAATC-1	-0.022854	-0.295607	0.91243	Senescent				PTEN2_TTCCACGCAGGGAATC-1	-0.246062	-0.257937	0.759525	0.881877
	PTEN2_TTCCTAACAAGAATAC-1	-0.00580498	-0.263229	1.12406	Senescent				PTEN2_TTCCTAACAAGAATAC-1	-0.200197	-0.236782	1.02793	1.07444
	PTEN2_TTGAGTGAGCCTGAAG-1	-0.0148825	-0.289151	0.966725	Senescent				PTEN2_TTGAGTGAGCCTGAAG-1	-0.223291	-0.236782	0.891476	1.05043
	PTEN2_TTGCGTCAGCGGATCA-1	0.0600036	-0.289151	1.16482	Senescent				PTEN2_TTGCGTCAGCGGATCA-1	-0.246062	-0.252379	0.978705	1.1398
	PTEN2_TTGCGTCCAGAGTAAT-1	-0.0360265	-0.295607	0.877586	Senescent				PTEN2_TTGCGTCCAGAGTAAT-1	-0.236782	-0.246062	0.769861	0.929812
	PTEN2_TTGGGATGTCGGTACC-1	0.0572859	-0.289151	1.15763	Senescent				PTEN2_TTGGGATGTCGGTACC-1	-0.246062	-0.252379	0.971516	1.13261
	PTEN2_TTTAGTCAGCGAACTG-1	-0.0154488	-0.263229	1.09855	Senescent				PTEN2_TTTAGTCAGCGAACTG-1	-0.200197	-0.223291	1.00242	1.14297
	PTEN2_TTTCAGTGTGCCCTTT-1	-0.0405999	-0.26805	1.00722	Senescent				PTEN2_TTTCAGTGTGCCCTTT-1	-0.223291	-0.236782	0.823447	0.982398
	PTEN2_TTTCAGTTCTTCGGTC-1	0.0813561	-0.315858	1.08394	Senescent				PTEN2_TTTCAGTTCTTCGGTC-1	-0.289151	-0.283305	0.825402	0.980712
	PTEN2_TTTCATGTCAGCTCTC-1	0.0112434	-0.289151	1.03583	Senescent				PTEN2_TTTCATGTCAGCTCTC-1	-0.252379	-0.257937	0.818963	0.972073
	PTEN2_TTTGGTTGTGTAGTGG-1	-0.00227848	-0.246062	1.22168	Senescent				PTEN2_TTTGGTTGTGTAGTGG-1	-0.200197	-0.223291	1.03726	1.17781
	PTEN1_AAACGCTTCTTCGTAT-1	0.0264323	-0.327152	0.880564	Senescent				PTEN1_AAACGCTTCTTCGTAT-1	-0.277657	-0.272462	0.736072	0.911008
	PTEN1_AAAGTGACAAATGGTA-1	0.00243945	-0.283305	1.04261	Senescent				PTEN1_AAAGTGACAAATGGTA-1	-0.223291	-0.236782	0.937297	1.09625
	PTEN1_AAGTACCGTACAGTTC-1	0.0639312	-0.289151	1.17521	Senescent				PTEN1_AAGTACCGTACAGTTC-1	-0.236782	-0.252379	1.03427	1.15019
	PTEN1_AATCGACAGTGCTACT-1	0.0804664	-0.301894	1.1534	Senescent				PTEN1_AATCGACAGTGCTACT-1	-0.252379	-0.257937	1.00208	1.15519
	PTEN1_ACCCTTGGTCTTCAAG-1	0.0908073	-0.301894	1.18076	Senescent				PTEN1_ACCCTTGGTCTTCAAG-1	-0.252379	-0.257937	1.02943	1.18254
	PTEN1_ACGGGTCCACAATCTG-1	0.101856	-0.301894	1.20998	Senescent				PTEN1_ACGGGTCCACAATCTG-1	-0.246062	-0.252379	1.08942	1.25051
	PTEN1_ACGTTCCTCTCTCCGA-1	0.0167969	-0.289151	1.05053	Senescent				PTEN1_ACGTTCCTCTCTCCGA-1	-0.236782	-0.246062	0.909592	1.06954
	PTEN1_ACTGATGGTGTCCACG-1	-0.0438101	-0.26805	0.998726	Senescent				PTEN1_ACTGATGGTGTCCACG-1	-0.223291	-0.236782	0.814955	0.973907
	PTEN1_AGACAAACAGTAACCT-1	0.00338821	-0.246062	1.23667	Senescent				PTEN1_AGACAAACAGTAACCT-1	-0.200197	-0.223291	1.05225	1.1928
	PTEN1_AGAGAATGTGTTCGTA-1	0.0361711	-0.289151	1.10177	Senescent				PTEN1_AGAGAATGTGTTCGTA-1	-0.252379	-0.257937	0.884903	1.03801
	PTEN1_AGATCGTCACCGCTGA-1	-0.0280435	-0.295607	0.898703	Senescent				PTEN1_AGATCGTCACCGCTGA-1	-0.200197	-0.223291	0.969102	1.10965
	PTEN1_AGATGCTGTCCGTACG-1	-0.008084	-0.252379	1.17383	Senescent				PTEN1_AGATGCTGTCCGTACG-1	-0.200197	-0.223291	1.0219	1.16245
	PTEN1_AGCATCACAAGTTTGC-1	-0.0316657	-0.252379	1.11145	Senescent				PTEN1_AGCATCACAAGTTTGC-1	-0.223291	-0.236782	0.84708	1.00603
	PTEN1_AGCGCTGGTATCTCTT-1	-0.0130449	-0.308672	0.871187	Senescent				PTEN1_AGCGCTGGTATCTCTT-1	-0.246062	-0.252379	0.785473	0.946567
	PTEN1_AGCTACATCGCAGTTA-1	0.095246	-0.301894	1.1925	Senescent				PTEN1_AGCTACATCGCAGTTA-1	-0.252379	-0.257937	1.04117	1.19428
	PTEN1_AGGGTCCGTGCAATAA-1	-0.00766328	-0.263229	1.11914	Senescent				PTEN1_AGGGTCCGTGCAATAA-1	-0.200197	-0.223291	1.02301	1.16356
	PTEN1_AGGGTTTGTCGCTTAA-1	-0.0419802	-0.263229	1.02836	Senescent				PTEN1_AGGGTTTGTCGCTTAA-1	-0.223291	-0.236782	0.819796	0.978747
	PTEN1_AGGTGTTGTCTAATCG-1	0.0465636	-0.257937	1.2898	Senescent				PTEN1_AGGTGTTGTCTAATCG-1	-0.223291	-0.236782	1.05402	1.21297
	PTEN1_AGTACTGAGTCATACC-1	0.00495424	-0.295607	0.98599	Senescent				PTEN1_AGTACTGAGTCATACC-1	-0.252379	-0.257937	0.802327	0.955437
	PTEN1_AGTCACAAGCATCTTG-1	-0.0471128	-0.272462	0.967299	Senescent				PTEN1_AGTCACAAGCATCTTG-1	-0.223291	-0.236782	0.806219	0.96517
	PTEN1_AGTCATGAGCGTATGG-1	0.0864806	-0.315858	1.0975	Senescent				PTEN1_AGTCATGAGCGTATGG-1	-0.272462	-0.26805	0.920209	1.1006
	PTEN1_AGTCTCCGTATTGCCA-1	-0.00725415	-0.26805	1.09543	Senescent				PTEN1_AGTCTCCGTATTGCCA-1	-0.138264	-0.200197	1.32563	1.32563
	PTEN1_AGTCTCCTCGAGCACC-1	0.0461918	-0.289151	1.12828	Senescent				PTEN1_AGTCTCCTCGAGCACC-1	-0.252379	-0.257937	0.911411	1.06452
	PTEN1_AGTGACTCACTGAATC-1	-0.0264921	-0.283305	0.966078	Senescent				PTEN1_AGTGACTCACTGAATC-1	-0.236782	-0.246062	0.795082	0.955033
	PTEN1_ATATCCTAGATCGACG-1	-0.0206571	-0.289151	0.95145	Senescent				PTEN1_ATATCCTAGATCGACG-1	-0.223291	-0.246062	0.876201	0.970468
	PTEN1_ATCGTAGAGTTCCTGA-1	0.00713123	-0.289151	1.02496	Senescent				PTEN1_ATCGTAGAGTTCCTGA-1	-0.252379	-0.257937	0.808086	0.961196
	PTEN1_ATCGTAGGTACAAACA-1	-0.041886	-0.272462	0.981125	Senescent				PTEN1_ATCGTAGGTACAAACA-1	-0.200197	-0.223291	0.932485	1.07304
	PTEN1_ATCGTGAAGCGAAACC-1	-0.0194844	-0.252379	1.14367	Senescent				PTEN1_ATCGTGAAGCGAAACC-1	-0.200197	-0.236782	0.991743	1.03825
	PTEN1_ATCGTGAAGCTGGCTC-1	-0.0409219	-0.272462	0.983675	Senescent				PTEN1_ATCGTGAAGCTGGCTC-1	-0.200197	-0.223291	0.935035	1.07559
	PTEN1_ATGATCGTCACATTGG-1	-0.0195851	-0.289151	0.954285	Senescent				PTEN1_ATGATCGTCACATTGG-1	-0.223291	-0.236782	0.879037	1.03799
	PTEN1_ATGTCTTGTGAAGCTG-1	0.115129	-0.295607	1.27743	Senescent				PTEN1_ATGTCTTGTGAAGCTG-1	-0.246062	-0.252379	1.12453	1.28562
	PTEN1_ATTACTCTCCTCTAGC-1	0.143288	-0.295607	1.35192	Senescent				PTEN1_ATTACTCTCCTCTAGC-1	-0.246062	-0.252379	1.19901	1.36011
	PTEN1_ATTTCACTCGCTACGG-1	-0.0144096	-0.283305	0.998039	Senescent				PTEN1_ATTTCACTCGCTACGG-1	-0.200197	-0.236782	1.00517	1.05168
	PTEN1_CAAGGGAAGAGAGAAC-1	-0.000937794	-0.283305	1.03368	Senescent				PTEN1_CAAGGGAAGAGAGAAC-1	-0.236782	-0.246062	0.862679	1.02263
	PTEN1_CAGGGCTTCTAGAGCT-1	0.0449867	-0.289151	1.12509	Senescent				PTEN1_CAGGGCTTCTAGAGCT-1	-0.252379	-0.257937	0.908223	1.06133
	PTEN1_CAGTGCGAGCGGTATG-1	-0.017964	-0.289151	0.958574	Senescent				PTEN1_CAGTGCGAGCGGTATG-1	-0.223291	-0.236782	0.883325	1.04228
	PTEN1_CATAAGCCACAATGCT-1	-0.0342524	-0.263229	1.04881	Senescent				PTEN1_CATAAGCCACAATGCT-1	-0.200197	-0.223291	0.952677	1.09323
	PTEN1_CATCGTCAGCAGCCTC-1	0.0229767	-0.289151	1.06687	Senescent				PTEN1_CATCGTCAGCAGCCTC-1	-0.223291	-0.246062	0.991623	1.08589
	PTEN1_CATTCCGGTATCCCAA-1	0.0417021	-0.252379	1.30552	Senescent				PTEN1_CATTCCGGTATCCCAA-1	-0.223291	-0.236782	1.04116	1.20011
	PTEN1_CATTCTAAGAGATGCC-1	0.0378667	-0.252379	1.29538	Senescent				PTEN1_CATTCTAAGAGATGCC-1	-0.223291	-0.236782	1.03101	1.18996
	PTEN1_CATTTCAGTCTGTCCT-1	-0.0397738	-0.252379	1.09	Senescent				PTEN1_CATTTCAGTCTGTCCT-1	-0.223291	-0.236782	0.825632	0.984583
	PTEN1_CCACAAAGTCGAGTTT-1	-0.0350543	-0.257937	1.0739	Senescent				PTEN1_CCACAAAGTCGAGTTT-1	-0.200197	-0.223291	0.950556	1.09111
	PTEN1_CCCAACTAGCAACAGC-1	-0.0037675	-0.252379	1.18525	Senescent				PTEN1_CCCAACTAGCAACAGC-1	-0.200197	-0.223291	1.03332	1.17387
	PTEN1_CCCGGAAGTATCCTCC-1	0.0806392	-0.289151	1.2194	Senescent				PTEN1_CCCGGAAGTATCCTCC-1	-0.252379	-0.257937	1.00253	1.15564
	PTEN1_CGGAGAAGTCGGTACC-1	0.0274113	-0.289151	1.0786	Senescent				PTEN1_CGGAGAAGTCGGTACC-1	-0.223291	-0.246062	1.00335	1.09762
	PTEN1_CGTGAATGTTCGGCGT-1	0.0446058	-0.289151	1.12409	Senescent				PTEN1_CGTGAATGTTCGGCGT-1	-0.252379	-0.257937	0.907215	1.06033
	PTEN1_CGTGATAAGGTGATAT-1	-0.00852251	-0.252379	1.17267	Senescent				PTEN1_CGTGATAAGGTGATAT-1	-0.200197	-0.223291	1.02074	1.16129
	PTEN1_CTCAGTCTCCATATGG-1	0.0214674	-0.289151	1.06288	Senescent				PTEN1_CTCAGTCTCCATATGG-1	-0.223291	-0.246062	0.987631	1.0819
	PTEN1_CTCATCGCATCTAGAC-1	0.0552392	-0.283305	1.18228	Senescent				PTEN1_CTCATCGCATCTAGAC-1	-0.246062	-0.257937	0.966102	1.08845
	PTEN1_CTCCATGGTCTTGTCC-1	-0.0451836	-0.257937	1.0471	Senescent				PTEN1_CTCCATGGTCTTGTCC-1	-0.200197	-0.223291	0.923762	1.06431
	PTEN1_CTCTCAGCAACACGAG-1	-0.0269959	-0.272462	1.02051	Senescent				PTEN1_CTCTCAGCAACACGAG-1	-0.223291	-0.236782	0.859433	1.01838
	PTEN1_CTGCTCATCAAGCCAT-1	-0.0106039	-0.272462	1.06387	Senescent				PTEN1_CTGCTCATCAAGCCAT-1	-0.223291	-0.236782	0.902794	1.06175
	PTEN1_CTGGACGGTCGAATGG-1	-0.0203912	-0.283305	0.982216	Senescent				PTEN1_CTGGACGGTCGAATGG-1	-0.223291	-0.236782	0.876904	1.03586
	PTEN1_CTGTATTTCACTCTTA-1	-0.0368869	-0.272462	0.994349	Senescent				PTEN1_CTGTATTTCACTCTTA-1	-0.223291	-0.236782	0.833269	0.99222
	PTEN1_CTGTCGTAGACTGAGC-1	0.0200924	-0.295607	1.02603	Senescent				PTEN1_CTGTCGTAGACTGAGC-1	-0.236782	-0.246062	0.918309	1.07826
	PTEN1_CTGTCGTAGTAAGCAT-1	0.0682661	-0.295607	1.15347	Senescent				PTEN1_CTGTCGTAGTAAGCAT-1	-0.252379	-0.263229	0.969803	1.08603
	PTEN1_CTTACCGTCCACGTCT-1	0.0844995	-0.301894	1.16407	Senescent				PTEN1_CTTACCGTCCACGTCT-1	-0.252379	-0.257937	1.01274	1.16585
	PTEN1_CTTCGGTCACAGTACT-1	-0.00248001	-0.252379	1.18865	Senescent				PTEN1_CTTCGGTCACAGTACT-1	-0.223291	-0.236782	0.924284	1.08324
	PTEN1_CTTGAGAAGATTGCGG-1	0.101559	-0.295607	1.24154	Senescent				PTEN1_CTTGAGAAGATTGCGG-1	-0.246062	-0.252379	1.08863	1.24972
	PTEN1_CTTGAGATCTTCACGC-1	-0.0203899	-0.283305	0.98222	Senescent				PTEN1_CTTGAGATCTTCACGC-1	-0.223291	-0.236782	0.876908	1.03586
	PTEN1_GACGCTGAGCCTGTCG-1	0.0307429	-0.289151	1.08742	Senescent				PTEN1_GACGCTGAGCCTGTCG-1	-0.252379	-0.257937	0.870544	1.02365
	PTEN1_GACTCTCGTTCAGCGC-1	0.077353	-0.308672	1.11031	Senescent				PTEN1_GACTCTCGTTCAGCGC-1	-0.26805	-0.272462	0.917544	1.04571
	PTEN1_GACTTCCAGATGACAT-1	-0.0143477	-0.263229	1.10146	Senescent				PTEN1_GACTTCCAGATGACAT-1	-0.200197	-0.223291	1.00533	1.14588
	PTEN1_GAGCCTGTCATGTCAG-1	0.0232391	-0.26805	1.17609	Senescent				PTEN1_GAGCCTGTCATGTCAG-1	-0.223291	-0.236782	0.992318	1.15127
	PTEN1_GATCAGTTCGTTCCTG-1	0.00135522	-0.246062	1.23129	Senescent				PTEN1_GATCAGTTCGTTCCTG-1	-0.200197	-0.223291	1.04687	1.18742
	PTEN1_GATGAGGGTCTGTGGC-1	0.0233867	-0.289151	1.06796	Senescent				PTEN1_GATGAGGGTCTGTGGC-1	-0.236782	-0.246062	0.927024	1.08697
	PTEN1_GCAACATTCTGGGAGA-1	0.0762925	-0.295607	1.1747	Senescent				PTEN1_GCAACATTCTGGGAGA-1	-0.252379	-0.257937	0.991035	1.14414
	PTEN1_GCACGGTGTCTAACGT-1	-0.0264132	-0.263229	1.06954	Senescent				PTEN1_GCACGGTGTCTAACGT-1	-0.223291	-0.236782	0.860974	1.01993
	PTEN1_GCACGGTTCACATCAG-1	0.0582346	-0.289151	1.16014	Senescent				PTEN1_GCACGGTTCACATCAG-1	-0.252379	-0.257937	0.943267	1.09638
	PTEN1_GCACGTGAGAAGGCTC-1	0.0205835	-0.283305	1.0906	Senescent				PTEN1_GCACGTGAGAAGGCTC-1	-0.223291	-0.246062	0.985293	1.07956
	PTEN1_GCACGTGGTAGTCGTT-1	-0.0330483	-0.26805	1.02719	Senescent				PTEN1_GCACGTGGTAGTCGTT-1	-0.200197	-0.223291	0.955863	1.09641
	PTEN1_GCACTAATCATTGCCC-1	-0.00464364	-0.236782	1.26315	Senescent				PTEN1_GCACTAATCATTGCCC-1	-0.200197	-0.223291	1.031	1.17155
	PTEN1_GCCAGTGCATCCTTGC-1	-0.0205203	-0.283305	0.981875	Senescent				PTEN1_GCCAGTGCATCCTTGC-1	-0.223291	-0.236782	0.876563	1.03551
	PTEN1_GCCCGAATCGCGCTGA-1	-0.0366489	-0.26805	1.01767	Senescent				PTEN1_GCCCGAATCGCGCTGA-1	-0.200197	-0.223291	0.946338	1.08689
	PTEN1_GCCGATGGTTGGCTAT-1	0.0104582	-0.289151	1.03376	Senescent				PTEN1_GCCGATGGTTGGCTAT-1	-0.252379	-0.257937	0.816886	0.969996
	PTEN1_GCTCAAACACTTGGGC-1	-0.000186575	-0.246062	1.22721	Senescent				PTEN1_GCTCAAACACTTGGGC-1	-0.200197	-0.223291	1.04279	1.18334
	PTEN1_GGACGTCGTGTTTACG-1	0.0307541	-0.272462	1.17328	Senescent				PTEN1_GGACGTCGTGTTTACG-1	-0.223291	-0.236782	1.0122	1.17115
	PTEN1_GGATCTATCATAAGGA-1	-0.00317362	-0.246062	1.21931	Senescent				PTEN1_GGATCTATCATAAGGA-1	-0.200197	-0.223291	1.03489	1.17544
	PTEN1_GGGAGTAAGCTACTAC-1	-0.0319757	-0.26805	1.03003	Senescent				PTEN1_GGGAGTAAGCTACTAC-1	-0.223291	-0.236782	0.84626	1.00521
	PTEN1_GGGCTACTCTCCCATG-1	0.020846	-0.26805	1.16976	Senescent				PTEN1_GGGCTACTCTCCCATG-1	-0.223291	-0.236782	0.985987	1.14494
	PTEN1_GGTGGCTCATACCAGT-1	0.0643142	-0.301894	1.11068	Senescent				PTEN1_GGTGGCTCATACCAGT-1	-0.252379	-0.257937	0.959349	1.11246
	PTEN1_GTAATCGTCGTGGCGT-1	0.027947	-0.283305	1.11008	Senescent				PTEN1_GTAATCGTCGTGGCGT-1	-0.223291	-0.246062	1.00477	1.09904
	PTEN1_GTAATGCCATGGTACT-1	0.00463573	-0.277657	1.07747	Senescent				PTEN1_GTAATGCCATGGTACT-1	-0.223291	-0.246062	0.943107	1.03737
	PTEN1_GTACAGTGTACAGTCT-1	0.0837871	-0.301894	1.16219	Senescent				PTEN1_GTACAGTGTACAGTCT-1	-0.252379	-0.257937	1.01086	1.16397
	PTEN1_GTAGAGGGTATCCCAA-1	0.0131583	-0.272462	1.12673	Senescent				PTEN1_GTAGAGGGTATCCCAA-1	-0.223291	-0.236782	0.965651	1.1246
	PTEN1_GTCTAGAGTGTGTGTT-1	-0.036306	-0.289151	0.910054	Senescent				PTEN1_GTCTAGAGTGTGTGTT-1	-0.223291	-0.236782	0.834806	0.993757
	PTEN1_GTGAGCCCACCCTGAG-1	-0.024068	-0.277657	1.00154	Senescent				PTEN1_GTGAGCCCACCCTGAG-1	-0.223291	-0.236782	0.867178	1.02613
	PTEN1_GTGAGTTGTTCTTGTT-1	-0.0367346	-0.272462	0.994752	Senescent				PTEN1_GTGAGTTGTTCTTGTT-1	-0.200197	-0.223291	0.946112	1.08666
	PTEN1_GTTACGATCAAGCCGC-1	0.0239947	-0.289151	1.06957	Senescent				PTEN1_GTTACGATCAAGCCGC-1	-0.223291	-0.246062	0.994316	1.08858
	PTEN1_GTTCCGTAGTTCGCAT-1	-0.0381746	-0.257937	1.06564	Senescent				PTEN1_GTTCCGTAGTTCGCAT-1	-0.200197	-0.223291	0.942302	1.08285
	PTEN1_GTTGTGAGTGACTGTT-1	0.0798074	-0.283305	1.24727	Senescent				PTEN1_GTTGTGAGTGACTGTT-1	-0.252379	-0.257937	1.00033	1.15344
	PTEN1_TACCCACAGGCCCACT-1	0.0188613	-0.289151	1.05599	Senescent				PTEN1_TACCCACAGGCCCACT-1	-0.236782	-0.246062	0.915053	1.075
	PTEN1_TACGTCCCAGGGAATC-1	-0.00829971	-0.257937	1.14467	Senescent				PTEN1_TACGTCCCAGGGAATC-1	-0.200197	-0.223291	1.02133	1.16188
	PTEN1_TAGACCAGTTCACCGG-1	0.0253105	-0.289151	1.07305	Senescent				PTEN1_TAGACCAGTTCACCGG-1	-0.223291	-0.246062	0.997797	1.09206
	PTEN1_TAGACTGAGATAGCAT-1	-9.77072e-05	-0.26805	1.11436	Senescent				PTEN1_TAGACTGAGATAGCAT-1	-0.223291	-0.236782	0.930586	1.08954
	PTEN1_TAGGTTGCAGTAGGAC-1	-0.0161805	-0.295607	0.930084	Senescent				PTEN1_TAGGTTGCAGTAGGAC-1	-0.252379	-0.257937	0.74642	0.89953
	PTEN1_TATCCTATCGTTCCCA-1	-0.0262856	-0.295607	0.903353	Senescent				PTEN1_TATCCTATCGTTCCCA-1	-0.236782	-0.223291	0.795628	1.1143
	PTEN1_TCAGGTAGTAGCGTAG-1	0.0164608	-0.283305	1.0797	Senescent				PTEN1_TCAGGTAGTAGCGTAG-1	-0.223291	-0.246062	0.974387	1.06865
	PTEN1_TCATTGTAGCATGATA-1	0.0234976	-0.263229	1.20157	Senescent				PTEN1_TCATTGTAGCATGATA-1	-0.223291	-0.236782	0.993001	1.15195
	PTEN1_TCCATGCAGCGACTGA-1	-0.024362	-0.301894	0.876106	Senescent				PTEN1_TCCATGCAGCGACTGA-1	-0.236782	-0.252379	0.800716	0.91663
	PTEN1_TCCGATCAGCGGTAGT-1	-0.0311137	-0.272462	1.00962	Senescent				PTEN1_TCCGATCAGCGGTAGT-1	-0.223291	-0.200197	0.84854	1.26251
	PTEN1_TCGTAGACATCGCTGG-1	-0.00364978	-0.301894	0.930895	Senescent				PTEN1_TCGTAGACATCGCTGG-1	-0.246062	-0.252379	0.810325	0.971419
	PTEN1_TCTAACTGTTACGGAG-1	-0.0192158	-0.263229	1.08858	Senescent				PTEN1_TCTAACTGTTACGGAG-1	-0.200197	-0.223291	0.992453	1.13301
	PTEN1_TCTCCGAAGTTGGAAT-1	0.00414819	-0.295607	0.983858	Senescent				PTEN1_TCTCCGAAGTTGGAAT-1	-0.252379	-0.257937	0.800195	0.953305
	PTEN1_TCTGGCTGTATCTCGA-1	0.0208291	-0.272462	1.14702	Senescent				PTEN1_TCTGGCTGTATCTCGA-1	-0.223291	-0.236782	0.985942	1.14489
	PTEN1_TCTTTGAAGCCTGAAG-1	0.0798257	-0.301894	1.15171	Senescent				PTEN1_TCTTTGAAGCCTGAAG-1	-0.246062	-0.252379	1.03114	1.19223
	PTEN1_TGAATGCCAGCAGTTT-1	-0.0363262	-0.26805	1.01852	Senescent				PTEN1_TGAATGCCAGCAGTTT-1	-0.200197	-0.223291	0.947192	1.08774
	PTEN1_TGATTTCCATCCTTCG-1	-0.00339144	-0.246062	1.21873	Senescent				PTEN1_TGATTTCCATCCTTCG-1	-0.200197	-0.223291	1.03431	1.17486
	PTEN1_TGCGGCAAGGGATCTG-1	-0.0250202	-0.283305	0.969971	Senescent				PTEN1_TGCGGCAAGGGATCTG-1	-0.223291	-0.236782	0.864659	1.02361
	PTEN1_TGGATCAGTAGGAGGG-1	-0.0144836	-0.295607	0.934572	Senescent				PTEN1_TGGATCAGTAGGAGGG-1	-0.200197	-0.223291	1.00497	1.14552
	PTEN1_TGGATGTAGGAGGGTG-1	-0.0150038	-0.263229	1.09972	Senescent				PTEN1_TGGATGTAGGAGGGTG-1	-0.223291	-0.236782	0.891155	1.05011
	PTEN1_TGGTAGTAGCAAGTGC-1	-0.02283	-0.283305	0.975765	Senescent				PTEN1_TGGTAGTAGCAAGTGC-1	-0.223291	-0.236782	0.870453	1.0294
	PTEN1_TGGTAGTGTGAGATAT-1	0.0392179	-0.289151	1.10983	Senescent				PTEN1_TGGTAGTGTGAGATAT-1	-0.252379	-0.257937	0.892963	1.04607
	PTEN1_TGTAGACGTAGATTAG-1	-0.0158226	-0.277657	1.02335	Senescent				PTEN1_TGTAGACGTAGATTAG-1	-0.236782	-0.246062	0.823305	0.983256
	PTEN1_TGTTCATAGAACCCGA-1	-0.000430504	-0.289151	1.00495	Senescent				PTEN1_TGTTCATAGAACCCGA-1	-0.252379	-0.257937	0.788083	0.941193
	PTEN1_TGTTCATCACAGCTGC-1	-0.0156491	-0.263229	1.09802	Senescent				PTEN1_TGTTCATCACAGCTGC-1	-0.200197	-0.236782	1.00189	1.0484
	PTEN1_TTAGTCTAGTGAGTGC-1	-0.0255468	-0.272462	1.02435	Senescent				PTEN1_TTAGTCTAGTGAGTGC-1	-0.223291	-0.236782	0.863266	1.02222
	PTEN1_TTATTGCGTGCGTTTA-1	-0.00678809	-0.246062	1.20975	Senescent				PTEN1_TTATTGCGTGCGTTTA-1	-0.200197	-0.223291	1.02533	1.16588
	PTEN1_TTCACCGTCAATCTTC-1	-0.0180636	-0.263229	1.09163	Senescent				PTEN1_TTCACCGTCAATCTTC-1	-0.223291	-0.236782	0.883061	1.04201
	PTEN1_TTCACGCGTTTACCAG-1	-0.000862602	-0.263229	1.13713	Senescent				PTEN1_TTCACGCGTTTACCAG-1	-0.200197	-0.223291	1.041	1.18155
	PTEN1_TTCAGGAAGATGTTAG-1	0.0381093	-0.295607	1.07369	Senescent				PTEN1_TTCAGGAAGATGTTAG-1	-0.257937	-0.263229	0.86297	1.00626
	PTEN1_TTCATTGTCTTACGGA-1	0.0912761	-0.295607	1.21433	Senescent				PTEN1_TTCATTGTCTTACGGA-1	-0.246062	-0.252379	1.06143	1.22252
	PTEN1_TTCTAGTAGCTCCCTT-1	0.016085	-0.277657	1.10775	Senescent				PTEN1_TTCTAGTAGCTCCCTT-1	-0.223291	-0.246062	0.973393	1.06766
	PTEN1_TTGGGCGCACGGTGAA-1	0.0171131	-0.283305	1.08142	Senescent				PTEN1_TTGGGCGCACGGTGAA-1	-0.223291	-0.246062	0.976113	1.07038
	PTEN1_TTTACGTGTACAACGG-1	-0.00910832	-0.257937	1.14253	Senescent				PTEN1_TTTACGTGTACAACGG-1	-0.200197	-0.223291	1.01919	1.15974
	PTEN1_TTTACGTTCGTGGGTC-1	-0.00133509	-0.263229	1.13588	Senescent				PTEN1_TTTACGTTCGTGGGTC-1	-0.200197	-0.223291	1.03975	1.1803
	PTEN1_TTTACTGGTGAGTAAT-1	-0.0232567	-0.301894	0.87903	Senescent				PTEN1_TTTACTGGTGAGTAAT-1	-0.252379	-0.257937	0.727702	0.880812
	PTEN1_TTTATGCTCTCTGCCA-1	-0.0445187	-0.26805	0.996851	Senescent				PTEN1_TTTATGCTCTCTGCCA-1	-0.200197	-0.223291	0.925521	1.06607
	TIMP2_AAAGAACGTAGATTGA-1	0.0449014	-0.295607	1.09166	Senescent				TIMP2_AAAGAACGTAGATTGA-1	-0.277657	-0.283305	0.784927	0.88428
	TIMP2_AACAAAGGTGCATACT-1	0.0331615	-0.252379	1.28293	Senescent				TIMP2_AACAAAGGTGCATACT-1	-0.223291	-0.236782	1.01856	1.17752
	TIMP2_AACAGGGCATTGCCGG-1	0.0539475	-0.301894	1.08325	Senescent				TIMP2_AACAGGGCATTGCCGG-1	-0.283305	-0.277657	0.781358	0.947578
	TIMP2_AACCAACGTAAGACCG-1	0.0609567	-0.301894	1.1018	Senescent				TIMP2_AACCAACGTAAGACCG-1	-0.26805	-0.272462	0.874171	1.00233
	TIMP2_AAGAACAGTGAGACCA-1	-0.0249747	-0.283305	0.970092	Senescent				TIMP2_AAGAACAGTGAGACCA-1	-0.246062	-0.252379	0.753916	0.915009
	TIMP2_AAGACTCGTTCCGCAG-1	0.0682087	-0.289151	1.18652	Senescent				TIMP2_AAGACTCGTTCCGCAG-1	-0.263229	-0.257937	0.91683	1.12276
	TIMP2_AAGCGAGAGTCATGAA-1	0.0101757	-0.315858	0.895649	Senescent				TIMP2_AAGCGAGAGTCATGAA-1	-0.257937	-0.263229	0.789079	0.932367
	TIMP2_AAGGAATGTTATTCTC-1	0.0779246	-0.301894	1.14668	Senescent				TIMP2_AAGGAATGTTATTCTC-1	-0.283305	-0.277657	0.844784	1.011
	TIMP2_AAGGAATTCACGAACT-1	0.103497	-0.308672	1.17947	Senescent				TIMP2_AAGGAATTCACGAACT-1	-0.26805	-0.272462	0.9867	1.11486
	TIMP2_AAGGTAAAGCAATTCC-1	0.0139614	-0.301894	0.977481	Senescent				TIMP2_AAGGTAAAGCAATTCC-1	-0.272462	-0.277657	0.728377	0.841805
	TIMP2_AAGTTCGTCCGTAATG-1	0.0351909	-0.315858	0.961821	Senescent				TIMP2_AAGTTCGTCCGTAATG-1	-0.277657	-0.289151	0.75924	0.817848
	TIMP2_ACACCAACACTGCATA-1	-0.0345454	-0.289151	0.914712	Senescent				TIMP2_ACACCAACACTGCATA-1	-0.200197	-0.223291	0.951902	1.09245
	TIMP2_ACAGCCGTCAATCGGT-1	0.0460556	-0.246062	1.34953	Senescent				TIMP2_ACAGCCGTCAATCGGT-1	-0.223291	-0.200197	1.05267	1.46665
	TIMP2_ACAGCCGTCTCTATAC-1	0.24165	-0.236782	1.91466	Senescent				TIMP2_ACAGCCGTCTCTATAC-1	-0.246062	-0.252379	1.45921	1.6203
	TIMP2_ACATCGAGTTCAGGTT-1	0.0784223	-0.301894	1.148	Senescent				TIMP2_ACATCGAGTTCAGGTT-1	-0.283305	-0.277657	0.8461	1.01232
	TIMP2_ACATGCAAGAGTTCGG-1	-0.0491235	-0.252379	1.06527	Senescent				TIMP2_ACATGCAAGAGTTCGG-1	-0.200197	-0.223291	0.91334	1.05389
	TIMP2_ACCAAACCAACTACGT-1	0.0145238	-0.252379	1.23363	Senescent				TIMP2_ACCAAACCAACTACGT-1	-0.236782	-0.246062	0.903579	1.06353
	TIMP2_ACCCAAAAGGCCCGTT-1	0.110783	-0.289151	1.29914	Senescent				TIMP2_ACCCAAAAGGCCCGTT-1	-0.277657	-0.272462	0.959202	1.13414
	TIMP2_ACGATGTCAACCGCCA-1	0.089682	-0.301894	1.17778	Senescent				TIMP2_ACGATGTCAACCGCCA-1	-0.277657	-0.283305	0.903383	1.00274
	TIMP2_ACGGGTCTCAAACTGC-1	0.191077	-0.236782	1.78088	Senescent				TIMP2_ACGGGTCTCAAACTGC-1	-0.246062	-0.252379	1.32543	1.48652
	TIMP2_ACTATTCGTCAACGCC-1	0.0845966	-0.343657	0.949538	Senescent				TIMP2_ACTATTCGTCAACGCC-1	-0.308672	-0.301894	0.738931	0.859707
	TIMP2_ACTTAGGCACTGTTCC-1	0.0715631	-0.301894	1.12985	Senescent				TIMP2_ACTTAGGCACTGTTCC-1	-0.272462	-0.277657	0.880748	0.994176
	TIMP2_ACTTCGCGTAGCTGAG-1	0.0770175	-0.301894	1.14428	Senescent				TIMP2_ACTTCGCGTAGCTGAG-1	-0.283305	-0.277657	0.842384	1.0086
	TIMP2_AGAACCTTCTCTATAC-1	-0.0419373	-0.272462	0.98099	Senescent				TIMP2_AGAACCTTCTCTATAC-1	-0.223291	-0.236782	0.819909	0.978861
	TIMP2_AGAAGCGAGTATTAGG-1	0.0214067	-0.257937	1.22325	Senescent				TIMP2_AGAAGCGAGTATTAGG-1	-0.246062	-0.252379	0.876606	1.0377
	TIMP2_AGACACTTCATCAGTG-1	0.0321799	-0.272462	1.17705	Senescent				TIMP2_AGACACTTCATCAGTG-1	-0.236782	-0.246062	0.950284	1.11024
	TIMP2_AGATGCTTCAAGATAG-1	0.0595196	-0.301894	1.09799	Senescent				TIMP2_AGATGCTTCAAGATAG-1	-0.283305	-0.277657	0.796098	0.962318
	TIMP2_AGCCACGGTTGTGTTG-1	0.0966553	-0.257937	1.4223	Senescent				TIMP2_AGCCACGGTTGTGTTG-1	-0.252379	-0.263229	1.0449	1.16113
	TIMP2_AGCGATTGTTATAGCC-1	0.0134719	-0.301894	0.976186	Senescent				TIMP2_AGCGATTGTTATAGCC-1	-0.272462	-0.277657	0.727082	0.84051
	TIMP2_AGCGCCATCCAGTACA-1	0.0391514	-0.301894	1.04412	Senescent				TIMP2_AGCGCCATCCAGTACA-1	-0.263229	-0.272462	0.839966	0.944653
	TIMP2_AGCGTATAGAGTACCG-1	0.00215256	-0.277657	1.0709	Senescent				TIMP2_AGCGTATAGAGTACCG-1	-0.236782	-0.223291	0.870854	1.18953
	TIMP2_AGCTCAAAGAAGAGCA-1	0.0995902	-0.301894	1.20399	Senescent				TIMP2_AGCTCAAAGAAGAGCA-1	-0.257937	-0.263229	1.0256	1.16889
	TIMP2_AGGAAATAGGTACCTT-1	-0.0169296	-0.289151	0.96131	Senescent				TIMP2_AGGAAATAGGTACCTT-1	-0.246062	-0.252379	0.775197	0.936291
	TIMP2_AGGAAATCAGCTCGGT-1	0.0977894	-0.343657	0.984436	Senescent				TIMP2_AGGAAATCAGCTCGGT-1	-0.308672	-0.301894	0.773829	0.894605
	TIMP2_AGGAATATCATAGACC-1	-0.00438922	-0.252379	1.1836	Senescent				TIMP2_AGGAATATCATAGACC-1	-0.223291	-0.236782	0.919234	1.07818
	TIMP2_AGGCATTTCACGACTA-1	0.0238325	-0.301894	1.00359	Senescent				TIMP2_AGGCATTTCACGACTA-1	-0.277657	-0.283305	0.729194	0.828547
	TIMP2_AGGGTTTGTAGTTACC-1	0.0400641	-0.236782	1.38141	Senescent				TIMP2_AGGGTTTGTAGTTACC-1	-0.200197	-0.223291	1.14926	1.28982
	TIMP2_AGGTCATTCGATACTG-1	0.111049	-0.308672	1.19945	Senescent				TIMP2_AGGTCATTCGATACTG-1	-0.263229	-0.26805	1.03015	1.16559
	TIMP2_AGTAGCTGTTTCAGAC-1	0.0623912	-0.315858	1.03377	Senescent				TIMP2_AGTAGCTGTTTCAGAC-1	-0.26805	-0.272462	0.877966	1.00613
	TIMP2_AGTGACTTCCGTGTAA-1	0.0808601	-0.301894	1.15445	Senescent				TIMP2_AGTGACTTCCGTGTAA-1	-0.283305	-0.277657	0.852548	1.01877
	TIMP2_ATACCTTCATCACCAA-1	-0.0344347	-0.26805	1.02353	Senescent				TIMP2_ATACCTTCATCACCAA-1	-0.223291	-0.236782	0.839756	0.998707
	TIMP2_ATACTTCTCAGATTGC-1	0.0732659	-0.343657	0.919565	Senescent				TIMP2_ATACTTCTCAGATTGC-1	-0.301894	-0.289151	0.741955	0.918566
	TIMP2_ATCACTTCAAGTCATC-1	0.0444466	-0.263229	1.25699	Senescent				TIMP2_ATCACTTCAAGTCATC-1	-0.236782	-0.246062	0.982733	1.14268
	TIMP2_ATCATTCCAGACGATG-1	0.0148976	-0.315858	0.90814	Senescent				TIMP2_ATCATTCCAGACGATG-1	-0.263229	-0.272462	0.775809	0.880495
	TIMP2_ATCCATTGTCCTACAA-1	0.00451441	-0.236782	1.28737	Senescent				TIMP2_ATCCATTGTCCTACAA-1	-0.246062	-0.252379	0.831922	0.993016
	TIMP2_ATCGGCGCACGTCATA-1	0.00793501	-0.289151	1.02708	Senescent				TIMP2_ATCGGCGCACGTCATA-1	-0.26805	-0.272462	0.733915	0.862077
	TIMP2_ATCGTCCCAGGAGACT-1	0.058268	-0.295607	1.12702	Senescent				TIMP2_ATCGTCCCAGGAGACT-1	-0.272462	-0.277657	0.845579	0.959007
	TIMP2_ATCGTCCTCAGGAACG-1	0.111905	-0.301894	1.23657	Senescent				TIMP2_ATCGTCCTCAGGAACG-1	-0.257937	-0.263229	1.05818	1.20147
	TIMP2_ATCTCTACACTTCAAG-1	0.0240399	-0.252379	1.2588	Senescent				TIMP2_ATCTCTACACTTCAAG-1	-0.223291	-0.236782	0.994436	1.15339
	TIMP2_ATCTCTATCATGTCTT-1	-0.044523	-0.277657	0.94743	Senescent				TIMP2_ATCTCTATCATGTCTT-1	-0.223291	-0.200197	0.81307	1.22704
	TIMP2_ATCTTCATCGCCACTT-1	0.0939415	-0.343657	0.974257	Senescent				TIMP2_ATCTTCATCGCCACTT-1	-0.308672	-0.301894	0.763651	0.884426
	TIMP2_ATGCATGTCAGGAAGC-1	0.0775135	-0.301894	1.14559	Senescent				TIMP2_ATGCATGTCAGGAAGC-1	-0.283305	-0.277657	0.843696	1.00992
	TIMP2_ATGCGATAGCAGGTCA-1	0.0548351	-0.295607	1.11794	Senescent				TIMP2_ATGCGATAGCAGGTCA-1	-0.257937	-0.263229	0.907214	1.0505
	TIMP2_ATGCGATCATTCAGCA-1	0.111324	-0.308672	1.20017	Senescent				TIMP2_ATGCGATCATTCAGCA-1	-0.257937	-0.263229	1.05664	1.19993
	TIMP2_ATGGGAGCAAGTCCAT-1	0.0573188	-0.343657	0.877381	Senescent				TIMP2_ATGGGAGCAAGTCCAT-1	-0.277657	-0.272462	0.817774	0.99271
	TIMP2_ATGGTTGAGGACGCTA-1	-0.0225862	-0.252379	1.13547	Senescent				TIMP2_ATGGTTGAGGACGCTA-1	-0.223291	-0.236782	0.871098	1.03005
	TIMP2_ATGGTTGTCGAAGGAC-1	0.052181	-0.295607	1.11092	Senescent				TIMP2_ATGGTTGTCGAAGGAC-1	-0.277657	-0.283305	0.804183	0.903536
	TIMP2_ATTCAGGCAAATTGCC-1	0.0419334	-0.327152	0.921569	Senescent				TIMP2_ATTCAGGCAAATTGCC-1	-0.26805	-0.272462	0.82385	0.952012
	TIMP2_ATTCCATTCTGAGAGG-1	0.0767158	-0.263229	1.34235	Senescent				TIMP2_ATTCCATTCTGAGAGG-1	-0.246062	-0.252379	1.02291	1.18401
	TIMP2_ATTCCTACAGCGGTCT-1	0.051962	-0.252379	1.33266	Senescent				TIMP2_ATTCCTACAGCGGTCT-1	-0.223291	-0.236782	1.0683	1.22725
	TIMP2_CAAAGAACACTCCGGA-1	-0.0334261	-0.277657	0.976784	Senescent				TIMP2_CAAAGAACACTCCGGA-1	-0.236782	-0.246062	0.77674	0.936691
	TIMP2_CAACCAATCGTGGGTC-1	0.00202391	-0.301894	0.945903	Senescent				TIMP2_CAACCAATCGTGGGTC-1	-0.263229	-0.26805	0.741754	0.877194
	TIMP2_CAACCTCAGTCCCAAT-1	-0.00820369	-0.295607	0.951184	Senescent				TIMP2_CAACCTCAGTCCCAAT-1	-0.236782	-0.246062	0.843459	1.00341
	TIMP2_CAACGGCAGCGACATG-1	-0.0432502	-0.263229	1.02501	Senescent				TIMP2_CAACGGCAGCGACATG-1	-0.200197	-0.223291	0.928876	1.06943
	TIMP2_CAAGAGGTCCGTAGGC-1	0.00093648	-0.257937	1.1691	Senescent				TIMP2_CAAGAGGTCCGTAGGC-1	-0.223291	-0.236782	0.933321	1.09227
	TIMP2_CAAGGGACATTGACAC-1	-0.0118976	-0.277657	1.03373	Senescent				TIMP2_CAAGGGACATTGACAC-1	-0.236782	-0.246062	0.833688	0.993639
	TIMP2_CAATTTCCAACGTTAC-1	0.117335	-0.308672	1.21607	Senescent				TIMP2_CAATTTCCAACGTTAC-1	-0.257937	-0.263229	1.07254	1.21583
	TIMP2_CACACAAGTGTCCAAT-1	0.080715	-0.301894	1.15406	Senescent				TIMP2_CACACAAGTGTCCAAT-1	-0.283305	-0.277657	0.852165	1.01839
	TIMP2_CACAGATGTTGTCTAG-1	0.0850626	-0.301894	1.16556	Senescent				TIMP2_CACAGATGTTGTCTAG-1	-0.283305	-0.277657	0.863665	1.02989
	TIMP2_CACCGTTCAGGCATTT-1	0.0226973	-0.246062	1.28774	Senescent				TIMP2_CACCGTTCAGGCATTT-1	-0.223291	-0.236782	0.990884	1.14984
	TIMP2_CACGAATTCCACGTCT-1	0.0490522	-0.257937	1.29638	Senescent				TIMP2_CACGAATTCCACGTCT-1	-0.236782	-0.246062	0.994916	1.15487
	TIMP2_CACTGAAGTGCTCCGA-1	0.0794105	-0.315858	1.07879	Senescent				TIMP2_CACTGAAGTGCTCCGA-1	-0.272462	-0.26805	0.901506	1.0819
	TIMP2_CACTGGGTCAACGCTA-1	-0.0265913	-0.289151	0.935752	Senescent				TIMP2_CACTGGGTCAACGCTA-1	-0.246062	-0.252379	0.749639	0.910733
	TIMP2_CAGGCCAAGCGCTGCT-1	-0.0438168	-0.26805	0.998708	Senescent				TIMP2_CAGGCCAAGCGCTGCT-1	-0.200197	-0.223291	0.927377	1.06793
	TIMP2_CAGTTCCCAGCTACCG-1	-0.0210892	-0.289151	0.950307	Senescent				TIMP2_CAGTTCCCAGCTACCG-1	-0.246062	-0.236782	0.764194	1.03401
	TIMP2_CATGAGTAGTCCTGTA-1	0.0555588	-0.308672	1.05266	Senescent				TIMP2_CATGAGTAGTCCTGTA-1	-0.272462	-0.26805	0.838413	1.01881
	TIMP2_CATGCTCCACGGGCTT-1	-0.00151455	-0.301894	0.936543	Senescent				TIMP2_CATGCTCCACGGGCTT-1	-0.257937	-0.263229	0.758155	0.901444
	TIMP2_CATGCTCGTCTTCTAT-1	0.0680907	-0.301894	1.12067	Senescent				TIMP2_CATGCTCGTCTTCTAT-1	-0.277657	-0.272462	0.846269	1.0212
	TIMP2_CATTTCAGTAACTTCG-1	0.0286319	-0.315858	0.944471	Senescent				TIMP2_CATTTCAGTAACTTCG-1	-0.246062	-0.252379	0.895719	1.05681
	TIMP2_CCAAGCGGTAACTAAG-1	-0.00493434	-0.283305	1.0231	Senescent				TIMP2_CCAAGCGGTAACTAAG-1	-0.252379	-0.263229	0.776169	0.892397
	TIMP2_CCAAGCGGTGACTATC-1	0.0583276	-0.301894	1.09484	Senescent				TIMP2_CCAAGCGGTGACTATC-1	-0.257937	-0.26805	0.916453	1.02613
	TIMP2_CCAATTTAGGAACATT-1	0.0288308	-0.308672	0.981958	Senescent				TIMP2_CCAATTTAGGAACATT-1	-0.272462	-0.263229	0.76771	0.981715
	TIMP2_CCACAAAGTAAGCTCT-1	-0.00730031	-0.272462	1.07261	Senescent				TIMP2_CCACAAAGTAAGCTCT-1	-0.223291	-0.236782	0.911533	1.07048
	TIMP2_CCACAAAGTCTAGGTT-1	0.0632845	-0.283305	1.20356	Senescent				TIMP2_CCACAAAGTCTAGGTT-1	-0.257937	-0.263229	0.929565	1.07285
	TIMP2_CCCTTAGAGTTGCGAG-1	0.0578623	-0.257937	1.31969	Senescent				TIMP2_CCCTTAGAGTTGCGAG-1	-0.246062	-0.252379	0.973041	1.13413
	TIMP2_CCGATCTAGTCGTCTA-1	0.0418167	-0.315858	0.979348	Senescent				TIMP2_CCGATCTAGTCGTCTA-1	-0.272462	-0.26805	0.802061	0.982456
	TIMP2_CCGATCTAGTTAGTGA-1	0.0979554	-0.263229	1.39853	Senescent				TIMP2_CCGATCTAGTTAGTGA-1	-0.246062	-0.257937	1.0791	1.20145
	TIMP2_CCGCAAGGTCTCGCGA-1	0.0534142	-0.236782	1.41672	Senescent				TIMP2_CCGCAAGGTCTCGCGA-1	-0.223291	-0.246062	1.07214	1.16641
	TIMP2_CCGGACAAGGAAGAAC-1	-0.0343356	-0.283305	0.94533	Senescent				TIMP2_CCGGACAAGGAAGAAC-1	-0.246062	-0.257937	0.729154	0.851505
	TIMP2_CCGGTGATCTGATTCT-1	0.243543	-0.252379	1.83945	Senescent				TIMP2_CCGGTGATCTGATTCT-1	-0.236782	-0.246062	1.50939	1.66935
	TIMP2_CCTAAGAGTCTTTCAT-1	0.0703649	-0.301894	1.12668	Senescent				TIMP2_CCTAAGAGTCTTTCAT-1	-0.277657	-0.283305	0.852285	0.951637
	TIMP2_CCTATCGAGGGCAGAG-1	0.0234455	-0.257937	1.22865	Senescent				TIMP2_CCTATCGAGGGCAGAG-1	-0.223291	-0.246062	0.992864	1.08713
	TIMP2_CCTCACACAGACACCC-1	0.0969637	-0.343657	0.982252	Senescent				TIMP2_CCTCACACAGACACCC-1	-0.301894	-0.308672	0.804641	0.84518
	TIMP2_CCTCTAGCATTCGGGC-1	0.0274979	-0.301894	1.01329	Senescent				TIMP2_CCTCTAGCATTCGGGC-1	-0.257937	-0.26805	0.834901	0.944579
	TIMP2_CCTGCATAGGCCCAAA-1	0.185821	-0.236782	1.76697	Senescent				TIMP2_CCTGCATAGGCCCAAA-1	-0.246062	-0.252379	1.31152	1.47262
	TIMP2_CCTGTTGAGGCATCGA-1	0.0559444	-0.301894	1.08854	Senescent				TIMP2_CCTGTTGAGGCATCGA-1	-0.277657	-0.283305	0.814139	0.913491
	TIMP2_CCTTGTGAGCTTGTTG-1	-0.0453456	-0.277657	0.945254	Senescent				TIMP2_CCTTGTGAGCTTGTTG-1	-0.200197	-0.223291	0.923333	1.06389
	TIMP2_CGAATTGGTAATTGGA-1	0.0855871	-0.301894	1.16695	Senescent				TIMP2_CGAATTGGTAATTGGA-1	-0.257937	-0.263229	0.988561	1.13185
	TIMP2_CGAGAAGTCCCGATCT-1	-0.00847989	-0.252379	1.17278	Senescent				TIMP2_CGAGAAGTCCCGATCT-1	-0.223291	-0.236782	0.908413	1.06736
	TIMP2_CGATGCGGTGATTCTG-1	0.0731834	-0.301894	1.13414	Senescent				TIMP2_CGATGCGGTGATTCTG-1	-0.283305	-0.277657	0.832242	0.998462
	TIMP2_CGCATAAAGTCTAGAA-1	0.0301221	-0.289151	1.08577	Senescent				TIMP2_CGCATAAAGTCTAGAA-1	-0.236782	-0.252379	0.944841	1.06075
	TIMP2_CGCATGGAGTAGTCCT-1	-0.0396868	-0.272462	0.986942	Senescent				TIMP2_CGCATGGAGTAGTCCT-1	-0.200197	-0.223291	0.938302	1.07885
	TIMP2_CGGAACCCAATCGCAT-1	0.0447851	-0.257937	1.28509	Senescent				TIMP2_CGGAACCCAATCGCAT-1	-0.223291	-0.236782	1.04931	1.20826
	TIMP2_CGTAAGTGTCACCTTC-1	0.0717743	-0.26805	1.30448	Senescent				TIMP2_CGTAAGTGTCACCTTC-1	-0.257937	-0.263229	0.952023	1.09531
	TIMP2_CGTAATGGTCGTACAT-1	-0.00866347	-0.301894	0.917633	Senescent				TIMP2_CGTAATGGTCGTACAT-1	-0.223291	-0.252379	0.907927	0.958157
	TIMP2_CGTTCTGCAAGGAGTC-1	0.031314	-0.308672	0.988527	Senescent				TIMP2_CGTTCTGCAAGGAGTC-1	-0.26805	-0.272462	0.795759	0.923921
	TIMP2_CTAACCCCACTTGTCC-1	0.052494	-0.315858	1.00759	Senescent				TIMP2_CTAACCCCACTTGTCC-1	-0.272462	-0.26805	0.830306	1.0107
	TIMP2_CTACAGATCCTTCTGG-1	0.0692513	-0.308672	1.08888	Senescent				TIMP2_CTACAGATCCTTCTGG-1	-0.277657	-0.272462	0.849339	1.02427
	TIMP2_CTAGGTAGTCGACTGC-1	0.0389972	-0.283305	1.13931	Senescent				TIMP2_CTAGGTAGTCGACTGC-1	-0.257937	-0.263229	0.865319	1.00861
	TIMP2_CTATAGGGTGTAAACA-1	0.0649589	-0.246062	1.39954	Senescent				TIMP2_CTATAGGGTGTAAACA-1	-0.223291	-0.236782	1.10268	1.26163
	TIMP2_CTATCCGGTGCTGTCG-1	-0.014481	-0.263229	1.10111	Senescent				TIMP2_CTATCCGGTGCTGTCG-1	-0.236782	-0.246062	0.826854	0.986805
	TIMP2_CTATCTATCTGGGAGA-1	0.0565396	-0.301894	1.09011	Senescent				TIMP2_CTATCTATCTGGGAGA-1	-0.26805	-0.272462	0.862487	0.990649
	TIMP2_CTCAACCGTGCGAGTA-1	0.0546075	-0.246062	1.37215	Senescent				TIMP2_CTCAACCGTGCGAGTA-1	-0.223291	-0.236782	1.0753	1.23425
	TIMP2_CTCAAGACAAGACGAC-1	-0.0247989	-0.277657	0.999605	Senescent				TIMP2_CTCAAGACAAGACGAC-1	-0.200197	-0.223291	0.977684	1.11824
	TIMP2_CTCAGAAAGTCATGCT-1	-0.0265117	-0.252379	1.12508	Senescent				TIMP2_CTCAGAAAGTCATGCT-1	-0.223291	-0.236782	0.860714	1.01967
	TIMP2_CTCCAACAGTTGTAAG-1	0.0841	-0.301894	1.16302	Senescent				TIMP2_CTCCAACAGTTGTAAG-1	-0.277657	-0.283305	0.888617	0.98797
	TIMP2_CTCCAACGTATTCCTT-1	0.0916992	-0.295607	1.21545	Senescent				TIMP2_CTCCAACGTATTCCTT-1	-0.257937	-0.263229	1.00473	1.14802
	TIMP2_CTCTCAGGTTTACGAC-1	0.00990573	-0.263229	1.16562	Senescent				TIMP2_CTCTCAGGTTTACGAC-1	-0.236782	-0.223291	0.891363	1.21004
	TIMP2_CTCTGGTCACCAGCGT-1	0.0291445	-0.283305	1.11325	Senescent				TIMP2_CTCTGGTCACCAGCGT-1	-0.223291	-0.236782	1.00794	1.16689
	TIMP2_CTGAATGAGAGCCTGA-1	0.105395	-0.343657	1.00456	Senescent				TIMP2_CTGAATGAGAGCCTGA-1	-0.308672	-0.301894	0.793949	0.914724
	TIMP2_CTGCCATAGTTACGGG-1	0.0697727	-0.301894	1.12512	Senescent				TIMP2_CTGCCATAGTTACGGG-1	-0.283305	-0.277657	0.82322	0.98944
	TIMP2_CTGGACGGTATCGTTG-1	0.0566037	-0.295607	1.12262	Senescent				TIMP2_CTGGACGGTATCGTTG-1	-0.26805	-0.277657	0.862656	0.954605
	TIMP2_CTGTCGTCACACGGAA-1	0.0121126	-0.295607	1.00493	Senescent				TIMP2_CTGTCGTCACACGGAA-1	-0.246062	-0.252379	0.852021	1.01311
	TIMP2_CTTCAATTCAGTCTTT-1	0.0700372	-0.301894	1.12582	Senescent				TIMP2_CTTCAATTCAGTCTTT-1	-0.272462	-0.277657	0.876712	0.99014
	TIMP2_GAAATGAAGATGATTG-1	0.0666118	-0.295607	1.14909	Senescent				TIMP2_GAAATGAAGATGATTG-1	-0.272462	-0.277657	0.867651	0.981079
	TIMP2_GAACTGTCATGACTGT-1	-0.0474336	-0.252379	1.06974	Senescent				TIMP2_GAACTGTCATGACTGT-1	-0.200197	-0.223291	0.91781	1.05836
	TIMP2_GAAGGGTAGGCAGTCA-1	-0.0270677	-0.283305	0.964555	Senescent				TIMP2_GAAGGGTAGGCAGTCA-1	-0.246062	-0.252379	0.748379	0.909473
	TIMP2_GACTGATGTGGAGAAA-1	0.077733	-0.246062	1.43333	Senescent				TIMP2_GACTGATGTGGAGAAA-1	-0.200197	-0.236782	1.24891	1.29542
	TIMP2_GACTGATTCGTCAGAT-1	-0.0236677	-0.272462	1.02932	Senescent				TIMP2_GACTGATTCGTCAGAT-1	-0.223291	-0.236782	0.868237	1.02719
	TIMP2_GAGACCCTCAACTACG-1	-0.0150729	-0.272462	1.05205	Senescent				TIMP2_GAGACCCTCAACTACG-1	-0.236782	-0.223291	0.825288	1.14396
	TIMP2_GAGAGGTAGAGATCGC-1	0.0784608	-0.301894	1.1481	Senescent				TIMP2_GAGAGGTAGAGATCGC-1	-0.283305	-0.277657	0.846202	1.01242
	TIMP2_GAGATGGGTCCTGTTC-1	-0.00793757	-0.301894	0.919553	Senescent				TIMP2_GAGATGGGTCCTGTTC-1	-0.252379	-0.257937	0.768225	0.921335
	TIMP2_GAGCTGCGTTTACCTT-1	0.0605389	-0.315858	1.02887	Senescent				TIMP2_GAGCTGCGTTTACCTT-1	-0.272462	-0.263229	0.851586	1.06559
	TIMP2_GAGTGTTTCCTGTTGC-1	0.0712025	-0.246062	1.41605	Senescent				TIMP2_GAGTGTTTCCTGTTGC-1	-0.223291	-0.236782	1.11919	1.27814
	TIMP2_GATGAGGTCGCATGAT-1	0.0570683	-0.301894	1.09151	Senescent				TIMP2_GATGAGGTCGCATGAT-1	-0.272462	-0.277657	0.842406	0.955834
	TIMP2_GCACGGTAGTAGGTTA-1	0.0761293	-0.301894	1.14193	Senescent				TIMP2_GCACGGTAGTAGGTTA-1	-0.26805	-0.272462	0.914307	1.04247
	TIMP2_GCACGTGGTGGCTCTG-1	-0.0361966	-0.252379	1.09946	Senescent				TIMP2_GCACGTGGTGGCTCTG-1	-0.223291	-0.200197	0.835095	1.24907
	TIMP2_GCACTAAGTCTTCCGT-1	0.0455482	-0.301894	1.06104	Senescent				TIMP2_GCACTAAGTCTTCCGT-1	-0.272462	-0.277657	0.811932	0.92536
	TIMP2_GCAGGCTGTAACATCC-1	0.0254311	-0.315858	0.936004	Senescent				TIMP2_GCAGGCTGTAACATCC-1	-0.252379	-0.257937	0.856493	1.0096
	TIMP2_GCATCTCCAATGTCAC-1	0.0547983	-0.257937	1.31158	Senescent				TIMP2_GCATCTCCAATGTCAC-1	-0.223291	-0.236782	1.0758	1.23475
	TIMP2_GCCAGCATCATTTACC-1	-0.00658841	-0.301894	0.923122	Senescent				TIMP2_GCCAGCATCATTTACC-1	-0.236782	-0.223291	0.847732	1.16641
	TIMP2_GCCATGGAGTACCATC-1	0.0678111	-0.257937	1.346	Senescent				TIMP2_GCCATGGAGTACCATC-1	-0.246062	-0.252379	0.999358	1.16045
	TIMP2_GCCATGGGTGACTCGC-1	0.0790015	-0.301894	1.14953	Senescent				TIMP2_GCCATGGGTGACTCGC-1	-0.283305	-0.277657	0.847632	1.01385
	TIMP2_GCCATTCAGAGGGTCT-1	0.0472722	-0.327152	0.935691	Senescent				TIMP2_GCCATTCAGAGGGTCT-1	-0.289151	-0.301894	0.735241	0.760974
	TIMP2_GCGATCGAGAGGTGCT-1	0.2372	-0.236782	1.90288	Senescent				TIMP2_GCGATCGAGAGGTGCT-1	-0.246062	-0.252379	1.44743	1.60853
	TIMP2_GCTACAAAGCGAGGAG-1	0.0744901	-0.301894	1.13759	Senescent				TIMP2_GCTACAAAGCGAGGAG-1	-0.263229	-0.272462	0.933446	1.03813
	TIMP2_GCTGGGTGTCTAGGCC-1	-0.0220479	-0.257937	1.1083	Senescent				TIMP2_GCTGGGTGTCTAGGCC-1	-0.223291	-0.236782	0.872522	1.03147
	TIMP2_GGAAGTGCATCTCATT-1	0.0991142	-0.295607	1.23507	Senescent				TIMP2_GGAAGTGCATCTCATT-1	-0.257937	-0.263229	1.02434	1.16763
	TIMP2_GGATGTTTCGACCAAT-1	0.0906341	-0.343657	0.965508	Senescent				TIMP2_GGATGTTTCGACCAAT-1	-0.308672	-0.301894	0.754902	0.875677
	TIMP2_GGCTTTCAGGCTGTAG-1	-0.00873671	-0.283305	1.01305	Senescent				TIMP2_GGCTTTCAGGCTGTAG-1	-0.223291	-0.236782	0.907733	1.06668
	TIMP2_GGGTTATCATGTCAGT-1	0.00880242	-0.295607	0.99617	Senescent				TIMP2_GGGTTATCATGTCAGT-1	-0.236782	-0.246062	0.888445	1.0484
	TIMP2_GGTAGAGAGCATCAGG-1	-0.0257726	-0.289151	0.937918	Senescent				TIMP2_GGTAGAGAGCATCAGG-1	-0.200197	-0.223291	0.975109	1.11566
	TIMP2_GTAGCTAAGTACTGTC-1	0.0721893	-0.301894	1.13151	Senescent				TIMP2_GTAGCTAAGTACTGTC-1	-0.277657	-0.283305	0.857111	0.956463
	TIMP2_GTCACTCGTATGTCTG-1	0.0126952	-0.289151	1.03968	Senescent				TIMP2_GTCACTCGTATGTCTG-1	-0.257937	-0.263229	0.795744	0.939032
	TIMP2_GTCGCGAAGCAAATGT-1	-0.0188792	-0.257937	1.11669	Senescent				TIMP2_GTCGCGAAGCAAATGT-1	-0.223291	-0.236782	0.880904	1.03985
	TIMP2_GTCTAGAAGGGACCAT-1	0.106534	-0.283305	1.31796	Senescent				TIMP2_GTCTAGAAGGGACCAT-1	-0.252379	-0.246062	1.07103	1.30692
	TIMP2_GTGAGGAAGTGGCGAT-1	0.0703732	-0.301894	1.1267	Senescent				TIMP2_GTGAGGAAGTGGCGAT-1	-0.26805	-0.272462	0.89908	1.02724
	TIMP2_GTGATGTGTAGCACAG-1	0.0321764	-0.315858	0.953847	Senescent				TIMP2_GTGATGTGTAGCACAG-1	-0.283305	-0.295607	0.723768	0.764867
	TIMP2_GTGCAGCAGAGCTGCA-1	0.0199358	-0.289151	1.05883	Senescent				TIMP2_GTGCAGCAGAGCTGCA-1	-0.236782	-0.246062	0.917895	1.07785
	TIMP2_GTGCAGCCAGACGGAT-1	0.0509852	-0.315858	1.0036	Senescent				TIMP2_GTGCAGCCAGACGGAT-1	-0.272462	-0.26805	0.826314	1.00671
	TIMP2_GTGCTGGTCGGTAGGA-1	0.0174818	-0.263229	1.18566	Senescent				TIMP2_GTGCTGGTCGGTAGGA-1	-0.223291	-0.236782	0.977088	1.13604
	TIMP2_GTGGGAACATAGATCC-1	0.0740301	-0.246062	1.42353	Senescent				TIMP2_GTGGGAACATAGATCC-1	-0.200197	-0.236782	1.23911	1.28562
	TIMP2_GTGGGAAGTATAATGG-1	0.0205729	-0.252379	1.24963	Senescent				TIMP2_GTGGGAAGTATAATGG-1	-0.236782	-0.246062	0.919581	1.07953
	TIMP2_GTGTGGCCACCAGCCA-1	0.0304884	-0.308672	0.986343	Senescent				TIMP2_GTGTGGCCACCAGCCA-1	-0.272462	-0.26805	0.772095	0.95249
	TIMP2_GTGTGGCGTCAAGCGA-1	-0.0274683	-0.295607	0.900225	Senescent				TIMP2_GTGTGGCGTCAAGCGA-1	-0.246062	-0.252379	0.747319	0.908413
	TIMP2_GTTACGATCCCTCTTT-1	-0.0289512	-0.26805	1.03803	Senescent				TIMP2_GTTACGATCCCTCTTT-1	-0.200197	-0.223291	0.966701	1.10725
	TIMP2_GTTCTATCACATATCG-1	-0.0258994	-0.289151	0.937582	Senescent				TIMP2_GTTCTATCACATATCG-1	-0.246062	-0.252379	0.751469	0.912563
	TIMP2_TAATTCCTCCCAACTC-1	0.0742589	-0.315858	1.06517	Senescent				TIMP2_TAATTCCTCCCAACTC-1	-0.272462	-0.26805	0.887879	1.06827
	TIMP2_TACAGGTGTCGTATGT-1	0.0788658	-0.301894	1.14917	Senescent				TIMP2_TACAGGTGTCGTATGT-1	-0.283305	-0.277657	0.847273	1.01349
	TIMP2_TACCCGTAGCGTCAGA-1	0.16547	-0.236782	1.71314	Senescent				TIMP2_TACCCGTAGCGTCAGA-1	-0.246062	-0.252379	1.25769	1.41878
	TIMP2_TACCGAAGTGAGATTA-1	0.20355	-0.236782	1.81387	Senescent				TIMP2_TACCGAAGTGAGATTA-1	-0.246062	-0.252379	1.35842	1.51952
	TIMP2_TAGATCGAGACCTCCG-1	0.0957938	-0.301894	1.19395	Senescent				TIMP2_TAGATCGAGACCTCCG-1	-0.257937	-0.263229	1.01556	1.15885
	TIMP2_TAGGGTTGTCACAATC-1	0.0487802	-0.246062	1.35674	Senescent				TIMP2_TAGGGTTGTCACAATC-1	-0.236782	-0.223291	0.994196	1.31287
	TIMP2_TAGGTTGCATCTAGAC-1	0.0457004	-0.252379	1.3161	Senescent				TIMP2_TAGGTTGCATCTAGAC-1	-0.223291	-0.200197	1.05173	1.46571
	TIMP2_TATATCCGTAAGCGGT-1	0.0570496	-0.246062	1.37861	Senescent				TIMP2_TATATCCGTAAGCGGT-1	-0.223291	-0.236782	1.08176	1.24071
	TIMP2_TATCCTATCCAAATGC-1	0.0156191	-0.315858	0.910048	Senescent				TIMP2_TATCCTATCCAAATGC-1	-0.26805	-0.272462	0.754242	0.882404
	TIMP2_TATCTTGTCACACGAT-1	-0.0244785	-0.257937	1.10187	Senescent				TIMP2_TATCTTGTCACACGAT-1	-0.223291	-0.252379	0.866092	0.916322
	TIMP2_TATCTTGTCTGAGATC-1	0.0867026	-0.301894	1.1699	Senescent				TIMP2_TATCTTGTCTGAGATC-1	-0.283305	-0.277657	0.868004	1.03422
	TIMP2_TATTGCTCAACGTATC-1	0.0164311	-0.308672	0.949158	Senescent				TIMP2_TATTGCTCAACGTATC-1	-0.272462	-0.289151	0.73491	0.768223
	TIMP2_TCAAGACGTCCCGCAA-1	0.0253097	-0.327152	0.877594	Senescent				TIMP2_TCAAGACGTCCCGCAA-1	-0.277657	-0.289151	0.733102	0.791709
	TIMP2_TCACTATTCCAAGCAT-1	0.00886313	-0.315858	0.892177	Senescent				TIMP2_TCACTATTCCAAGCAT-1	-0.26805	-0.272462	0.73637	0.864532
	TIMP2_TCAGTCCCAACTTGGT-1	-0.0207966	-0.283305	0.981144	Senescent				TIMP2_TCAGTCCCAACTTGGT-1	-0.223291	-0.246062	0.875832	0.970099
	TIMP2_TCATCATAGCCTCGTG-1	0.0713431	-0.315858	1.05745	Senescent				TIMP2_TCATCATAGCCTCGTG-1	-0.272462	-0.257937	0.880166	1.13105
	TIMP2_TCATCCGCAAATAAGC-1	0.0792852	-0.315858	1.07846	Senescent				TIMP2_TCATCCGCAAATAAGC-1	-0.272462	-0.26805	0.901175	1.08157
	TIMP2_TCATTACAGAGAATCT-1	0.0353479	-0.26805	1.20812	Senescent				TIMP2_TCATTACAGAGAATCT-1	-0.236782	-0.223291	0.958664	1.27734
	TIMP2_TCATTTGCACCGTGCA-1	-0.016401	-0.301894	0.897165	Senescent				TIMP2_TCATTTGCACCGTGCA-1	-0.252379	-0.246062	0.745837	0.981726
	TIMP2_TCATTTGGTCTGTCAA-1	0.0237738	-0.327152	0.873532	Senescent				TIMP2_TCATTTGGTCTGTCAA-1	-0.252379	-0.263229	0.852109	0.968338
	TIMP2_TCCTCTTAGCGCACAA-1	0.0200329	-0.301894	0.993542	Senescent				TIMP2_TCCTCTTAGCGCACAA-1	-0.272462	-0.277657	0.744438	0.857866
	TIMP2_TCGAACAAGAGGCGGA-1	0.0895419	-0.301894	1.17741	Senescent				TIMP2_TCGAACAAGAGGCGGA-1	-0.26805	-0.272462	0.949786	1.07795
	TIMP2_TCGCACTGTGGTTTAC-1	-0.0059862	-0.308672	0.889859	Senescent				TIMP2_TCGCACTGTGGTTTAC-1	-0.252379	-0.257937	0.773387	0.926497
	TIMP2_TCGCTCACACGAGGTA-1	0.056124	-0.257937	1.31509	Senescent				TIMP2_TCGCTCACACGAGGTA-1	-0.236782	-0.246062	1.01362	1.17357
	TIMP2_TCGGGCACATGAGATA-1	0.00305864	-0.246062	1.23579	Senescent				TIMP2_TCGGGCACATGAGATA-1	-0.223291	-0.236782	0.938935	1.09789
	TIMP2_TCGGGTGCAAAGACGC-1	0.0574989	-0.252379	1.34731	Senescent				TIMP2_TCGGGTGCAAAGACGC-1	-0.246062	-0.257937	0.972079	1.09443
	TIMP2_TCGGGTGTCGGCTATA-1	-0.00692297	-0.257937	1.14831	Senescent				TIMP2_TCGGGTGTCGGCTATA-1	-0.246062	-0.252379	0.801667	0.962761
	TIMP2_TCTACCGAGCACGTCC-1	0.0696341	-0.295607	1.15709	Senescent				TIMP2_TCTACCGAGCACGTCC-1	-0.272462	-0.277657	0.875645	0.989073
	TIMP2_TCTATCACACAAGCAG-1	0.0814147	-0.295607	1.18825	Senescent				TIMP2_TCTATCACACAAGCAG-1	-0.257937	-0.263229	0.977524	1.12081
	TIMP2_TCTGCCAAGGAGCTGT-1	-0.0168689	-0.283305	0.991534	Senescent				TIMP2_TCTGCCAAGGAGCTGT-1	-0.236782	-0.252379	0.820537	0.936451
	TIMP2_TGAACGTAGTTGAATG-1	0.00875351	-0.252379	1.21837	Senescent				TIMP2_TGAACGTAGTTGAATG-1	-0.236782	-0.246062	0.888315	1.04827
	TIMP2_TGAACGTTCGCCGTGA-1	-0.0213058	-0.252379	1.13885	Senescent				TIMP2_TGAACGTTCGCCGTGA-1	-0.200197	-0.223291	0.986925	1.12748
	TIMP2_TGAATCGAGGGACACT-1	0.0977631	-0.301894	1.19916	Senescent				TIMP2_TGAATCGAGGGACACT-1	-0.257937	-0.263229	1.02077	1.16406
	TIMP2_TGAATGCCAACATACC-1	0.0857031	-0.301894	1.16726	Senescent				TIMP2_TGAATGCCAACATACC-1	-0.283305	-0.277657	0.86536	1.03158
	TIMP2_TGACAGTAGAGCAGAA-1	0.0497714	-0.246062	1.35936	Senescent				TIMP2_TGACAGTAGAGCAGAA-1	-0.236782	-0.252379	0.996818	1.11273
	TIMP2_TGACAGTAGAGGTATT-1	0.0464318	-0.327152	0.933468	Senescent				TIMP2_TGACAGTAGAGGTATT-1	-0.257937	-0.252379	0.884985	1.1039
	TIMP2_TGACAGTGTGAATGTA-1	0.0920783	-0.246062	1.47127	Senescent				TIMP2_TGACAGTGTGAATGTA-1	-0.223291	-0.236782	1.17441	1.33337
	TIMP2_TGAGCGCGTAGTGTGG-1	0.054842	-0.308672	1.05076	Senescent				TIMP2_TGAGCGCGTAGTGTGG-1	-0.277657	-0.26805	0.811222	1.01691
	TIMP2_TGAGGGATCGGCATCG-1	-0.0252708	-0.252379	1.12836	Senescent				TIMP2_TGAGGGATCGGCATCG-1	-0.236782	-0.246062	0.798312	0.958263
	TIMP2_TGATGCATCCATAAGC-1	0.0884356	-0.315858	1.10267	Senescent				TIMP2_TGATGCATCCATAAGC-1	-0.272462	-0.26805	0.92538	1.10577
	TIMP2_TGCAGGCGTAGATCCT-1	0.080095	-0.301894	1.15242	Senescent				TIMP2_TGCAGGCGTAGATCCT-1	-0.283305	-0.277657	0.850525	1.01675
	TIMP2_TGCAGTAAGGCACAAC-1	0.0325136	-0.327152	0.896651	Senescent				TIMP2_TGCAGTAAGGCACAAC-1	-0.283305	-0.289151	0.72466	0.810766
	TIMP2_TGCATCCCATGGACAG-1	0.0362995	-0.252379	1.29123	Senescent				TIMP2_TGCATCCCATGGACAG-1	-0.223291	-0.236782	1.02687	1.18582
	TIMP2_TGCGATATCATGAGTC-1	-0.000763832	-0.295607	0.970865	Senescent				TIMP2_TGCGATATCATGAGTC-1	-0.236782	-0.223291	0.863139	1.18182
	TIMP2_TGCTCGTTCATTATCC-1	0.0761442	-0.246062	1.42912	Senescent				TIMP2_TGCTCGTTCATTATCC-1	-0.200197	-0.236782	1.2447	1.29122
	TIMP2_TGCTTGCTCGGCGATC-1	0.0691114	-0.301894	1.12337	Senescent				TIMP2_TGCTTGCTCGGCGATC-1	-0.272462	-0.277657	0.874263	0.987691
	TIMP2_TGGTACAGTAGGACTG-1	0.0849297	-0.301894	1.16521	Senescent				TIMP2_TGGTACAGTAGGACTG-1	-0.257937	-0.263229	0.986822	1.13011
	TIMP2_TGTAACGGTGGATTTC-1	-0.000707168	-0.289151	1.00422	Senescent				TIMP2_TGTAACGGTGGATTTC-1	-0.236782	-0.246062	0.863289	1.02324
	TIMP2_TGTAGACAGTCTTGGT-1	-0.0033115	-0.277657	1.05644	Senescent				TIMP2_TGTAGACAGTCTTGGT-1	-0.246062	-0.252379	0.81122	0.972314
	TIMP2_TGTCCCAAGCAGCCCT-1	0.077585	-0.301894	1.14578	Senescent				TIMP2_TGTCCCAAGCAGCCCT-1	-0.277657	-0.283305	0.871384	0.970736
	TIMP2_TGTGATGAGTGTTGTC-1	0.0332232	-0.315858	0.956616	Senescent				TIMP2_TGTGATGAGTGTTGTC-1	-0.277657	-0.283305	0.754035	0.853388
	TIMP2_TGTTCATGTTGGAGAC-1	0.0585722	-0.272462	1.24686	Senescent				TIMP2_TGTTCATGTTGGAGAC-1	-0.236782	-0.246062	1.0201	1.18005
	TIMP2_TGTTCATTCGACGCTG-1	0.0571629	-0.343657	0.876968	Senescent				TIMP2_TGTTCATTCGACGCTG-1	-0.272462	-0.289151	0.842656	0.875969
	TIMP2_TTACTGTGTGTACATC-1	-0.0228321	-0.257937	1.10623	Senescent				TIMP2_TTACTGTGTGTACATC-1	-0.223291	-0.236782	0.870447	1.0294
	TIMP2_TTCAATCGTTATGTGC-1	0.0388447	-0.301894	1.0433	Senescent				TIMP2_TTCAATCGTTATGTGC-1	-0.263229	-0.272462	0.839155	0.943841
	TIMP2_TTCATGTGTCTACATG-1	0.0941628	-0.308672	1.15478	Senescent				TIMP2_TTCATGTGTCTACATG-1	-0.283305	-0.277657	0.887738	1.05396
	TIMP2_TTCCGGTTCCGAGATT-1	0.0352815	-0.327152	0.903973	Senescent				TIMP2_TTCCGGTTCCGAGATT-1	-0.272462	-0.277657	0.784774	0.898202
	TIMP2_TTCTAACGTGCCCAGT-1	-0.0503014	-0.272462	0.958864	Senescent				TIMP2_TTCTAACGTGCCCAGT-1	-0.236782	-0.246062	0.7321	0.892051
	TIMP2_TTGACCCTCTGCATAG-1	-0.0111728	-0.308672	0.876139	Senescent				TIMP2_TTGACCCTCTGCATAG-1	-0.252379	-0.246062	0.759667	0.995556
	TIMP2_TTTGGTTGTATCCTTT-1	0.0604428	-0.315858	1.02862	Senescent				TIMP2_TTTGGTTGTATCCTTT-1	-0.272462	-0.26805	0.851332	1.03173
	TIMP2_TTTGGTTGTCGATTAC-1	0.0728561	-0.263229	1.33214	Senescent				TIMP2_TTTGGTTGTCGATTAC-1	-0.246062	-0.252379	1.0127	1.1738
	TIMP2_TTTGTTGCAGTTCCAA-1	0.08636	-0.301894	1.16899	Senescent				TIMP2_TTTGTTGCAGTTCCAA-1	-0.283305	-0.277657	0.867097	1.03332
	TIMP1_AAATGGATCACGAGGA-1	0.0248226	-0.315858	0.934394	Senescent				TIMP1_AAATGGATCACGAGGA-1	-0.252379	-0.263229	0.854884	0.971112
	TIMP1_AACAAAGAGCGAGTCA-1	0.0729975	-0.301894	1.13365	Senescent				TIMP1_AACAAAGAGCGAGTCA-1	-0.272462	-0.277657	0.884543	0.997971
	TIMP1_AACCAACCATTGCCGG-1	0.0997622	-0.343657	0.989654	Senescent				TIMP1_AACCAACCATTGCCGG-1	-0.301894	-0.308672	0.812044	0.852582
	TIMP1_AAGCGAGTCTCTCTAA-1	0.0374827	-0.315858	0.967883	Senescent				TIMP1_AAGCGAGTCTCTCTAA-1	-0.283305	-0.289151	0.737804	0.82391
	TIMP1_AAGTCGTGTGGCAACA-1	-0.00118971	-0.283305	1.03301	Senescent				TIMP1_AAGTCGTGTGGCAACA-1	-0.257937	-0.263229	0.759014	0.902303
	TIMP1_AAGTTCGTCCCAGCGA-1	0.071615	-0.343657	0.915198	Senescent				TIMP1_AAGTTCGTCCCAGCGA-1	-0.277657	-0.272462	0.855591	1.03053
	TIMP1_AATCGACGTGAGCAGT-1	0.0446105	-0.315858	0.986738	Senescent				TIMP1_AATCGACGTGAGCAGT-1	-0.277657	-0.26805	0.784158	0.989846
	TIMP1_AATGACCCACAACGTT-1	-0.011382	-0.295607	0.942777	Senescent				TIMP1_AATGACCCACAACGTT-1	-0.252379	-0.257937	0.759113	0.912224
	TIMP1_AATGACCCAGCTACCG-1	-0.033424	-0.26805	1.0262	Senescent				TIMP1_AATGACCCAGCTACCG-1	-0.223291	-0.236782	0.842429	1.00138
	TIMP1_AATGGAATCAAAGAAC-1	0.0395012	-0.315858	0.973223	Senescent				TIMP1_AATGGAATCAAAGAAC-1	-0.283305	-0.289151	0.743144	0.82925
	TIMP1_ACAAAGACATTCAGCA-1	-0.00932219	-0.289151	0.981433	Senescent				TIMP1_ACAAAGACATTCAGCA-1	-0.223291	-0.236782	0.906185	1.06514
	TIMP1_ACAAAGAGTGCAACAG-1	0.0558654	-0.26805	1.26239	Senescent				TIMP1_ACAAAGAGTGCAACAG-1	-0.236782	-0.246062	1.01294	1.17289
	TIMP1_ACAACCAAGCAGTACG-1	0.150228	-0.236782	1.67282	Senescent				TIMP1_ACAACCAAGCAGTACG-1	-0.223291	-0.246062	1.32824	1.4225
	TIMP1_ACAAGCTAGTCACTCA-1	0.043579	-0.295607	1.08816	Senescent				TIMP1_ACAAGCTAGTCACTCA-1	-0.272462	-0.277657	0.806723	0.920151
	TIMP1_ACACTGATCATTTCGT-1	0.0685328	-0.315858	1.05002	Senescent				TIMP1_ACACTGATCATTTCGT-1	-0.272462	-0.277657	0.872732	0.98616
	TIMP1_ACATCCCTCTGTGTGA-1	-0.032012	-0.257937	1.08195	Senescent				TIMP1_ACATCCCTCTGTGTGA-1	-0.200197	-0.223291	0.958604	1.09916
	TIMP1_ACATGCAAGAAGGGAT-1	0.0534243	-0.315858	1.01005	Senescent				TIMP1_ACATGCAAGAAGGGAT-1	-0.272462	-0.277657	0.832766	0.946194
	TIMP1_ACATTTCAGTTACGTC-1	0.0496351	-0.308672	1.03699	Senescent				TIMP1_ACATTTCAGTTACGTC-1	-0.26805	-0.263229	0.844223	1.03675
	TIMP1_ACCATTTGTTGTCATG-1	-0.00650914	-0.252379	1.17799	Senescent				TIMP1_ACCATTTGTTGTCATG-1	-0.200197	-0.223291	1.02607	1.16662
	TIMP1_ACCCAAAGTTCTGAGT-1	0.0804961	-0.343657	0.938691	Senescent				TIMP1_ACCCAAAGTTCTGAGT-1	-0.301894	-0.308672	0.76108	0.801619
	TIMP1_ACCCTTGCAGGTGTTT-1	0.0169546	-0.289151	1.05094	Senescent				TIMP1_ACCCTTGCAGGTGTTT-1	-0.236782	-0.252379	0.910009	1.02592
	TIMP1_ACGATCACATGCTGCG-1	0.0280114	-0.308672	0.979791	Senescent				TIMP1_ACGATCACATGCTGCG-1	-0.26805	-0.263229	0.787022	0.979547
	TIMP1_ACGGGTCAGTTAGTGA-1	-0.0268766	-0.289151	0.934998	Senescent				TIMP1_ACGGGTCAGTTAGTGA-1	-0.236782	-0.246062	0.794065	0.954016
	TIMP1_ACGGTTATCTTGAGCA-1	-0.010932	-0.277657	1.03629	Senescent				TIMP1_ACGGTTATCTTGAGCA-1	-0.257937	-0.263229	0.733244	0.876532
	TIMP1_ACGTAGTTCCATAGAC-1	-0.00150942	-0.263229	1.13542	Senescent				TIMP1_ACGTAGTTCCATAGAC-1	-0.223291	-0.236782	0.926851	1.0858
	TIMP1_ACGTAGTTCGAATCCA-1	0.0294102	-0.277657	1.143	Senescent				TIMP1_ACGTAGTTCGAATCCA-1	-0.223291	-0.236782	1.00864	1.16759
	TIMP1_ACGTCCTTCATCGACA-1	0.0166549	-0.252379	1.23927	Senescent				TIMP1_ACGTCCTTCATCGACA-1	-0.236782	-0.246062	0.909216	1.06917
	TIMP1_ACTATGGAGAGCAGCT-1	0.0334653	-0.277657	1.15373	Senescent				TIMP1_ACTATGGAGAGCAGCT-1	-0.236782	-0.246062	0.953684	1.11364
	TIMP1_ACTATGGCAATGCAAA-1	0.0180647	-0.257937	1.21441	Senescent				TIMP1_ACTATGGCAATGCAAA-1	-0.223291	-0.236782	0.97863	1.13758
	TIMP1_ACTATGGTCTGCATGA-1	0.0115203	-0.315858	0.899206	Senescent				TIMP1_ACTATGGTCTGCATGA-1	-0.246062	-0.252379	0.850454	1.01155
	TIMP1_ACTATTCGTCGCAGTC-1	-0.00746246	-0.257937	1.14689	Senescent				TIMP1_ACTATTCGTCGCAGTC-1	-0.200197	-0.236782	1.02354	1.07006
	TIMP1_ACTCTCGCACGGCCAT-1	-0.0194803	-0.277657	1.01367	Senescent				TIMP1_ACTCTCGCACGGCCAT-1	-0.223291	-0.236782	0.879314	1.03826
	TIMP1_ACTGTCCCATCTCATT-1	-0.0297803	-0.263229	1.06064	Senescent				TIMP1_ACTGTCCCATCTCATT-1	-0.246062	-0.236782	0.741204	1.01102
	TIMP1_ACTGTCCTCTGGCCAG-1	0.0726009	-0.308672	1.09774	Senescent				TIMP1_ACTGTCCTCTGGCCAG-1	-0.272462	-0.26805	0.883493	1.06389
	TIMP1_ACTTATCGTGCCTTTC-1	0.00755478	-0.289151	1.02608	Senescent				TIMP1_ACTTATCGTGCCTTTC-1	-0.246062	-0.257937	0.839964	0.962316
	TIMP1_ACTTATCGTTATCTGG-1	0.0337319	-0.315858	0.957961	Senescent				TIMP1_ACTTATCGTTATCTGG-1	-0.283305	-0.289151	0.727882	0.813988
	TIMP1_ACTTCGCAGACTCTAC-1	-0.0471449	-0.289151	0.881383	Senescent				TIMP1_ACTTCGCAGACTCTAC-1	-0.223291	-0.236782	0.806134	0.965085
	TIMP1_ACTTCGCCACCCTAAA-1	-0.000298848	-0.26805	1.11382	Senescent				TIMP1_ACTTCGCCACCCTAAA-1	-0.223291	-0.236782	0.930054	1.089
	TIMP1_ACTTCGCCACTTGTGA-1	0.0440862	-0.308672	1.02231	Senescent				TIMP1_ACTTCGCCACTTGTGA-1	-0.272462	-0.263229	0.808065	1.02207
	TIMP1_AGAACCTAGGTAAACT-1	-0.051095	-0.26805	0.979455	Senescent				TIMP1_AGAACCTAGGTAAACT-1	-0.223291	-0.236782	0.795685	0.954636
	TIMP1_AGACACTCACTCTCGT-1	0.0681866	-0.246062	1.40807	Senescent				TIMP1_AGACACTCACTCTCGT-1	-0.200197	-0.223291	1.22365	1.36421
	TIMP1_AGACCCGCATAGGTTC-1	0.0175527	-0.315858	0.915163	Senescent				TIMP1_AGACCCGCATAGGTTC-1	-0.263229	-0.26805	0.782832	0.918271
	TIMP1_AGAGAATGTGCAAGAC-1	0.0779266	-0.315858	1.07487	Senescent				TIMP1_AGAGAATGTGCAAGAC-1	-0.272462	-0.26805	0.897581	1.07798
	TIMP1_AGAGCAGTCTCCTACG-1	0.0188446	-0.252379	1.24506	Senescent				TIMP1_AGAGCAGTCTCCTACG-1	-0.200197	-0.223291	1.09313	1.23368
	TIMP1_AGCCAATGTACAAGTA-1	-0.0310977	-0.289151	0.923832	Senescent				TIMP1_AGCCAATGTACAAGTA-1	-0.246062	-0.252379	0.737719	0.898813
	TIMP1_AGCCACGTCCATAGAC-1	0.070719	-0.257937	1.3537	Senescent				TIMP1_AGCCACGTCCATAGAC-1	-0.236782	-0.246062	1.05223	1.21218
	TIMP1_AGCGATTTCCGGACTG-1	0.0714122	-0.301894	1.12945	Senescent				TIMP1_AGCGATTTCCGGACTG-1	-0.26805	-0.263229	0.901829	1.09435
	TIMP1_AGCGCTGCATCGATAC-1	-0.0215284	-0.257937	1.10968	Senescent				TIMP1_AGCGCTGCATCGATAC-1	-0.223291	-0.236782	0.873896	1.03285
	TIMP1_AGCTCAAAGTTCTCTT-1	-0.0352349	-0.289151	0.912888	Senescent				TIMP1_AGCTCAAAGTTCTCTT-1	-0.236782	-0.223291	0.771955	1.09063
	TIMP1_AGCTTCCCAGGTCTCG-1	-0.0118673	-0.301894	0.909158	Senescent				TIMP1_AGCTTCCCAGGTCTCG-1	-0.246062	-0.236782	0.788588	1.0584
	TIMP1_AGGAATATCTATTGTC-1	0.0459596	-0.257937	1.2882	Senescent				TIMP1_AGGAATATCTATTGTC-1	-0.223291	-0.236782	1.05242	1.21137
	TIMP1_AGGCTGCGTGTGTTTG-1	0.0233233	-0.289151	1.06779	Senescent				TIMP1_AGGCTGCGTGTGTTTG-1	-0.223291	-0.236782	0.99254	1.15149
	TIMP1_AGGGCTCCACCCTGTT-1	-0.000609694	-0.295607	0.971272	Senescent				TIMP1_AGGGCTCCACCCTGTT-1	-0.263229	-0.257937	0.734788	0.940719
	TIMP1_AGGGCTCGTTTGCAGT-1	0.00592391	-0.315858	0.884402	Senescent				TIMP1_AGGGCTCGTTTGCAGT-1	-0.246062	-0.252379	0.83565	0.996744
	TIMP1_AGGGTCCGTGTCCGGT-1	0.0150593	-0.289151	1.04593	Senescent				TIMP1_AGGGTCCGTGTCCGGT-1	-0.236782	-0.246062	0.904996	1.06495
	TIMP1_AGGTAGGAGCACCCAC-1	0.0439989	-0.301894	1.05694	Senescent				TIMP1_AGGTAGGAGCACCCAC-1	-0.277657	-0.283305	0.78254	0.881892
	TIMP1_AGGTGTTGTATTCCTT-1	-0.0214381	-0.26805	1.05791	Senescent				TIMP1_AGGTGTTGTATTCCTT-1	-0.223291	-0.236782	0.874135	1.03309
	TIMP1_AGTAGTCCATGTCTAG-1	0.00237131	-0.308672	0.911966	Senescent				TIMP1_AGTAGTCCATGTCTAG-1	-0.246062	-0.252379	0.826253	0.987347
	TIMP1_AGTCATGTCGCATGAT-1	0.0344641	-0.257937	1.25779	Senescent				TIMP1_AGTCATGTCGCATGAT-1	-0.246062	-0.252379	0.911147	1.07224
	TIMP1_AGTGATCGTCGCTCGA-1	0.0717266	-0.315858	1.05847	Senescent				TIMP1_AGTGATCGTCGCTCGA-1	-0.252379	-0.246062	0.978957	1.21485
	TIMP1_AGTGTTGTCTCTCTTC-1	-0.0310401	-0.289151	0.923984	Senescent				TIMP1_AGTGTTGTCTCTCTTC-1	-0.223291	-0.236782	0.848735	1.00769
	TIMP1_AGTTCCCAGCCAGACA-1	0.0631292	-0.315858	1.03572	Senescent				TIMP1_AGTTCCCAGCCAGACA-1	-0.26805	-0.272462	0.879918	1.00808
	TIMP1_ATACCTTTCCCTGGTT-1	0.0167476	-0.295607	1.01719	Senescent				TIMP1_ATACCTTTCCCTGGTT-1	-0.257937	-0.263229	0.806463	0.949751
	TIMP1_ATACTTCGTGTCTCCT-1	0.00259556	-0.295607	0.979751	Senescent				TIMP1_ATACTTCGTGTCTCCT-1	-0.223291	-0.236782	0.93771	1.09666
	TIMP1_ATAGACCAGCGTTCCG-1	-0.00401127	-0.277657	1.05459	Senescent				TIMP1_ATAGACCAGCGTTCCG-1	-0.263229	-0.26805	0.72579	0.861229
	TIMP1_ATCACAGCACAGAGAC-1	-0.0466428	-0.26805	0.991233	Senescent				TIMP1_ATCACAGCACAGAGAC-1	-0.200197	-0.223291	0.919902	1.06045
	TIMP1_ATCACGAGTTACACTG-1	0.136102	-0.315858	1.22876	Senescent				TIMP1_ATCACGAGTTACACTG-1	-0.272462	-0.26805	1.05147	1.23187
	TIMP1_ATCATTCTCTTCCTAA-1	0.0503496	-0.315858	1.00192	Senescent				TIMP1_ATCATTCTCTTCCTAA-1	-0.277657	-0.289151	0.799339	0.857946
	TIMP1_ATCGCCTCAAATGAGT-1	0.0736423	-0.252379	1.39001	Senescent				TIMP1_ATCGCCTCAAATGAGT-1	-0.223291	-0.236782	1.12565	1.2846
	TIMP1_ATCGGATGTTGCGAAG-1	0.0729689	-0.301894	1.13357	Senescent				TIMP1_ATCGGATGTTGCGAAG-1	-0.277657	-0.283305	0.859173	0.958525
	TIMP1_ATCGGATTCTTGATTC-1	-0.0333981	-0.26805	1.02627	Senescent				TIMP1_ATCGGATTCTTGATTC-1	-0.223291	-0.200197	0.842498	1.25647
	TIMP1_ATCGTCCAGTCACTGT-1	-0.0371341	-0.283305	0.937927	Senescent				TIMP1_ATCGTCCAGTCACTGT-1	-0.223291	-0.236782	0.832615	0.991566
	TIMP1_ATCGTGACACACACGC-1	0.0272242	-0.246062	1.29972	Senescent				TIMP1_ATCGTGACACACACGC-1	-0.200197	-0.236782	1.1153	1.16181
	TIMP1_ATGCCTCCAGAATTCC-1	0.064407	-0.246062	1.39808	Senescent				TIMP1_ATGCCTCCAGAATTCC-1	-0.200197	-0.223291	1.21366	1.35421
	TIMP1_ATGGATCCAGTGTATC-1	0.127482	-0.315858	1.20595	Senescent				TIMP1_ATGGATCCAGTGTATC-1	-0.272462	-0.26805	1.02867	1.20906
	TIMP1_ATGGTTGAGGGATCGT-1	-0.0360274	-0.263229	1.04411	Senescent				TIMP1_ATGGTTGAGGGATCGT-1	-0.200197	-0.223291	0.947982	1.08853
	TIMP1_ATTATCCGTCAAGCGA-1	0.00440111	-0.252379	1.20685	Senescent				TIMP1_ATTATCCGTCAAGCGA-1	-0.200197	-0.223291	1.05493	1.19548
	TIMP1_ATTATCCGTCCTCATC-1	0.00980915	-0.283305	1.0621	Senescent				TIMP1_ATTATCCGTCCTCATC-1	-0.236782	-0.200197	0.891108	1.37076
	TIMP1_ATTCGTTAGATTGGGC-1	0.0740989	-0.315858	1.06474	Senescent				TIMP1_ATTCGTTAGATTGGGC-1	-0.257937	-0.252379	0.958172	1.17708
	TIMP1_ATTCTACCAGTCACGC-1	-0.0271559	-0.26805	1.04278	Senescent				TIMP1_ATTCTACCAGTCACGC-1	-0.236782	-0.246062	0.793326	0.953277
	TIMP1_ATTCTACCATTGACCA-1	0.229816	-0.236782	1.88335	Senescent				TIMP1_ATTCTACCATTGACCA-1	-0.246062	-0.252379	1.4279	1.58899
	TIMP1_ATTCTACTCCTACACC-1	0.079234	-0.295607	1.18248	Senescent				TIMP1_ATTCTACTCCTACACC-1	-0.272462	-0.26805	0.90104	1.08143
	TIMP1_ATTGGGTTCATTCCTA-1	-0.0183232	-0.263229	1.09094	Senescent				TIMP1_ATTGGGTTCATTCCTA-1	-0.223291	-0.200197	0.882375	1.29635
	TIMP1_ATTGTTCGTAATGCGG-1	0.00242034	-0.263229	1.14582	Senescent				TIMP1_ATTGTTCGTAATGCGG-1	-0.223291	-0.236782	0.937247	1.0962
	TIMP1_ATTGTTCTCTTCGCTG-1	-0.0152351	-0.263229	1.09911	Senescent				TIMP1_ATTGTTCTCTTCGCTG-1	-0.223291	-0.200197	0.890544	1.30452
	TIMP1_ATTTACCAGAATCTAG-1	-0.00592247	-0.277657	1.04954	Senescent				TIMP1_ATTTACCAGAATCTAG-1	-0.236782	-0.246062	0.849494	1.00944
	TIMP1_ATTTACCCATGACCCG-1	0.0201392	-0.252379	1.24848	Senescent				TIMP1_ATTTACCCATGACCCG-1	-0.200197	-0.223291	1.09656	1.23711
	TIMP1_CAACAGTAGCAGGCAT-1	0.0554181	-0.343657	0.872353	Senescent				TIMP1_CAACAGTAGCAGGCAT-1	-0.283305	-0.277657	0.785248	0.951469
	TIMP1_CAACCAACAATAACGA-1	0.000774561	-0.257937	1.16868	Senescent				TIMP1_CAACCAACAATAACGA-1	-0.236782	-0.246062	0.867209	1.02716
	TIMP1_CAACCAAGTGCATCTA-1	-0.0369534	-0.277657	0.967453	Senescent				TIMP1_CAACCAAGTGCATCTA-1	-0.223291	-0.236782	0.833093	0.992044
	TIMP1_CAAGACTTCCAATGCA-1	-0.0205781	-0.283305	0.981722	Senescent				TIMP1_CAAGACTTCCAATGCA-1	-0.236782	-0.246062	0.810726	0.970677
	TIMP1_CAAGCTACAGATAAAC-1	0.0652922	-0.246062	1.40042	Senescent				TIMP1_CAAGCTACAGATAAAC-1	-0.223291	-0.236782	1.10356	1.26251
	TIMP1_CAAGCTATCGGCATTA-1	0.0388855	-0.246062	1.33057	Senescent				TIMP1_CAAGCTATCGGCATTA-1	-0.200197	-0.223291	1.14615	1.2867
	TIMP1_CAAGGGACACGAAAGC-1	0.0380714	-0.327152	0.911352	Senescent				TIMP1_CAAGGGACACGAAAGC-1	-0.277657	-0.283305	0.76686	0.866212
	TIMP1_CAATACGGTCCACTTC-1	0.0169438	-0.277657	1.11003	Senescent				TIMP1_CAATACGGTCCACTTC-1	-0.246062	-0.252379	0.864801	1.02589
	TIMP1_CACATGATCGCTGACG-1	-0.0476646	-0.252379	1.06913	Senescent				TIMP1_CACATGATCGCTGACG-1	-0.200197	-0.223291	0.917199	1.05775
	TIMP1_CACCAAAAGACTTCCA-1	0.0666389	-0.301894	1.11683	Senescent				TIMP1_CACCAAAAGACTTCCA-1	-0.272462	-0.277657	0.867722	0.98115
	TIMP1_CACCAAAGTAAGTCAA-1	0.0384086	-0.327152	0.912244	Senescent				TIMP1_CACCAAAGTAAGTCAA-1	-0.283305	-0.289151	0.740253	0.826359
	TIMP1_CACTTCGTCCACTTTA-1	0.0353536	-0.246062	1.32122	Senescent				TIMP1_CACTTCGTCCACTTTA-1	-0.236782	-0.257937	0.958679	1.03585
	TIMP1_CAGAGCCTCCAAGAGG-1	0.0387013	-0.315858	0.971107	Senescent				TIMP1_CAGAGCCTCCAAGAGG-1	-0.272462	-0.26805	0.79382	0.974215
	TIMP1_CAGATCACAACGAGGT-1	0.0252751	-0.327152	0.877503	Senescent				TIMP1_CAGATCACAACGAGGT-1	-0.277657	-0.283305	0.73301	0.832363
	TIMP1_CAGATTGGTCCTACAA-1	0.0142417	-0.315858	0.906405	Senescent				TIMP1_CAGATTGGTCCTACAA-1	-0.26805	-0.272462	0.750598	0.87876
	TIMP1_CAGCAATCATGTCGTA-1	0.0410134	-0.257937	1.27512	Senescent				TIMP1_CAGCAATCATGTCGTA-1	-0.236782	-0.246062	0.973651	1.1336
	TIMP1_CAGCACGAGAGGTGCT-1	-0.03061	-0.26805	1.03364	Senescent				TIMP1_CAGCACGAGAGGTGCT-1	-0.246062	-0.252379	0.739009	0.900103
	TIMP1_CAGCGTGAGACTACCT-1	0.00953198	-0.315858	0.893946	Senescent				TIMP1_CAGCGTGAGACTACCT-1	-0.26805	-0.272462	0.73814	0.866302
	TIMP1_CAGGTATAGCCGAATG-1	0.0725391	-0.315858	1.06062	Senescent				TIMP1_CAGGTATAGCCGAATG-1	-0.272462	-0.257937	0.88333	1.13422
	TIMP1_CAGGTATCAAGAGATT-1	0.040572	-0.327152	0.917967	Senescent				TIMP1_CAGGTATCAAGAGATT-1	-0.277657	-0.283305	0.773474	0.872827
	TIMP1_CAGTGCGAGCGCACAA-1	0.0881795	-0.343657	0.959015	Senescent				TIMP1_CAGTGCGAGCGCACAA-1	-0.301894	-0.308672	0.781405	0.821943
	TIMP1_CAGTGCGAGGCCTTGC-1	-0.0377948	-0.272462	0.991947	Senescent				TIMP1_CAGTGCGAGGCCTTGC-1	-0.200197	-0.223291	0.943307	1.08386
	TIMP1_CAGTTCCTCGCCAGTG-1	0.0465232	-0.246062	1.35077	Senescent				TIMP1_CAGTTCCTCGCCAGTG-1	-0.223291	-0.236782	1.05391	1.21286
	TIMP1_CATACAGGTACGTACT-1	0.0632312	-0.252379	1.36247	Senescent				TIMP1_CATACAGGTACGTACT-1	-0.200197	-0.223291	1.21055	1.3511
	TIMP1_CATACCCTCAAAGCCT-1	0.0488944	-0.289151	1.13543	Senescent				TIMP1_CATACCCTCAAAGCCT-1	-0.26805	-0.263229	0.842263	1.03479
	TIMP1_CATACTTCACTGTCCT-1	0.0468409	-0.246062	1.35161	Senescent				TIMP1_CATACTTCACTGTCCT-1	-0.223291	-0.236782	1.05475	1.2137
	TIMP1_CATAGACGTAGTGCGA-1	0.0495654	-0.252379	1.32632	Senescent				TIMP1_CATAGACGTAGTGCGA-1	-0.223291	-0.236782	1.06196	1.22091
	TIMP1_CATAGACTCAAAGCCT-1	-0.00213729	-0.289151	1.00044	Senescent				TIMP1_CATAGACTCAAAGCCT-1	-0.236782	-0.246062	0.859506	1.01946
	TIMP1_CATCCACCAATTCTTC-1	-0.0349911	-0.263229	1.04685	Senescent				TIMP1_CATCCACCAATTCTTC-1	-0.200197	-0.223291	0.950724	1.09128
	TIMP1_CATCCCAAGCAACTCT-1	0.0474715	-0.246062	1.35328	Senescent				TIMP1_CATCCCAAGCAACTCT-1	-0.223291	-0.236782	1.05642	1.21537
	TIMP1_CATCCGTAGTTGCTGT-1	0.0508658	-0.308672	1.04025	Senescent				TIMP1_CATCCGTAGTTGCTGT-1	-0.272462	-0.26805	0.825998	1.00639
	TIMP1_CATGAGTCAAATGGTA-1	-0.00877262	-0.252379	1.17201	Senescent				TIMP1_CATGAGTCAAATGGTA-1	-0.223291	-0.246062	0.907638	1.00191
	TIMP1_CATGAGTGTACTCGCG-1	0.0676499	-0.343657	0.904709	Senescent				TIMP1_CATGAGTGTACTCGCG-1	-0.277657	-0.272462	0.845103	1.02004
	TIMP1_CATGCAAAGTTGCCCG-1	0.0338448	-0.26805	1.20414	Senescent				TIMP1_CATGCAAAGTTGCCCG-1	-0.223291	-0.236782	1.02037	1.17932
	TIMP1_CATGCAACAGGTGTGA-1	0.0100024	-0.283305	1.06262	Senescent				TIMP1_CATGCAACAGGTGTGA-1	-0.252379	-0.263229	0.815681	0.931909
	TIMP1_CATGCCTTCCATTGCC-1	0.0278647	-0.315858	0.942441	Senescent				TIMP1_CATGCCTTCCATTGCC-1	-0.272462	-0.277657	0.765155	0.878583
	TIMP1_CATGCTCGTGAGGCAT-1	-0.0322918	-0.257937	1.08121	Senescent				TIMP1_CATGCTCGTGAGGCAT-1	-0.223291	-0.236782	0.845424	1.00438
	TIMP1_CATTCATCAACTGATC-1	0.0732556	-0.246062	1.42148	Senescent				TIMP1_CATTCATCAACTGATC-1	-0.223291	-0.236782	1.12462	1.28357
	TIMP1_CATTGAGAGGTATAGT-1	0.0159692	-0.308672	0.947936	Senescent				TIMP1_CATTGAGAGGTATAGT-1	-0.263229	-0.26805	0.778643	0.914083
	TIMP1_CCACGTTTCGATCCCT-1	0.0319202	-0.315858	0.953169	Senescent				TIMP1_CCACGTTTCGATCCCT-1	-0.26805	-0.277657	0.797362	0.889311
	TIMP1_CCATCACCACTGTGTA-1	0.0603251	-0.327152	0.970219	Senescent				TIMP1_CCATCACCACTGTGTA-1	-0.272462	-0.283305	0.851021	0.925079
	TIMP1_CCCGGAAAGTAAACAC-1	0.0422619	-0.315858	0.980525	Senescent				TIMP1_CCCGGAAAGTAAACAC-1	-0.26805	-0.257937	0.824719	1.05413
	TIMP1_CCCTTAGGTGGCTGAA-1	0.247683	-0.236782	1.93061	Senescent				TIMP1_CCCTTAGGTGGCTGAA-1	-0.252379	-0.246062	1.44441	1.68029
	TIMP1_CCGATGGTCTGTTCAT-1	0.0671012	-0.246062	1.4052	Senescent				TIMP1_CCGATGGTCTGTTCAT-1	-0.200197	-0.236782	1.22078	1.2673
	TIMP1_CCGCAAGAGTTGAAGT-1	0.0568987	-0.315858	1.01924	Senescent				TIMP1_CCGCAAGAGTTGAAGT-1	-0.26805	-0.272462	0.863437	0.991599
	TIMP1_CCGTAGGGTAGTAAGT-1	0.0432697	-0.308672	1.02015	Senescent				TIMP1_CCGTAGGGTAGTAAGT-1	-0.272462	-0.26805	0.805905	0.986299
	TIMP1_CCTATCGAGCAACAGC-1	0.0569414	-0.246062	1.37833	Senescent				TIMP1_CCTATCGAGCAACAGC-1	-0.223291	-0.236782	1.08147	1.24042
	TIMP1_CCTCAACTCCCTTGGT-1	0.0519462	-0.308672	1.0431	Senescent				TIMP1_CCTCAACTCCCTTGGT-1	-0.277657	-0.26805	0.803562	1.00925
	TIMP1_CCTCACAAGCAAACAT-1	-0.0303125	-0.26805	1.03443	Senescent				TIMP1_CCTCACAAGCAAACAT-1	-0.246062	-0.252379	0.739796	0.90089
	TIMP1_CCTCACACAACACACT-1	-0.0230234	-0.272462	1.03102	Senescent				TIMP1_CCTCACACAACACACT-1	-0.223291	-0.236782	0.869942	1.02889
	TIMP1_CCTCCAAGTGTCCCTT-1	0.0668911	-0.301894	1.11749	Senescent				TIMP1_CCTCCAAGTGTCCCTT-1	-0.272462	-0.277657	0.868389	0.981818
	TIMP1_CCTCTCCCATCAGCAT-1	0.053482	-0.283305	1.17763	Senescent				TIMP1_CCTCTCCCATCAGCAT-1	-0.236782	-0.252379	1.00663	1.12255
	TIMP1_CCTCTCCTCGGTGTAT-1	0.00153951	-0.246062	1.23178	Senescent				TIMP1_CCTCTCCTCGGTGTAT-1	-0.252379	-0.257937	0.793294	0.946404
	TIMP1_CCTGTTGCAGCATCTA-1	0.0175337	-0.263229	1.18579	Senescent				TIMP1_CCTGTTGCAGCATCTA-1	-0.223291	-0.236782	0.977225	1.13618
	TIMP1_CCTGTTGTCAACCTCC-1	0.0634877	-0.301894	1.10849	Senescent				TIMP1_CCTGTTGTCAACCTCC-1	-0.263229	-0.26805	0.904342	1.03978
	TIMP1_CCTTCAGTCGCACGGT-1	0.0159621	-0.308672	0.947917	Senescent				TIMP1_CCTTCAGTCGCACGGT-1	-0.272462	-0.283305	0.733669	0.807728
	TIMP1_CCTTGTGGTTCCTAAG-1	0.102448	-0.252379	1.46621	Senescent				TIMP1_CCTTGTGGTTCCTAAG-1	-0.246062	-0.236782	1.09098	1.3608
	TIMP1_CGACAGCCAGTAGTTC-1	0.0124531	-0.263229	1.17236	Senescent				TIMP1_CGACAGCCAGTAGTTC-1	-0.223291	-0.236782	0.963786	1.12274
	TIMP1_CGAGGCTCATAGGTAA-1	0.0168353	-0.263229	1.18395	Senescent				TIMP1_CGAGGCTCATAGGTAA-1	-0.223291	-0.236782	0.975378	1.13433
	TIMP1_CGATGCGGTAATTGGA-1	0.075054	-0.301894	1.13909	Senescent				TIMP1_CGATGCGGTAATTGGA-1	-0.277657	-0.272462	0.864688	1.03962
	TIMP1_CGCATAACACGGATCC-1	0.0317805	-0.327152	0.894711	Senescent				TIMP1_CGCATAACACGGATCC-1	-0.272462	-0.26805	0.775513	0.955907
	TIMP1_CGCATGGCAGGTCCGT-1	0.0672244	-0.315858	1.04656	Senescent				TIMP1_CGCATGGCAGGTCCGT-1	-0.26805	-0.272462	0.890751	1.01891
	TIMP1_CGCCATTAGTACAACA-1	0.0122151	-0.295607	1.0052	Senescent				TIMP1_CGCCATTAGTACAACA-1	-0.236782	-0.246062	0.897472	1.05742
	TIMP1_CGCGTGACAAGTGCAG-1	0.0614779	-0.308672	1.06832	Senescent				TIMP1_CGCGTGACAAGTGCAG-1	-0.26805	-0.263229	0.87555	1.06807
	TIMP1_CGGAATTTCTCGGGAC-1	0.00759444	-0.263229	1.1595	Senescent				TIMP1_CGGAATTTCTCGGGAC-1	-0.236782	-0.246062	0.885249	1.0452
	TIMP1_CGGAGAACAACCGTAT-1	0.0242816	-0.308672	0.969925	Senescent				TIMP1_CGGAGAACAACCGTAT-1	-0.272462	-0.26805	0.755677	0.936071
	TIMP1_CGGCAGTCACACCTAA-1	0.00967041	-0.289151	1.03167	Senescent				TIMP1_CGGCAGTCACACCTAA-1	-0.200197	-0.223291	1.06886	1.20942
	TIMP1_CGGGCATCATACCGTA-1	0.0138441	-0.252379	1.23183	Senescent				TIMP1_CGGGCATCATACCGTA-1	-0.223291	-0.236782	0.967465	1.12642
	TIMP1_CGGGTCATCGATACAC-1	0.00337706	-0.301894	0.949483	Senescent				TIMP1_CGGGTCATCGATACAC-1	-0.252379	-0.257937	0.798155	0.951265
	TIMP1_CGGTCAGGTGAACCGA-1	-0.026899	-0.277657	0.99405	Senescent				TIMP1_CGGTCAGGTGAACCGA-1	-0.223291	-0.236782	0.859689	1.01864
	TIMP1_CGTAAGTGTGACTCGC-1	0.0423829	-0.315858	0.980845	Senescent				TIMP1_CGTAAGTGTGACTCGC-1	-0.283305	-0.289151	0.750767	0.836872
	TIMP1_CGTAAGTGTGCTCCGA-1	0.0352432	-0.263229	1.23264	Senescent				TIMP1_CGTAAGTGTGCTCCGA-1	-0.236782	-0.246062	0.958387	1.11834
	TIMP1_CGTAATGCAAGCTCTA-1	0.226728	-0.236782	1.87518	Senescent				TIMP1_CGTAATGCAAGCTCTA-1	-0.246062	-0.252379	1.41973	1.58083
	TIMP1_CGTCAAAAGGAAAGTG-1	0.129344	-0.257937	1.50877	Senescent				TIMP1_CGTCAAAAGGAAAGTG-1	-0.246062	-0.236782	1.16213	1.43194
	TIMP1_CGTCCATAGTCACGAG-1	0.0191432	-0.257937	1.21726	Senescent				TIMP1_CGTCCATAGTCACGAG-1	-0.223291	-0.236782	0.981483	1.14043
	TIMP1_CGTTAGACATCCAACA-1	0.0366164	-0.308672	1.00255	Senescent				TIMP1_CGTTAGACATCCAACA-1	-0.26805	-0.263229	0.809785	1.00231
	TIMP1_CGTTCTGTCTCGTCGT-1	0.0359604	-0.315858	0.963856	Senescent				TIMP1_CGTTCTGTCTCGTCGT-1	-0.283305	-0.289151	0.733777	0.819883
	TIMP1_CGTTGGGGTGGGATTG-1	0.0717032	-0.301894	1.13022	Senescent				TIMP1_CGTTGGGGTGGGATTG-1	-0.277657	-0.272462	0.855824	1.03076
	TIMP1_CTAACTTCATGAATCC-1	-0.0336839	-0.257937	1.07752	Senescent				TIMP1_CTAACTTCATGAATCC-1	-0.200197	-0.223291	0.954181	1.09473
	TIMP1_CTAACTTGTCACTAGT-1	-0.038605	-0.26805	1.01249	Senescent				TIMP1_CTAACTTGTCACTAGT-1	-0.236782	-0.246062	0.76304	0.922991
	TIMP1_CTAAGTGAGCGCACAA-1	0.0108705	-0.263229	1.16817	Senescent				TIMP1_CTAAGTGAGCGCACAA-1	-0.223291	-0.236782	0.959599	1.11855
	TIMP1_CTACATTAGTTCTCTT-1	-0.00781173	-0.246062	1.20704	Senescent				TIMP1_CTACATTAGTTCTCTT-1	-0.200197	-0.223291	1.02262	1.16317
	TIMP1_CTATCTACACCAGGTC-1	0.0656667	-0.308672	1.0794	Senescent				TIMP1_CTATCTACACCAGGTC-1	-0.263229	-0.26805	0.910106	1.04555
	TIMP1_CTCAATTAGTTGGACG-1	0.0030046	-0.308672	0.913642	Senescent				TIMP1_CTCAATTAGTTGGACG-1	-0.263229	-0.272462	0.744349	0.849035
	TIMP1_CTCAGTCTCGTGCAGC-1	0.0586832	-0.246062	1.38294	Senescent				TIMP1_CTCAGTCTCGTGCAGC-1	-0.223291	-0.236782	1.08608	1.24503
	TIMP1_CTCATTACACCCTGAG-1	0.0643157	-0.301894	1.11068	Senescent				TIMP1_CTCATTACACCCTGAG-1	-0.26805	-0.272462	0.883057	1.01122
	TIMP1_CTCCTCCCAGGGTCTC-1	0.0441621	-0.257937	1.28345	Senescent				TIMP1_CTCCTCCCAGGGTCTC-1	-0.223291	-0.236782	1.04766	1.20662
	TIMP1_CTCCTCCTCACTTGTT-1	0.0600435	-0.308672	1.06452	Senescent				TIMP1_CTCCTCCTCACTTGTT-1	-0.263229	-0.26805	0.895231	1.03067
	TIMP1_CTCGAGGTCCTTACCG-1	0.016108	-0.315858	0.911342	Senescent				TIMP1_CTCGAGGTCCTTACCG-1	-0.26805	-0.263229	0.755535	0.94806
	TIMP1_CTGCATCGTATCGCAT-1	0.0481591	-0.308672	1.03309	Senescent				TIMP1_CTGCATCGTATCGCAT-1	-0.272462	-0.26805	0.818839	0.999233
	TIMP1_CTGGCAGAGGGCTGAT-1	-0.0276885	-0.283305	0.962913	Senescent				TIMP1_CTGGCAGAGGGCTGAT-1	-0.223291	-0.236782	0.857601	1.01655
	TIMP1_CTGTCGTGTCCGGCAT-1	0.00905986	-0.26805	1.13858	Senescent				TIMP1_CTGTCGTGTCCGGCAT-1	-0.236782	-0.257937	0.889126	0.966297
	TIMP1_CTGTCGTTCACTTCTA-1	0.000991664	-0.301894	0.943173	Senescent				TIMP1_CTGTCGTTCACTTCTA-1	-0.246062	-0.236782	0.822603	1.09242
	TIMP1_CTGTGGGTCTATCACT-1	0.0568975	-0.343657	0.876266	Senescent				TIMP1_CTGTGGGTCTATCACT-1	-0.283305	-0.277657	0.789161	0.955382
	TIMP1_CTGTGGGTCTCGAGTA-1	0.0581602	-0.315858	1.02258	Senescent				TIMP1_CTGTGGGTCTCGAGTA-1	-0.272462	-0.277657	0.845294	0.958722
	TIMP1_CTTACCGCACACCTAA-1	0.0679544	-0.257937	1.34638	Senescent				TIMP1_CTTACCGCACACCTAA-1	-0.223291	-0.246062	1.1106	1.20487
	TIMP1_CTTAGGAAGATTAGCA-1	0.135175	-0.246062	1.58528	Senescent				TIMP1_CTTAGGAAGATTAGCA-1	-0.223291	-0.236782	1.28842	1.44737
	TIMP1_CTTCCTTCACAGCTGC-1	0.0507084	-0.252379	1.32935	Senescent				TIMP1_CTTCCTTCACAGCTGC-1	-0.223291	-0.236782	1.06498	1.22393
	TIMP1_CTTCCTTGTGATATAG-1	0.0353243	-0.315858	0.962174	Senescent				TIMP1_CTTCCTTGTGATATAG-1	-0.283305	-0.295607	0.732095	0.773194
	TIMP1_CTTCTCTCAGAAGTTA-1	0.0874169	-0.236782	1.50667	Senescent				TIMP1_CTTCTCTCAGAAGTTA-1	-0.246062	-0.252379	1.05122	1.21231
	TIMP1_CTTGATTCAACCTATG-1	0.00652869	-0.308672	0.922964	Senescent				TIMP1_CTTGATTCAACCTATG-1	-0.257937	-0.263229	0.779432	0.92272
	TIMP1_CTTTCGGAGCTCCCTT-1	0.0349693	-0.257937	1.25913	Senescent				TIMP1_CTTTCGGAGCTCCCTT-1	-0.223291	-0.236782	1.02335	1.1823
	TIMP1_GAAGCCCCAGGTTTAC-1	0.0209337	-0.315858	0.924107	Senescent				TIMP1_GAAGCCCCAGGTTTAC-1	-0.26805	-0.277657	0.7683	0.860248
	TIMP1_GAATCGTTCATTGCCC-1	0.0199405	-0.263229	1.19216	Senescent				TIMP1_GAATCGTTCATTGCCC-1	-0.223291	-0.236782	0.983592	1.14254
	TIMP1_GACGCTGCAAGAGGTC-1	0.0672127	-0.308672	1.08349	Senescent				TIMP1_GACGCTGCAAGAGGTC-1	-0.272462	-0.26805	0.86924	1.04963
	TIMP1_GACTATGCAATATCCG-1	0.229214	-0.236782	1.88176	Senescent				TIMP1_GACTATGCAATATCCG-1	-0.246062	-0.252379	1.42631	1.5874
	TIMP1_GAGAGGTAGGTAGATT-1	0.0118182	-0.315858	0.899994	Senescent				TIMP1_GAGAGGTAGGTAGATT-1	-0.263229	-0.272462	0.767663	0.872349
	TIMP1_GAGAGGTGTCATGGCC-1	-0.00193688	-0.301894	0.935426	Senescent				TIMP1_GAGAGGTGTCATGGCC-1	-0.252379	-0.257937	0.784098	0.937208
	TIMP1_GAGCCTGCAGGCGATA-1	0.0154731	-0.246062	1.26863	Senescent				TIMP1_GAGCCTGCAGGCGATA-1	-0.252379	-0.257937	0.830152	0.983262
	TIMP1_GAGCCTGTCCGTTGAA-1	0.0103738	-0.263229	1.16685	Senescent				TIMP1_GAGCCTGTCCGTTGAA-1	-0.236782	-0.223291	0.892601	1.21128
	TIMP1_GAGGGATCAAAGGCGT-1	0.0819041	-0.315858	1.08539	Senescent				TIMP1_GAGGGATCAAAGGCGT-1	-0.272462	-0.26805	0.908103	1.0885
	TIMP1_GAGTCATCATTCAGCA-1	0.0167054	-0.315858	0.912922	Senescent				TIMP1_GAGTCATCATTCAGCA-1	-0.26805	-0.289151	0.757115	0.768949
	TIMP1_GAGTGAGCACTGCTTC-1	-0.0358626	-0.283305	0.941291	Senescent				TIMP1_GAGTGAGCACTGCTTC-1	-0.138264	-0.200197	1.24995	1.24995
	TIMP1_GAGTGTTAGTAAATGC-1	0.0595531	-0.343657	0.883291	Senescent				TIMP1_GAGTGTTAGTAAATGC-1	-0.272462	-0.277657	0.848979	0.962407
	TIMP1_GAGTGTTAGTGGATAT-1	0.062602	-0.327152	0.976242	Senescent				TIMP1_GAGTGTTAGTGGATAT-1	-0.277657	-0.283305	0.83175	0.931102
	TIMP1_GAGTGTTGTTTACGTG-1	-0.00754333	-0.308672	0.88574	Senescent				TIMP1_GAGTGTTGTTTACGTG-1	-0.236782	-0.246062	0.845206	1.00516
	TIMP1_GAGTTACCATGGAATA-1	0.028596	-0.252379	1.27086	Senescent				TIMP1_GAGTTACCATGGAATA-1	-0.200197	-0.236782	1.11893	1.16544
	TIMP1_GATCAGTTCACAACCA-1	0.0630131	-0.283305	1.20284	Senescent				TIMP1_GATCAGTTCACAACCA-1	-0.252379	-0.257937	0.955907	1.10902
	TIMP1_GATGACTTCAAGTGGG-1	0.00161479	-0.277657	1.06948	Senescent				TIMP1_GATGACTTCAAGTGGG-1	-0.223291	-0.236782	0.935116	1.09407
	TIMP1_GATGCTATCTCGTCAC-1	0.0657922	-0.301894	1.11459	Senescent				TIMP1_GATGCTATCTCGTCAC-1	-0.272462	-0.277657	0.865483	0.978911
	TIMP1_GATTCTTCAGAATCGG-1	0.0567393	-0.327152	0.960734	Senescent				TIMP1_GATTCTTCAGAATCGG-1	-0.272462	-0.277657	0.841535	0.954963
	TIMP1_GATTCTTTCACTCTTA-1	0.0175926	-0.289151	1.05263	Senescent				TIMP1_GATTCTTTCACTCTTA-1	-0.246062	-0.252379	0.866517	1.02761
	TIMP1_GCAACATAGTTGGAGC-1	0.0534365	-0.315858	1.01009	Senescent				TIMP1_GCAACATAGTTGGAGC-1	-0.272462	-0.26805	0.832799	1.01319
	TIMP1_GCACGGTAGAGCTTTC-1	0.00628815	-0.315858	0.885366	Senescent				TIMP1_GCACGGTAGAGCTTTC-1	-0.257937	-0.263229	0.778795	0.922084
	TIMP1_GCACGGTTCTAGCATG-1	0.0327101	-0.257937	1.25315	Senescent				TIMP1_GCACGGTTCTAGCATG-1	-0.236782	-0.246062	0.951686	1.11164
	TIMP1_GCAGCTGAGACCAAGC-1	0.141515	-0.223291	1.71916	Senescent				TIMP1_GCAGCTGAGACCAAGC-1	-0.236782	-0.246062	1.2395	1.39945
	TIMP1_GCAGCTGGTCAGGTAG-1	0.0224703	-0.315858	0.928171	Senescent				TIMP1_GCAGCTGGTCAGGTAG-1	-0.246062	-0.252379	0.87942	1.04051
	TIMP1_GCAGGCTGTTTCGTTT-1	0.0565718	-0.301894	1.0902	Senescent				TIMP1_GCAGGCTGTTTCGTTT-1	-0.272462	-0.277657	0.841092	0.95452
	TIMP1_GCATCGGTCCTAAGTG-1	0.0533353	-0.308672	1.04678	Senescent				TIMP1_GCATCGGTCCTAAGTG-1	-0.272462	-0.26805	0.832531	1.01293
	TIMP1_GCATGATTCACCGACG-1	0.0722312	-0.289151	1.19716	Senescent				TIMP1_GCATGATTCACCGACG-1	-0.283305	-0.277657	0.829723	0.995944
	TIMP1_GCATGATTCGACATTG-1	0.0589714	-0.327152	0.966638	Senescent				TIMP1_GCATGATTCGACATTG-1	-0.272462	-0.283305	0.84744	0.921498
	TIMP1_GCCCAGAAGGTTAAAC-1	-0.0328709	-0.257937	1.07967	Senescent				TIMP1_GCCCAGAAGGTTAAAC-1	-0.200197	-0.223291	0.956332	1.09688
	TIMP1_GCCCGAAAGGCCTAAG-1	0.0309131	-0.277657	1.14698	Senescent				TIMP1_GCCCGAAAGGCCTAAG-1	-0.246062	-0.252379	0.901753	1.06285
	TIMP1_GCCCGAACACTAACCA-1	0.0936969	-0.343657	0.97361	Senescent				TIMP1_GCCCGAACACTAACCA-1	-0.301894	-0.295607	0.796	0.927604
	TIMP1_GCCGATGCATGGAACG-1	0.0358382	-0.308672	1.00049	Senescent				TIMP1_GCCGATGCATGGAACG-1	-0.272462	-0.263229	0.786247	1.00025
	TIMP1_GCCGATGGTCGTAATC-1	-0.011857	-0.283305	1.00479	Senescent				TIMP1_GCCGATGGTCGTAATC-1	-0.236782	-0.246062	0.833795	0.993746
	TIMP1_GCCTGTTTCCGAGATT-1	0.0716203	-0.257937	1.35608	Senescent				TIMP1_GCCTGTTTCCGAGATT-1	-0.236782	-0.246062	1.05461	1.21456
	TIMP1_GCGATCGAGGACATCG-1	-0.0152398	-0.263229	1.0991	Senescent				TIMP1_GCGATCGAGGACATCG-1	-0.236782	-0.223291	0.824847	1.14352
	TIMP1_GCGGATCCAACAACAA-1	0.0578061	-0.343657	0.87867	Senescent				TIMP1_GCGGATCCAACAACAA-1	-0.277657	-0.272462	0.819063	0.993999
	TIMP1_GCGTGCACAACGATCT-1	0.0352114	-0.315858	0.961875	Senescent				TIMP1_GCGTGCACAACGATCT-1	-0.283305	-0.289151	0.731796	0.817902
	TIMP1_GCTACAAGTACCGGAA-1	-0.00454341	-0.236782	1.26341	Senescent				TIMP1_GCTACAAGTACCGGAA-1	-0.200197	-0.223291	1.03127	1.17182
	TIMP1_GCTCAAATCAAGCCGC-1	-0.0672357	-0.26805	0.936759	Senescent				TIMP1_GCTCAAATCAAGCCGC-1	-0.223291	-0.200197	0.752989	1.16696
	TIMP1_GCTTGGGTCTCTAAGG-1	0.00202277	-0.277657	1.07056	Senescent				TIMP1_GCTTGGGTCTCTAAGG-1	-0.223291	-0.236782	0.936195	1.09515
	TIMP1_GGAATGGCACAAATGA-1	0.059011	-0.308672	1.06179	Senescent				TIMP1_GGAATGGCACAAATGA-1	-0.277657	-0.272462	0.822251	0.997186
	TIMP1_GGAGAACGTGGGTTGA-1	0.0202522	-0.263229	1.19299	Senescent				TIMP1_GGAGAACGTGGGTTGA-1	-0.223291	-0.236782	0.984416	1.14337
	TIMP1_GGAGCAAGTTCTTAGG-1	0.0466534	-0.308672	1.0291	Senescent				TIMP1_GGAGCAAGTTCTTAGG-1	-0.272462	-0.26805	0.814856	0.99525
	TIMP1_GGCTTTCCATGGGTTT-1	0.0626196	-0.295607	1.13853	Senescent				TIMP1_GGCTTTCCATGGGTTT-1	-0.26805	-0.277657	0.87857	0.970518
	TIMP1_GGGAAGTCAGGACTTT-1	-0.0259813	-0.283305	0.967429	Senescent				TIMP1_GGGAAGTCAGGACTTT-1	-0.223291	-0.246062	0.862117	0.956384
	TIMP1_GGGCCATTCGCGTAGC-1	-0.0426594	-0.26805	1.00177	Senescent				TIMP1_GGGCCATTCGCGTAGC-1	-0.200197	-0.223291	0.930439	1.07099
	TIMP1_GGGTATTTCGATTGAC-1	0.0949267	-0.343657	0.976863	Senescent				TIMP1_GGGTATTTCGATTGAC-1	-0.301894	-0.308672	0.799253	0.839791
	TIMP1_GGGTTATCAACGTATC-1	0.0327609	-0.236782	1.36209	Senescent				TIMP1_GGGTTATCAACGTATC-1	-0.200197	-0.223291	1.12994	1.2705
	TIMP1_GGGTTATGTGCCAAGA-1	0.0363247	-0.263229	1.2355	Senescent				TIMP1_GGGTTATGTGCCAAGA-1	-0.236782	-0.223291	0.961248	1.27992
	TIMP1_GGTAATCCATGACTCA-1	0.0966103	-0.26805	1.37017	Senescent				TIMP1_GGTAATCCATGACTCA-1	-0.257937	-0.263229	1.01772	1.16101
	TIMP1_GGTAGAGTCTGAGAAA-1	-0.0282673	-0.252379	1.12044	Senescent				TIMP1_GGTAGAGTCTGAGAAA-1	-0.200197	-0.223291	0.96851	1.10906
	TIMP1_GGTGATTGTAACGTTC-1	0.0742394	-0.246062	1.42409	Senescent				TIMP1_GGTGATTGTAACGTTC-1	-0.223291	-0.236782	1.12723	1.28618
	TIMP1_GGTGGCTGTTCGGTCG-1	-0.0099767	-0.301894	0.914159	Senescent				TIMP1_GGTGGCTGTTCGGTCG-1	-0.246062	-0.236782	0.793589	1.0634
	TIMP1_GGTGTCGAGGGTGAAA-1	0.0306246	-0.295607	1.0539	Senescent				TIMP1_GGTGTCGAGGGTGAAA-1	-0.252379	-0.257937	0.870232	1.02334
	TIMP1_GTAATCGAGTCATGGG-1	0.0626727	-0.308672	1.07148	Senescent				TIMP1_GTAATCGAGTCATGGG-1	-0.289151	-0.283305	0.775979	0.931289
	TIMP1_GTAATCGCAACCGCCA-1	0.00456732	-0.315858	0.880814	Senescent				TIMP1_GTAATCGCAACCGCCA-1	-0.246062	-0.252379	0.832062	0.993156
	TIMP1_GTAATGCCACCATAAC-1	0.0448285	-0.257937	1.28521	Senescent				TIMP1_GTAATGCCACCATAAC-1	-0.223291	-0.236782	1.04943	1.20838
	TIMP1_GTACAGTCAGTTCCAA-1	0.0680887	-0.301894	1.12066	Senescent				TIMP1_GTACAGTCAGTTCCAA-1	-0.277657	-0.272462	0.846263	1.0212
	TIMP1_GTAGAAAAGTACCGGA-1	0.0337277	-0.315858	0.95795	Senescent				TIMP1_GTAGAAAAGTACCGGA-1	-0.283305	-0.289151	0.727871	0.813977
	TIMP1_GTAGCTAGTCTGTGAT-1	-0.0371281	-0.257937	1.06841	Senescent				TIMP1_GTAGCTAGTCTGTGAT-1	-0.200197	-0.223291	0.945071	1.08562
	TIMP1_GTAGCTATCTGCTTTA-1	0.00639455	-0.289151	1.02301	Senescent				TIMP1_GTAGCTATCTGCTTTA-1	-0.246062	-0.252379	0.836895	0.997989
	TIMP1_GTCAAGTGTAGATTAG-1	-0.0275982	-0.263229	1.06641	Senescent				TIMP1_GTCAAGTGTAGATTAG-1	-0.223291	-0.236782	0.85784	1.01679
	TIMP1_GTCATCCCAGAGTGAC-1	0.0747007	-0.343657	0.92336	Senescent				TIMP1_GTCATCCCAGAGTGAC-1	-0.295607	-0.301894	0.77636	0.833529
	TIMP1_GTCATGATCCAGCTCT-1	0.0502399	-0.308672	1.03859	Senescent				TIMP1_GTCATGATCCAGCTCT-1	-0.263229	-0.26805	0.869298	1.00474
	TIMP1_GTCATTTAGAAGCGAA-1	0.0557871	-0.315858	1.0163	Senescent				TIMP1_GTCATTTAGAAGCGAA-1	-0.272462	-0.277657	0.839017	0.952445
	TIMP1_GTCGAATAGCATGTTC-1	-0.0264677	-0.257937	1.09661	Senescent				TIMP1_GTCGAATAGCATGTTC-1	-0.200197	-0.236782	0.97327	1.01978
	TIMP1_GTCGTTCCATGTCTAG-1	0.0607146	-0.315858	1.02934	Senescent				TIMP1_GTCGTTCCATGTCTAG-1	-0.26805	-0.272462	0.873531	1.00169
	TIMP1_GTCTACCGTGCGAGTA-1	0.084685	-0.343657	0.949771	Senescent				TIMP1_GTCTACCGTGCGAGTA-1	-0.301894	-0.308672	0.772161	0.8127
	TIMP1_GTGACGCCACCTTCCA-1	0.0664569	-0.246062	1.4035	Senescent				TIMP1_GTGACGCCACCTTCCA-1	-0.223291	-0.236782	1.10664	1.26559
	TIMP1_GTGAGGAAGGTGATCG-1	0.119214	-0.289151	1.32144	Senescent				TIMP1_GTGAGGAAGGTGATCG-1	-0.277657	-0.272462	0.981502	1.15644
	TIMP1_GTGAGGAGTAGCTTGT-1	0.0502864	-0.252379	1.32823	Senescent				TIMP1_GTGAGGAGTAGCTTGT-1	-0.223291	-0.236782	1.06386	1.22282
	TIMP1_GTGCTGGTCTACCAGA-1	-0.0014865	-0.252379	1.19128	Senescent				TIMP1_GTGCTGGTCTACCAGA-1	-0.223291	-0.236782	0.926912	1.08586
	TIMP1_GTGGAGAAGCATGATA-1	-0.0350287	-0.289151	0.913433	Senescent				TIMP1_GTGGAGAAGCATGATA-1	-0.223291	-0.236782	0.838184	0.997135
	TIMP1_GTGGGAATCTTGGTGA-1	0.0681197	-0.301894	1.12074	Senescent				TIMP1_GTGGGAATCTTGGTGA-1	-0.272462	-0.277657	0.871639	0.985067
	TIMP1_GTGGTTAGTACCGTCG-1	0.0702625	-0.246062	1.41357	Senescent				TIMP1_GTGGTTAGTACCGTCG-1	-0.200197	-0.223291	1.22915	1.3697
	TIMP1_GTGGTTAGTTGTTGCA-1	0.0566798	-0.327152	0.960577	Senescent				TIMP1_GTGGTTAGTTGTTGCA-1	-0.272462	-0.277657	0.841378	0.954806
	TIMP1_GTGTTAGAGTGGATTA-1	-0.0107555	-0.277657	1.03675	Senescent				TIMP1_GTGTTAGAGTGGATTA-1	-0.236782	-0.246062	0.836709	0.99666
	TIMP1_GTTCGCTGTGCCTACG-1	-0.00503401	-0.252379	1.1819	Senescent				TIMP1_GTTCGCTGTGCCTACG-1	-0.223291	-0.236782	0.917528	1.07648
	TIMP1_GTTCTATGTTCAATCG-1	0.00136675	-0.315858	0.872347	Senescent				TIMP1_GTTCTATGTTCAATCG-1	-0.263229	-0.26805	0.740016	0.875455
	TIMP1_GTTGAACCACCAGTAT-1	0.014634	-0.257937	1.20534	Senescent				TIMP1_GTTGAACCACCAGTAT-1	-0.223291	-0.236782	0.969555	1.12851
	TIMP1_GTTGTAGCATGACTCA-1	0.023597	-0.283305	1.09858	Senescent				TIMP1_GTTGTAGCATGACTCA-1	-0.277657	-0.289151	0.728571	0.787179
	TIMP1_GTTTGGACAATGTCAC-1	0.0806472	-0.246062	1.44104	Senescent				TIMP1_GTTTGGACAATGTCAC-1	-0.223291	-0.236782	1.14418	1.30313
	TIMP1_TAAGCGTGTGTGTTTG-1	0.0403978	-0.252379	1.30207	Senescent				TIMP1_TAAGCGTGTGTGTTTG-1	-0.223291	-0.236782	1.03771	1.19666
	TIMP1_TAATCTCTCCAAATGC-1	-0.02054	-0.283305	0.981823	Senescent				TIMP1_TAATCTCTCCAAATGC-1	-0.236782	-0.246062	0.810826	0.970777
	TIMP1_TAATTCCAGGACAGCT-1	-0.00197416	-0.289151	1.00087	Senescent				TIMP1_TAATTCCAGGACAGCT-1	-0.263229	-0.26805	0.731179	0.866618
	TIMP1_TACAGGTGTGGTCCGT-1	0.0566251	-0.263229	1.2892	Senescent				TIMP1_TACAGGTGTGGTCCGT-1	-0.223291	-0.236782	1.08063	1.23958
	TIMP1_TACATTCAGAACTCCT-1	0.0574548	-0.343657	0.877741	Senescent				TIMP1_TACATTCAGAACTCCT-1	-0.272462	-0.277657	0.843428	0.956856
	TIMP1_TACATTCCAACATACC-1	0.0482047	-0.257937	1.29414	Senescent				TIMP1_TACATTCCAACATACC-1	-0.223291	-0.236782	1.05836	1.21731
	TIMP1_TACCCGTTCGCCAGAC-1	0.0505969	-0.272462	1.22577	Senescent				TIMP1_TACCCGTTCGCCAGAC-1	-0.223291	-0.236782	1.06469	1.22364
	TIMP1_TACCGAAAGCCAGAGT-1	0.0786803	-0.308672	1.11382	Senescent				TIMP1_TACCGAAAGCCAGAGT-1	-0.257937	-0.252379	0.970291	1.1892
	TIMP1_TACCGAATCTCTCGAC-1	0.0639851	-0.308672	1.07495	Senescent				TIMP1_TACCGAATCTCTCGAC-1	-0.26805	-0.277657	0.882182	0.974131
	TIMP1_TACCGGGAGAACTCCT-1	-0.0308968	-0.272462	1.01019	Senescent				TIMP1_TACCGGGAGAACTCCT-1	-0.223291	-0.236782	0.849114	1.00807
	TIMP1_TACCTGCGTTTCTATC-1	0.0189016	-0.252379	1.24521	Senescent				TIMP1_TACCTGCGTTTCTATC-1	-0.223291	-0.236782	0.980844	1.13979
	TIMP1_TACGGTAAGTCTAGCT-1	0.0399521	-0.223291	1.4505	Senescent				TIMP1_TACGGTAAGTCTAGCT-1	-0.252379	-0.257937	0.894905	1.04802
	TIMP1_TACTTACGTCAGGTGA-1	0.0543765	-0.308672	1.04953	Senescent				TIMP1_TACTTACGTCAGGTGA-1	-0.272462	-0.263229	0.835285	1.04929
	TIMP1_TAGACCATCCATGATG-1	-0.0081272	-0.246062	1.20621	Senescent				TIMP1_TAGACCATCCATGATG-1	-0.223291	-0.200197	0.909346	1.32332
	TIMP1_TAGACTGAGAATCGCG-1	0.0318675	-0.308672	0.989991	Senescent				TIMP1_TAGACTGAGAATCGCG-1	-0.277657	-0.283305	0.750449	0.849802
	TIMP1_TAGACTGCAGTCACGC-1	0.00109007	-0.289151	1.00898	Senescent				TIMP1_TAGACTGCAGTCACGC-1	-0.263229	-0.272462	0.739284	0.843971
	TIMP1_TAGACTGGTTTCTATC-1	0.164249	-0.236782	1.70991	Senescent				TIMP1_TAGACTGGTTTCTATC-1	-0.246062	-0.252379	1.25446	1.41556
	TIMP1_TAGGTTGTCTTCTAAC-1	-0.0291495	-0.283305	0.959048	Senescent				TIMP1_TAGGTTGTCTTCTAAC-1	-0.223291	-0.236782	0.853736	1.01269
	TIMP1_TATTGCTAGCCAGTAG-1	-0.00109058	-0.295607	0.97	Senescent				TIMP1_TATTGCTAGCCAGTAG-1	-0.252379	-0.257937	0.786337	0.939447
	TIMP1_TCAAGCAGTTGGCCTG-1	-0.00822299	-0.283305	1.0144	Senescent				TIMP1_TCAAGCAGTTGGCCTG-1	-0.200197	-0.223291	1.02153	1.16208
	TIMP1_TCAAGTGTCTCGCCTA-1	0.140677	-0.236782	1.64756	Senescent				TIMP1_TCAAGTGTCTCGCCTA-1	-0.246062	-0.252379	1.19211	1.3532
	TIMP1_TCAATCTGTCACAGTT-1	-0.0232777	-0.257937	1.10505	Senescent				TIMP1_TCAATCTGTCACAGTT-1	-0.200197	-0.223291	0.981709	1.12226
	TIMP1_TCACGGGAGTAACCTC-1	0.0127771	-0.315858	0.90253	Senescent				TIMP1_TCACGGGAGTAACCTC-1	-0.263229	-0.272462	0.770199	0.874886
	TIMP1_TCACTCGCAGATCATC-1	0.0389802	-0.252379	1.29832	Senescent				TIMP1_TCACTCGCAGATCATC-1	-0.236782	-0.246062	0.968273	1.12822
	TIMP1_TCACTCGTCTGGGCCA-1	0.000595325	-0.315858	0.870307	Senescent				TIMP1_TCACTCGTCTGGGCCA-1	-0.263229	-0.26805	0.737975	0.873415
	TIMP1_TCAGCCTAGAGCATTA-1	0.0598596	-0.289151	1.16444	Senescent				TIMP1_TCAGCCTAGAGCATTA-1	-0.246062	-0.252379	0.978324	1.13942
	TIMP1_TCAGTCCAGTACTGTC-1	0.0701558	-0.295607	1.15847	Senescent				TIMP1_TCAGTCCAGTACTGTC-1	-0.272462	-0.277657	0.877026	0.990454
	TIMP1_TCAGTGATCACCCTGT-1	0.0470034	-0.308672	1.03003	Senescent				TIMP1_TCAGTGATCACCCTGT-1	-0.277657	-0.263229	0.790487	1.02979
	TIMP1_TCAGTTTAGTCGGCCT-1	0.00969727	-0.283305	1.06181	Senescent				TIMP1_TCAGTTTAGTCGGCCT-1	-0.263229	-0.26805	0.762052	0.897492
	TIMP1_TCATACTCAGTCGGAA-1	0.089553	-0.343657	0.962648	Senescent				TIMP1_TCATACTCAGTCGGAA-1	-0.308672	-0.301894	0.752042	0.872817
	TIMP1_TCATCATCATGACTCA-1	0.0317818	-0.263229	1.22348	Senescent				TIMP1_TCATCATCATGACTCA-1	-0.223291	-0.236782	1.01492	1.17387
	TIMP1_TCATGAGAGATGCAGC-1	0.0677662	-0.308672	1.08495	Senescent				TIMP1_TCATGAGAGATGCAGC-1	-0.272462	-0.26805	0.870704	1.0511
	TIMP1_TCATTACAGCCGAATG-1	-0.00777772	-0.283305	1.01558	Senescent				TIMP1_TCATTACAGCCGAATG-1	-0.236782	-0.246062	0.844586	1.00454
	TIMP1_TCATTGTTCTTCACGC-1	-0.0140714	-0.283305	0.998934	Senescent				TIMP1_TCATTGTTCTTCACGC-1	-0.246062	-0.252379	0.782758	0.943851
	TIMP1_TCCAGAACATACAGGG-1	0.0457722	-0.327152	0.931723	Senescent				TIMP1_TCCAGAACATACAGGG-1	-0.263229	-0.289151	0.85748	0.845838
	TIMP1_TCCAGAATCTATTCGT-1	0.0209145	-0.308672	0.961018	Senescent				TIMP1_TCCAGAATCTATTCGT-1	-0.246062	-0.252379	0.875304	1.0364
	TIMP1_TCCAGAATCTGCAGCG-1	0.044973	-0.252379	1.31418	Senescent				TIMP1_TCCAGAATCTGCAGCG-1	-0.223291	-0.236782	1.04981	1.20876
	TIMP1_TCCGAAACACAATGTC-1	-0.0341595	-0.257937	1.07627	Senescent				TIMP1_TCCGAAACACAATGTC-1	-0.246062	-0.26805	0.729619	0.781479
	TIMP1_TCCGATCGTATGGAAT-1	0.0125172	-0.315858	0.901843	Senescent				TIMP1_TCCGATCGTATGGAAT-1	-0.263229	-0.26805	0.769512	0.904951
	TIMP1_TCCGTGTTCATCTACT-1	-0.00317506	-0.246062	1.2193	Senescent				TIMP1_TCCGTGTTCATCTACT-1	-0.223291	-0.200197	0.922445	1.33642
	TIMP1_TCCGTGTTCGCACGAC-1	-0.00687095	-0.277657	1.04703	Senescent				TIMP1_TCCGTGTTCGCACGAC-1	-0.246062	-0.252379	0.801805	0.962898
	TIMP1_TCCTAATAGTAGAATC-1	-0.00112109	-0.308672	0.902728	Senescent				TIMP1_TCCTAATAGTAGAATC-1	-0.257937	-0.263229	0.759196	0.902484
	TIMP1_TCCTTTCAGTTGCGCC-1	0.080796	-0.246062	1.44143	Senescent				TIMP1_TCCTTTCAGTTGCGCC-1	-0.223291	-0.236782	1.14457	1.30352
	TIMP1_TCCTTTCCATAGGCGA-1	0.00110398	-0.289151	1.00901	Senescent				TIMP1_TCCTTTCCATAGGCGA-1	-0.236782	-0.246062	0.86808	1.02803
	TIMP1_TCGGGCACAAATCAGA-1	-0.0110717	-0.289151	0.976805	Senescent				TIMP1_TCGGGCACAAATCAGA-1	-0.236782	-0.246062	0.835872	0.995824
	TIMP1_TCGTCCAGTTCTGAGT-1	0.0405037	-0.272462	1.19907	Senescent				TIMP1_TCGTCCAGTTCTGAGT-1	-0.236782	-0.246062	0.972303	1.13225
	TIMP1_TCTAACTTCTACGCAA-1	0.0247666	-0.308672	0.971208	Senescent				TIMP1_TCTAACTTCTACGCAA-1	-0.277657	-0.289151	0.731665	0.790273
	TIMP1_TCTACATTCTGCGAGC-1	0.0609836	-0.315858	1.03005	Senescent				TIMP1_TCTACATTCTGCGAGC-1	-0.252379	-0.246062	0.950539	1.18643
	TIMP1_TCTATCAGTTGCGGAA-1	0.0488643	-0.315858	0.99799	Senescent				TIMP1_TCTATCAGTTGCGGAA-1	-0.277657	-0.283305	0.79541	0.894762
	TIMP1_TCTCAGCTCTTTGGAG-1	-0.0231014	-0.257937	1.10552	Senescent				TIMP1_TCTCAGCTCTTTGGAG-1	-0.223291	-0.236782	0.869735	1.02869
	TIMP1_TCTCCGACACGCTGCA-1	0.0401947	-0.327152	0.916969	Senescent				TIMP1_TCTCCGACACGCTGCA-1	-0.283305	-0.289151	0.744978	0.831084
	TIMP1_TCTGCCAAGGTGATCG-1	0.0913703	-0.257937	1.40832	Senescent				TIMP1_TCTGCCAAGGTGATCG-1	-0.246062	-0.252379	1.06168	1.22277
	TIMP1_TCTGGCTCATTCAGCA-1	-0.0181469	-0.289151	0.95809	Senescent				TIMP1_TCTGGCTCATTCAGCA-1	-0.236782	-0.246062	0.817157	0.977108
	TIMP1_TCTGTCGCAAACACCT-1	0.032554	-0.252379	1.28133	Senescent				TIMP1_TCTGTCGCAAACACCT-1	-0.200197	-0.223291	1.1294	1.26995
	TIMP1_TGAACGTCAAGGGCAT-1	-0.0321856	-0.246062	1.14256	Senescent				TIMP1_TGAACGTCAAGGGCAT-1	-0.200197	-0.223291	0.958145	1.0987
	TIMP1_TGACTCCCAGAGGTTG-1	0.0424422	-0.272462	1.20419	Senescent				TIMP1_TGACTCCCAGAGGTTG-1	-0.223291	-0.236782	1.04311	1.20207
	TIMP1_TGAGCATCACGACGAA-1	0.0279123	-0.257937	1.24046	Senescent				TIMP1_TGAGCATCACGACGAA-1	-0.223291	-0.236782	1.00468	1.16363
	TIMP1_TGAGCATCATAGCTGT-1	0.00390117	-0.252379	1.20553	Senescent				TIMP1_TGAGCATCATAGCTGT-1	-0.246062	-0.223291	0.8303	1.19416
	TIMP1_TGAGTCAAGTTTCTTC-1	-0.021982	-0.26805	1.05647	Senescent				TIMP1_TGAGTCAAGTTTCTTC-1	-0.236782	-0.246062	0.807012	0.966963
	TIMP1_TGATCTTAGGTTCATC-1	0.0573924	-0.327152	0.962462	Senescent				TIMP1_TGATCTTAGGTTCATC-1	-0.272462	-0.277657	0.843263	0.956691
	TIMP1_TGATGCACAAGAAATC-1	0.0621883	-0.343657	0.890262	Senescent				TIMP1_TGATGCACAAGAAATC-1	-0.277657	-0.272462	0.830655	1.00559
	TIMP1_TGATGCATCCCAAGTA-1	0.0823329	-0.283305	1.25395	Senescent				TIMP1_TGATGCATCCCAAGTA-1	-0.257937	-0.263229	0.979953	1.12324
	TIMP1_TGATGGTCACGGTGTC-1	0.0775059	-0.246062	1.43273	Senescent				TIMP1_TGATGGTCACGGTGTC-1	-0.223291	-0.236782	1.13587	1.29482
	TIMP1_TGATTTCAGAAGATCT-1	0.24471	-0.236782	1.92275	Senescent				TIMP1_TGATTTCAGAAGATCT-1	-0.246062	-0.252379	1.4673	1.62839
	TIMP1_TGCAGATAGACTAAGT-1	0.0552407	-0.343657	0.871884	Senescent				TIMP1_TGCAGATAGACTAAGT-1	-0.277657	-0.272462	0.812277	0.987213
	TIMP1_TGCAGTAAGTCATACC-1	-0.046832	-0.257937	1.04274	Senescent				TIMP1_TGCAGTAAGTCATACC-1	-0.223291	-0.200197	0.806962	1.22093
	TIMP1_TGCGACGAGCGCCCAT-1	0.0832213	-0.295607	1.19303	Senescent				TIMP1_TGCGACGAGCGCCCAT-1	-0.283305	-0.277657	0.858795	1.02502
	TIMP1_TGCGGGTAGTATAACG-1	0.0256509	-0.308672	0.973547	Senescent				TIMP1_TGCGGGTAGTATAACG-1	-0.272462	-0.283305	0.759299	0.833357
	TIMP1_TGCGGGTGTTCAATCG-1	0.0603502	-0.327152	0.970286	Senescent				TIMP1_TGCGGGTGTTCAATCG-1	-0.26805	-0.272462	0.872567	1.00073
	TIMP1_TGCTTGCAGCACCAGA-1	-0.044325	-0.272462	0.974673	Senescent				TIMP1_TGCTTGCAGCACCAGA-1	-0.223291	-0.236782	0.813593	0.972544
	TIMP1_TGGAGGACAAGACCGA-1	0.230496	-0.236782	1.88515	Senescent				TIMP1_TGGAGGACAAGACCGA-1	-0.252379	-0.246062	1.39894	1.63483
	TIMP1_TGGAGGACAGGAAGTC-1	0.0195181	-0.315858	0.920362	Senescent				TIMP1_TGGAGGACAGGAAGTC-1	-0.26805	-0.277657	0.764556	0.856504
	TIMP1_TGGATCATCCATCTAT-1	-0.00521631	-0.263229	1.12561	Senescent				TIMP1_TGGATCATCCATCTAT-1	-0.236782	-0.246062	0.851361	1.01131
	TIMP1_TGGATGTCATACAGGG-1	0.0055544	-0.295607	0.987578	Senescent				TIMP1_TGGATGTCATACAGGG-1	-0.246062	-0.252379	0.834673	0.995767
	TIMP1_TGGATGTGTGCTTATG-1	0.00910065	-0.315858	0.892805	Senescent				TIMP1_TGGATGTGTGCTTATG-1	-0.246062	-0.252379	0.844054	1.00515
	TIMP1_TGGGCGTTCTATCGGA-1	-0.00984736	-0.246062	1.20165	Senescent				TIMP1_TGGGCGTTCTATCGGA-1	-0.200197	-0.223291	1.01724	1.15779
	TIMP1_TGGGTTAGTTGATCGT-1	0.0305569	-0.308672	0.986524	Senescent				TIMP1_TGGGTTAGTTGATCGT-1	-0.257937	-0.263229	0.842992	0.986281
	TIMP1_TGTAACGAGGGCCCTT-1	0.0521099	-0.246062	1.36555	Senescent				TIMP1_TGTAACGAGGGCCCTT-1	-0.223291	-0.236782	1.06869	1.22764
	TIMP1_TGTAGACGTAACCCGC-1	-0.01111	-0.26805	1.08523	Senescent				TIMP1_TGTAGACGTAACCCGC-1	-0.200197	-0.223291	1.0139	1.15445
	TIMP1_TGTCCACTCAGTCCGG-1	0.0665669	-0.246062	1.40379	Senescent				TIMP1_TGTCCACTCAGTCCGG-1	-0.223291	-0.236782	1.10693	1.26588
	TIMP1_TGTGCGGAGGAACTCG-1	0.0651566	-0.295607	1.14524	Senescent				TIMP1_TGTGCGGAGGAACTCG-1	-0.272462	-0.26805	0.863801	1.0442
	TIMP1_TGTGGCGGTTCAAACC-1	0.00252782	-0.257937	1.17331	Senescent				TIMP1_TGTGGCGGTTCAAACC-1	-0.200197	-0.223291	1.04997	1.19052
	TIMP1_TGTGTGACAACCAGAG-1	0.00498512	-0.263229	1.1526	Senescent				TIMP1_TGTGTGACAACCAGAG-1	-0.246062	-0.252379	0.833167	0.994261
	TIMP1_TGTGTGATCGCCACTT-1	0.0429337	-0.246062	1.34127	Senescent				TIMP1_TGTGTGATCGCCACTT-1	-0.223291	-0.236782	1.04441	1.20337
	TIMP1_TGTTCCGAGCGCCTTG-1	0.0557171	-0.246062	1.37509	Senescent				TIMP1_TGTTCCGAGCGCCTTG-1	-0.223291	-0.236782	1.07823	1.23718
	TIMP1_TGTTGAGCAGCGCTTG-1	0.00970394	-0.315858	0.894401	Senescent				TIMP1_TGTTGAGCAGCGCTTG-1	-0.263229	-0.26805	0.76207	0.897509
	TIMP1_TGTTTGTGTCCGATCG-1	0.0784459	-0.301894	1.14806	Senescent				TIMP1_TGTTTGTGTCCGATCG-1	-0.277657	-0.272462	0.873661	1.0486
	TIMP1_TTACAGGTCCTCTCTT-1	0.0624581	-0.295607	1.1381	Senescent				TIMP1_TTACAGGTCCTCTCTT-1	-0.263229	-0.257937	0.901618	1.10755
	TIMP1_TTACCGCTCGGTCAGC-1	0.0662064	-0.301894	1.11568	Senescent				TIMP1_TTACCGCTCGGTCAGC-1	-0.263229	-0.26805	0.911533	1.04697
	TIMP1_TTACGCCAGCCGATAG-1	-0.0438568	-0.283305	0.920144	Senescent				TIMP1_TTACGCCAGCCGATAG-1	-0.223291	-0.236782	0.814832	0.973783
	TIMP1_TTACGTTTCCATTTCA-1	-0.0279279	-0.263229	1.06554	Senescent				TIMP1_TTACGTTTCCATTTCA-1	-0.236782	-0.246062	0.791283	0.951235
	TIMP1_TTACGTTTCGCTACAA-1	-0.0198221	-0.295607	0.920451	Senescent				TIMP1_TTACGTTTCGCTACAA-1	-0.223291	-0.200197	0.87841	1.29238
	TIMP1_TTACTGTAGAGTCTTC-1	-0.0409815	-0.26805	1.00621	Senescent				TIMP1_TTACTGTAGAGTCTTC-1	-0.236782	-0.246062	0.756753	0.916704
	TIMP1_TTAGGCAAGTAACGAT-1	-0.00275908	-0.308672	0.898395	Senescent				TIMP1_TTAGGCAAGTAACGAT-1	-0.246062	-0.252379	0.812682	0.973775
	TIMP1_TTAGGCAGTGCTCGTG-1	-0.0107312	-0.289151	0.977706	Senescent				TIMP1_TTAGGCAGTGCTCGTG-1	-0.246062	-0.236782	0.791593	1.06141
	TIMP1_TTCAATCGTACGATCT-1	0.0444117	-0.263229	1.25689	Senescent				TIMP1_TTCAATCGTACGATCT-1	-0.223291	-0.236782	1.04832	1.20728
	TIMP1_TTCACGCGTTAAGGAT-1	0.0300658	-0.327152	0.890176	Senescent				TIMP1_TTCACGCGTTAAGGAT-1	-0.246062	-0.252379	0.899512	1.06061
	TIMP1_TTCAGGAGTAGGTACG-1	0.065309	-0.252379	1.36797	Senescent				TIMP1_TTCAGGAGTAGGTACG-1	-0.223291	-0.236782	1.1036	1.26255
	TIMP1_TTCATTGTCTTAGGAC-1	0.0476173	-0.315858	0.994692	Senescent				TIMP1_TTCATTGTCTTAGGAC-1	-0.263229	-0.26805	0.862361	0.9978
	TIMP1_TTCGATTAGGAGCAAA-1	0.0143582	-0.289151	1.04407	Senescent				TIMP1_TTCGATTAGGAGCAAA-1	-0.246062	-0.236782	0.857961	1.12778
	TIMP1_TTCGGTCGTCCGCAGT-1	0.0490715	-0.257937	1.29643	Senescent				TIMP1_TTCGGTCGTCCGCAGT-1	-0.223291	-0.236782	1.06065	1.2196
	TIMP1_TTCTAACGTCTAGGCC-1	-0.00377006	-0.246062	1.21773	Senescent				TIMP1_TTCTAACGTCTAGGCC-1	-0.200197	-0.223291	1.03331	1.17386
	TIMP1_TTCTAACTCCCGTGAG-1	0.00892851	-0.236782	1.29905	Senescent				TIMP1_TTCTAACTCCCGTGAG-1	-0.200197	-0.223291	1.0669	1.20745
	TIMP1_TTCTCTCAGAAACTAC-1	0.0494838	-0.327152	0.941541	Senescent				TIMP1_TTCTCTCAGAAACTAC-1	-0.283305	-0.272462	0.76955	0.971985
	TIMP1_TTCTCTCCATGTGTCA-1	0.0635878	-0.246062	1.39591	Senescent				TIMP1_TTCTCTCCATGTGTCA-1	-0.223291	-0.236782	1.09905	1.258
	TIMP1_TTGTTGTAGGATTCCT-1	-0.0312578	-0.277657	0.98252	Senescent				TIMP1_TTGTTGTAGGATTCCT-1	-0.223291	-0.236782	0.848159	1.00711
	TIMP1_TTGTTTGGTTGCAAGG-1	0.0689143	-0.252379	1.37751	Senescent				TIMP1_TTGTTTGGTTGCAAGG-1	-0.223291	-0.236782	1.11314	1.27209
	TIMP1_TTGTTTGTCGGTAGGA-1	-0.00511892	-0.257937	1.15309	Senescent				TIMP1_TTGTTTGTCGGTAGGA-1	-0.223291	-0.236782	0.917303	1.07625
	TIMP1_TTTACGTCATTGACCA-1	0.0853715	-0.236782	1.50126	Senescent				TIMP1_TTTACGTCATTGACCA-1	-0.223291	-0.246062	1.15667	1.25094
	TIMP1_TTTCATGAGTTACGTC-1	0.0698769	-0.308672	1.09054	Senescent				TIMP1_TTTCATGAGTTACGTC-1	-0.26805	-0.263229	0.897768	1.09029
	TIMP1_TTTCCTCTCCTTCTAA-1	0.047033	-0.315858	0.993146	Senescent				TIMP1_TTTCCTCTCCTTCTAA-1	-0.283305	-0.289151	0.763067	0.849173
	TIMP1_TTTGACTCAATAAGGT-1	0.058376	-0.327152	0.965063	Senescent				TIMP1_TTTGACTCAATAAGGT-1	-0.277657	-0.272462	0.820571	0.995507
	TIMP1_TTTGACTGTAGCTAAA-1	0.0727244	-0.252379	1.38759	Senescent				TIMP1_TTTGACTGTAGCTAAA-1	-0.223291	-0.236782	1.12322	1.28217
	TIMP1_TTTGGAGCAATCGCAT-1	0.0806064	-0.301894	1.15377	Senescent				TIMP1_TTTGGAGCAATCGCAT-1	-0.283305	-0.277657	0.851877	1.0181
	TIMP1_TTTGGTTCAGAATCGG-1	0.127044	-0.315858	1.20479	Senescent				TIMP1_TTTGGTTCAGAATCGG-1	-0.272462	-0.26805	1.02751	1.2079
	PTEN2_AAACGAACACGTTCGG-1	-0.0736816	-0.372455	0.382741	Not senescent				PTEN2_AAACGAACACGTTCGG-1	-0.289151	-0.277657	0.415287	0.609967
	PTEN2_AAACGAATCAAGCCTA-1	-0.0664798	-0.372455	0.401792	Not senescent				PTEN2_AAACGAATCAAGCCTA-1	-0.301894	-0.308672	0.372292	0.41283
	PTEN2_AAAGAACGTACTAAGA-1	-0.0167271	-0.372455	0.5334	Not senescent				PTEN2_AAAGAACGTACTAAGA-1	-0.289151	-0.283305	0.565947	0.721257
	PTEN2_AAAGGATAGCGTGAGT-1	-0.060149	-0.372455	0.418538	Not senescent				PTEN2_AAAGGATAGCGTGAGT-1	-0.301894	-0.308672	0.389038	0.429577
	PTEN2_AAAGGATCAACCGTGC-1	-0.0357321	-0.343657	0.631237	Not senescent				PTEN2_AAAGGATCAACCGTGC-1	-0.295607	-0.301894	0.484237	0.541406
	PTEN2_AAAGGGCTCGATGCAT-1	0.0072366	-0.343657	0.744901	Not senescent				PTEN2_AAAGGGCTCGATGCAT-1	-0.283305	-0.301894	0.657796	0.65507
	PTEN2_AAAGGGCTCGGAGATG-1	-0.0205855	-0.372455	0.523194	Not senescent				PTEN2_AAAGGGCTCGGAGATG-1	-0.295607	-0.301894	0.524304	0.581473
	PTEN2_AAAGGTAGTGTCATCA-1	-0.0485632	-0.343657	0.597296	Not senescent				PTEN2_AAAGGTAGTGTCATCA-1	-0.295607	-0.301894	0.450296	0.507465
	PTEN2_AAAGTCCCACGAAGAC-1	-0.000105291	-0.372455	0.577369	Not senescent				PTEN2_AAAGTCCCACGAAGAC-1	-0.295607	-0.301894	0.578479	0.635648
	PTEN2_AAAGTCCCATATACCG-1	-0.00439817	-0.343657	0.714124	Not senescent				PTEN2_AAAGTCCCATATACCG-1	-0.315858	-0.327152	0.468528	0.44823
	PTEN2_AACAAAGAGTTCACTG-1	-0.0254587	-0.372455	0.510303	Not senescent				PTEN2_AACAAAGAGTTCACTG-1	-0.289151	-0.295607	0.542849	0.612407
	PTEN2_AACAAAGTCGTTCGCT-1	-0.0461026	-0.372455	0.455694	Not senescent				PTEN2_AACAAAGTCGTTCGCT-1	-0.295607	-0.308672	0.456805	0.466733
	PTEN2_AACAAGAAGTCAGGGT-1	-0.0473114	-0.343657	0.600607	Not senescent				PTEN2_AACAAGAAGTCAGGGT-1	-0.308672	-0.315858	0.390001	0.41344
	PTEN2_AACAAGATCGTCTACC-1	-0.0115343	-0.372455	0.547136	Not senescent				PTEN2_AACAAGATCGTCTACC-1	-0.295607	-0.301894	0.548247	0.605416
	PTEN2_AACAGGGAGGTACATA-1	-0.0344499	-0.372455	0.486519	Not senescent				PTEN2_AACAGGGAGGTACATA-1	-0.295607	-0.301894	0.487629	0.544798
	PTEN2_AACCCAAAGCGAGAAA-1	-0.0348858	-0.343657	0.633476	Not senescent				PTEN2_AACCCAAAGCGAGAAA-1	-0.327152	-0.315858	0.332891	0.446309
	PTEN2_AACCCAAGTATGAAAC-1	-0.0244594	-0.372455	0.512946	Not senescent				PTEN2_AACCCAAGTATGAAAC-1	-0.315858	-0.327152	0.41546	0.395162
	PTEN2_AACCCAAGTTACCTGA-1	-0.0239515	-0.343657	0.6624	Not senescent				PTEN2_AACCCAAGTTACCTGA-1	-0.289151	-0.283305	0.546836	0.702146
	PTEN2_AACCTGAGTACTGCGC-1	-0.0115704	-0.372455	0.547041	Not senescent				PTEN2_AACCTGAGTACTGCGC-1	-0.308672	-0.315858	0.484545	0.507984
	PTEN2_AACCTTTCATACTGAC-1	-0.0233655	-0.372455	0.51584	Not senescent				PTEN2_AACCTTTCATACTGAC-1	-0.295607	-0.301894	0.51695	0.574119
	PTEN2_AACCTTTGTCCTCATC-1	-0.0168534	-0.372455	0.533066	Not senescent				PTEN2_AACCTTTGTCCTCATC-1	-0.289151	-0.295607	0.565612	0.63517
	PTEN2_AACCTTTTCTAACGCA-1	-0.0438639	-0.372455	0.461616	Not senescent				PTEN2_AACCTTTTCTAACGCA-1	-0.295607	-0.301894	0.462727	0.519896
	PTEN2_AACGGGATCCTAGCGG-1	-0.0570218	-0.289151	0.855256	Not senescent				PTEN2_AACGGGATCCTAGCGG-1	-0.252379	-0.257937	0.638384	0.791495
	PTEN2_AACGGGATCTCACTCG-1	-0.014732	-0.372455	0.538678	Not senescent				PTEN2_AACGGGATCTCACTCG-1	-0.301894	-0.308672	0.509178	0.549716
	PTEN2_AACGTCAGTTGCGGAA-1	-0.0221282	-0.372455	0.519113	Not senescent				PTEN2_AACGTCAGTTGCGGAA-1	-0.315858	-0.327152	0.421627	0.401329
	PTEN2_AACTTCTTCTTACGGA-1	-0.0543336	-0.327152	0.666918	Not senescent				PTEN2_AACTTCTTCTTACGGA-1	-0.295607	-0.301894	0.435032	0.492201
	PTEN2_AAGAACACAATTCTTC-1	-0.0374517	-0.343657	0.626689	Not senescent				PTEN2_AAGAACACAATTCTTC-1	-0.308672	-0.315858	0.416082	0.439522
	PTEN2_AAGACAACAATGTCAC-1	-0.0290207	-0.372455	0.50088	Not senescent				PTEN2_AAGACAACAATGTCAC-1	-0.308672	-0.327152	0.438384	0.383097
	PTEN2_AAGCGAGCATAACAGA-1	-0.0295266	-0.343657	0.647652	Not senescent				PTEN2_AAGCGAGCATAACAGA-1	-0.308672	-0.315858	0.437046	0.460486
	PTEN2_AAGCGTTTCCTAAGTG-1	-0.0183946	-0.372455	0.528989	Not senescent				PTEN2_AAGCGTTTCCTAAGTG-1	-0.301894	-0.315858	0.499489	0.489933
	PTEN2_AAGGTAAAGAGAGTGA-1	-0.0369964	-0.372455	0.479783	Not senescent				PTEN2_AAGGTAAAGAGAGTGA-1	-0.315858	-0.327152	0.382297	0.361999
	PTEN2_AAGGTAACAATTTCCT-1	-0.00739848	-0.327152	0.791073	Not senescent				PTEN2_AAGGTAACAATTTCCT-1	-0.277657	-0.289151	0.64658	0.705188
	PTEN2_AAGGTAATCTGAGCAT-1	-0.017164	-0.372455	0.532244	Not senescent				PTEN2_AAGGTAATCTGAGCAT-1	-0.295607	-0.289151	0.533355	0.679356
	PTEN2_AAGTACCGTGGTTCTA-1	-0.0107684	-0.343657	0.697273	Not senescent				PTEN2_AAGTACCGTGGTTCTA-1	-0.283305	-0.295607	0.610168	0.651267
	PTEN2_AAGTCGTCATTGACCA-1	0.00261733	-0.372455	0.584571	Not senescent				PTEN2_AAGTCGTCATTGACCA-1	-0.315858	-0.327152	0.487085	0.466787
	PTEN2_AAGTCGTTCTTTGCGC-1	-0.0125897	-0.372455	0.544344	Not senescent				PTEN2_AAGTCGTTCTTTGCGC-1	-0.308672	-0.315858	0.481848	0.505288
	PTEN2_AAGTGAATCTTTGCAT-1	-0.00868403	-0.343657	0.702786	Not senescent				PTEN2_AAGTGAATCTTTGCAT-1	-0.295607	-0.289151	0.555786	0.701787
	PTEN2_AAGTTCGGTCCAAATC-1	-0.0300049	-0.372455	0.498277	Not senescent				PTEN2_AAGTTCGGTCCAAATC-1	-0.301894	-0.308672	0.468777	0.509315
	PTEN2_AATCGTGCACGATAGG-1	-0.0751371	-0.417725	0.14606	Not senescent				PTEN2_AATCGTGCACGATAGG-1	-0.343657	-0.327152	0.14606	0.261107
	PTEN2_AATGAAGCACTAACCA-1	-0.0583764	-0.327152	0.656224	Not senescent				PTEN2_AATGAAGCACTAACCA-1	-0.315858	-0.308672	0.325741	0.434266
	PTEN2_AATGAAGTCCGCGATG-1	-0.0569553	-0.372455	0.426986	Not senescent				PTEN2_AATGAAGTCCGCGATG-1	-0.301894	-0.308672	0.397486	0.438025
	PTEN2_AATGAAGTCGACGACC-1	-0.0302775	-0.343657	0.645666	Not senescent				PTEN2_AATGAAGTCGACGACC-1	-0.295607	-0.301894	0.498666	0.555835
	PTEN2_AATGAAGTCTGATGGT-1	-0.0590759	-0.343657	0.569487	Not senescent				PTEN2_AATGAAGTCTGATGGT-1	-0.308672	-0.315858	0.358881	0.38232
	PTEN2_AATGACCCAATCTCGA-1	-0.0357748	-0.372455	0.483014	Not senescent				PTEN2_AATGACCCAATCTCGA-1	-0.295607	-0.301894	0.484124	0.541293
	PTEN2_AATGGCTCAACAACAA-1	-0.0379855	-0.372455	0.477166	Not senescent				PTEN2_AATGGCTCAACAACAA-1	-0.315858	-0.308672	0.37968	0.488205
	PTEN2_AATGGCTCAGCGAGTA-1	-0.0423783	-0.327152	0.698543	Not senescent				PTEN2_AATGGCTCAGCGAGTA-1	-0.272462	-0.26805	0.579344	0.759739
	PTEN2_AATGGCTTCTGGTCAA-1	-0.00727191	-0.343657	0.706522	Not senescent				PTEN2_AATGGCTTCTGGTCAA-1	-0.301894	-0.295607	0.528912	0.660516
	PTEN2_AATTCCTGTAAGAACT-1	-0.0105652	-0.372455	0.5497	Not senescent				PTEN2_AATTCCTGTAAGAACT-1	-0.289151	-0.295607	0.582246	0.651804
	PTEN2_AATTCCTGTATTGAGA-1	-0.0396303	-0.372455	0.472815	Not senescent				PTEN2_AATTCCTGTATTGAGA-1	-0.301894	-0.308672	0.443315	0.483854
	PTEN2_AATTTCCGTACAGAGC-1	-0.0308264	-0.372455	0.496104	Not senescent				PTEN2_AATTTCCGTACAGAGC-1	-0.295607	-0.301894	0.497214	0.554383
	PTEN2_ACACAGTGTCACTCGG-1	-0.0114339	-0.372455	0.547402	Not senescent				PTEN2_ACACAGTGTCACTCGG-1	-0.308672	-0.327152	0.484906	0.429618
	PTEN2_ACACCAAGTGGCAGAT-1	-0.0352886	-0.372455	0.4843	Not senescent				PTEN2_ACACCAAGTGGCAGAT-1	-0.308672	-0.301894	0.421804	0.54258
	PTEN2_ACACCAATCGATCCCT-1	-0.0589399	-0.343657	0.569847	Not senescent				PTEN2_ACACCAATCGATCCCT-1	-0.301894	-0.308672	0.392237	0.432775
	PTEN2_ACACTGATCTGCTTTA-1	-0.0198226	-0.372455	0.525212	Not senescent				PTEN2_ACACTGATCTGCTTTA-1	-0.301894	-0.315858	0.495712	0.486155
	PTEN2_ACAGCCGTCATCGACA-1	-0.00734437	-0.372455	0.55822	Not senescent				PTEN2_ACAGCCGTCATCGACA-1	-0.301894	-0.315858	0.52872	0.519163
	PTEN2_ACAGGGATCATGCATG-1	-0.00330966	-0.343657	0.717003	Not senescent				PTEN2_ACAGGGATCATGCATG-1	-0.289151	-0.283305	0.601439	0.756749
	PTEN2_ACATCCCCATGAATAG-1	-0.0236264	-0.372455	0.51515	Not senescent				PTEN2_ACATCCCCATGAATAG-1	-0.327152	-0.315858	0.362676	0.476093
	PTEN2_ACATCCCGTGACACAG-1	-0.012145	-0.372455	0.545521	Not senescent				PTEN2_ACATCCCGTGACACAG-1	-0.295607	-0.301894	0.546631	0.6038
	PTEN2_ACATCCCGTGGCTCTG-1	0.0131376	-0.343657	0.76051	Not senescent				PTEN2_ACATCCCGTGGCTCTG-1	-0.26805	-0.283305	0.747677	0.800256
	PTEN2_ACATCCCTCATAGACC-1	-0.0117019	-0.372455	0.546693	Not senescent				PTEN2_ACATCCCTCATAGACC-1	-0.327152	-0.343657	0.394219	0.313862
	PTEN2_ACATGCATCCTTCACG-1	-0.0448656	-0.343657	0.607077	Not senescent				PTEN2_ACATGCATCCTTCACG-1	-0.308672	-0.315858	0.39647	0.41991
	PTEN2_ACATTTCAGGGTCAAC-1	-0.0174447	-0.372455	0.531502	Not senescent				PTEN2_ACATTTCAGGGTCAAC-1	-0.301894	-0.315858	0.502002	0.492446
	PTEN2_ACATTTCCATGAGGGT-1	-0.0206074	-0.343657	0.671246	Not senescent				PTEN2_ACATTTCCATGAGGGT-1	-0.252379	-0.263229	0.73471	0.850938
	PTEN2_ACCAACAAGGCACAAC-1	0.0174092	-0.343657	0.77181	Not senescent				PTEN2_ACCAACAAGGCACAAC-1	-0.295607	-0.301894	0.62481	0.681979
	PTEN2_ACCAACATCCGAGTGC-1	-0.00882241	-0.372455	0.55431	Not senescent				PTEN2_ACCAACATCCGAGTGC-1	-0.327152	-0.315858	0.401836	0.515254
	PTEN2_ACCACAAAGAGCACTG-1	-0.0365839	-0.343657	0.628984	Not senescent				PTEN2_ACCACAAAGAGCACTG-1	-0.308672	-0.315858	0.418378	0.441818
	PTEN2_ACCACAATCAAATGCC-1	-0.0366127	-0.343657	0.628908	Not senescent				PTEN2_ACCACAATCAAATGCC-1	-0.295607	-0.301894	0.481908	0.539077
	PTEN2_ACCACAATCATGCGGC-1	-0.0228201	-0.343657	0.665393	Not senescent				PTEN2_ACCACAATCATGCGGC-1	-0.26805	-0.272462	0.65256	0.780722
	PTEN2_ACCATTTGTTCAAAGA-1	-0.0211731	-0.372455	0.521639	Not senescent				PTEN2_ACCATTTGTTCAAAGA-1	-0.315858	-0.343657	0.424154	0.288808
	PTEN2_ACCCAAAGTGGAATGC-1	-0.056638	-0.343657	0.575936	Not senescent				PTEN2_ACCCAAAGTGGAATGC-1	-0.295607	-0.301894	0.428936	0.486105
	PTEN2_ACCCAAATCTTCCCGA-1	-0.0376313	-0.343657	0.626214	Not senescent				PTEN2_ACCCAAATCTTCCCGA-1	-0.295607	-0.301894	0.479214	0.536383
	PTEN2_ACCGTTCAGGTTATAG-1	0.0160537	-0.343657	0.768224	Not senescent				PTEN2_ACCGTTCAGGTTATAG-1	-0.289151	-0.301894	0.65266	0.678393
	PTEN2_ACCTACCCAATGGCCC-1	-0.0653767	-0.372455	0.404709	Not senescent				PTEN2_ACCTACCCAATGGCCC-1	-0.283305	-0.277657	0.465715	0.631935
	PTEN2_ACCTGAACACGCGCTA-1	-0.0233717	-0.343657	0.663934	Not senescent				PTEN2_ACCTGAACACGCGCTA-1	-0.26805	-0.272462	0.651101	0.779263
	PTEN2_ACCTGAATCGATGGAG-1	-0.0690517	-0.327152	0.627985	Not senescent				PTEN2_ACCTGAATCGATGGAG-1	-0.289151	-0.295607	0.427535	0.497092
	PTEN2_ACGATCAAGTGCTACT-1	-0.0507784	-0.372455	0.443326	Not senescent				PTEN2_ACGATCAAGTGCTACT-1	-0.301894	-0.308672	0.413826	0.454364
	PTEN2_ACGATGTCAACGACAG-1	-0.0388377	-0.343657	0.623022	Not senescent				PTEN2_ACGATGTCAACGACAG-1	-0.308672	-0.315858	0.412416	0.435856
	PTEN2_ACGATGTCATCTGTTT-1	-0.0136754	-0.372455	0.541473	Not senescent				PTEN2_ACGATGTCATCTGTTT-1	-0.301894	-0.308672	0.511973	0.552511
	PTEN2_ACGCACGGTTTCACAG-1	0.000173791	-0.343657	0.726218	Not senescent				PTEN2_ACGCACGGTTTCACAG-1	-0.277657	-0.283305	0.666611	0.765964
	PTEN2_ACGGTCGCAAGAGCTG-1	-0.038511	-0.301894	0.838678	Not senescent				PTEN2_ACGGTCGCAAGAGCTG-1	-0.252379	-0.257937	0.68735	0.84046
	PTEN2_ACGGTCGGTTCATCTT-1	0.0239009	-0.343657	0.788982	Not senescent				PTEN2_ACGGTCGGTTCATCTT-1	-0.295607	-0.301894	0.641982	0.699151
	PTEN2_ACGGTTAAGACATGCG-1	-0.0275654	-0.372455	0.50473	Not senescent				PTEN2_ACGGTTAAGACATGCG-1	-0.289151	-0.295607	0.537276	0.606834
	PTEN2_ACGGTTAAGGTCTTTG-1	-0.0344073	-0.343657	0.634742	Not senescent				PTEN2_ACGGTTAAGGTCTTTG-1	-0.289151	-0.283305	0.519178	0.674488
	PTEN2_ACGTAGTTCACTCTTA-1	-0.0271103	-0.343657	0.654044	Not senescent				PTEN2_ACGTAGTTCACTCTTA-1	-0.289151	-0.295607	0.53848	0.608038
	PTEN2_ACGTCCTTCGTCCTCA-1	0.0108951	-0.343657	0.754578	Not senescent				PTEN2_ACGTCCTTCGTCCTCA-1	-0.263229	-0.26805	0.765221	0.90066
	PTEN2_ACTATGGTCTACGGGC-1	-0.0486806	-0.343657	0.596985	Not senescent				PTEN2_ACTATGGTCTACGGGC-1	-0.308672	-0.315858	0.386379	0.409818
	PTEN2_ACTATGGTCTATGCCC-1	0.00354801	-0.372455	0.587033	Not senescent				PTEN2_ACTATGGTCTATGCCC-1	-0.295607	-0.301894	0.588143	0.645312
	PTEN2_ACTATTCAGAACTTCC-1	-0.0687247	-0.417725	0.163022	Not senescent				PTEN2_ACTATTCAGAACTTCC-1	-0.327152	-0.315858	0.243379	0.356797
	PTEN2_ACTATTCTCGCCAGTG-1	-0.0460676	-0.343657	0.603897	Not senescent				PTEN2_ACTATTCTCGCCAGTG-1	-0.308672	-0.315858	0.393291	0.416731
	PTEN2_ACTCTCGGTCGCTGCA-1	-0.0387864	-0.372455	0.475047	Not senescent				PTEN2_ACTCTCGGTCGCTGCA-1	-0.289151	-0.295607	0.507594	0.577152
	PTEN2_ACTGCAACATCCCGTT-1	-0.0110777	-0.372455	0.548344	Not senescent				PTEN2_ACTGCAACATCCCGTT-1	-0.308672	-0.315858	0.485848	0.509288
	PTEN2_ACTGTCCCATGATAGA-1	-0.0228499	-0.372455	0.517204	Not senescent				PTEN2_ACTGTCCCATGATAGA-1	-0.283305	-0.295607	0.578209	0.619308
	PTEN2_ACTGTGATCTTCGACC-1	-0.0143348	-0.372455	0.539728	Not senescent				PTEN2_ACTGTGATCTTCGACC-1	-0.295607	-0.301894	0.540839	0.598008
	PTEN2_ACTTAGGCACTCCTTG-1	-0.0621595	-0.372455	0.41322	Not senescent				PTEN2_ACTTAGGCACTCCTTG-1	-0.301894	-0.308672	0.38372	0.424258
	PTEN2_ACTTAGGCATGTGCCG-1	-0.0635122	-0.327152	0.642638	Not senescent				PTEN2_ACTTAGGCATGTGCCG-1	-0.308672	-0.301894	0.347145	0.467921
	PTEN2_ACTTATCCAGTTAGAA-1	-0.0420648	-0.372455	0.466376	Not senescent				PTEN2_ACTTATCCAGTTAGAA-1	-0.327152	-0.315858	0.313901	0.427319
	PTEN2_ACTTATCGTACCTAAC-1	-0.0352965	-0.372455	0.484279	Not senescent				PTEN2_ACTTATCGTACCTAAC-1	-0.295607	-0.315858	0.48539	0.445223
	PTEN2_ACTTATCGTGAGGCAT-1	-0.0147199	-0.308672	0.866756	Not senescent				PTEN2_ACTTATCGTGAGGCAT-1	-0.236782	-0.246062	0.826222	0.986173
	PTEN2_ACTTCCGGTATAGCTC-1	-0.00404704	-0.343657	0.715052	Not senescent				PTEN2_ACTTCCGGTATAGCTC-1	-0.289151	-0.295607	0.599488	0.669046
	PTEN2_ACTTCCGTCATCGTAG-1	-0.0106388	-0.327152	0.782502	Not senescent				PTEN2_ACTTCCGTCATCGTAG-1	-0.272462	-0.277657	0.663303	0.776731
	PTEN2_ACTTCGCCAACCAACT-1	-0.0244889	-0.417725	0.280037	Not senescent				PTEN2_ACTTCGCCAACCAACT-1	-0.315858	-0.308672	0.415382	0.523907
	PTEN2_ACTTCGCCAGACAAGC-1	-0.017178	-0.372455	0.532207	Not senescent				PTEN2_ACTTCGCCAGACAAGC-1	-0.301894	-0.308672	0.502707	0.543246
	PTEN2_ACTTTCACATAGGTAA-1	-0.0561786	-0.372455	0.429041	Not senescent				PTEN2_ACTTTCACATAGGTAA-1	-0.295607	-0.289151	0.430151	0.576152
	PTEN2_ACTTTCATCTTCTTCC-1	-0.0714384	-0.327152	0.621671	Not senescent				PTEN2_ACTTTCATCTTCTTCC-1	-0.315858	-0.308672	0.291189	0.399713
	PTEN2_ACTTTGTGTGCCCGTA-1	-0.00404084	-0.343657	0.715069	Not senescent				PTEN2_ACTTTGTGTGCCCGTA-1	-0.315858	-0.327152	0.469473	0.449175
	PTEN2_AGAAATGTCGACCCAG-1	-0.0502708	-0.372455	0.444668	Not senescent				PTEN2_AGAAATGTCGACCCAG-1	-0.308672	-0.301894	0.382172	0.502948
	PTEN2_AGAACAACAATCAAGA-1	-0.0381023	-0.372455	0.476857	Not senescent				PTEN2_AGAACAACAATCAAGA-1	-0.289151	-0.295607	0.509404	0.578962
	PTEN2_AGAACCTAGTCATTGC-1	-0.0217981	-0.372455	0.519986	Not senescent				PTEN2_AGAACCTAGTCATTGC-1	-0.283305	-0.289151	0.580992	0.667097
	PTEN2_AGAACCTTCAACTACG-1	-0.0177805	-0.372455	0.530614	Not senescent				PTEN2_AGAACCTTCAACTACG-1	-0.315858	-0.327152	0.433128	0.41283
	PTEN2_AGAAGCGGTACACGCC-1	-0.0436787	-0.372455	0.462106	Not senescent				PTEN2_AGAAGCGGTACACGCC-1	-0.301894	-0.308672	0.432606	0.473145
	PTEN2_AGACAAATCTAGACAC-1	-0.0289055	-0.372455	0.501185	Not senescent				PTEN2_AGACAAATCTAGACAC-1	-0.301894	-0.308672	0.471685	0.512224
	PTEN2_AGACAGGCACTACCCT-1	-0.0307357	-0.343657	0.644454	Not senescent				PTEN2_AGACAGGCACTACCCT-1	-0.289151	-0.301894	0.52889	0.554623
	PTEN2_AGACTCATCGTCAACA-1	-0.0272537	-0.372455	0.505555	Not senescent				PTEN2_AGACTCATCGTCAACA-1	-0.308672	-0.301894	0.443059	0.563834
	PTEN2_AGAGAATAGTTCCGTA-1	-0.0665686	-0.327152	0.634553	Not senescent				PTEN2_AGAGAATAGTTCCGTA-1	-0.295607	-0.301894	0.402667	0.459836
	PTEN2_AGAGAATCATCATCTT-1	-0.0509937	-0.372455	0.442756	Not senescent				PTEN2_AGAGAATCATCATCTT-1	-0.315858	-0.327152	0.345271	0.324973
	PTEN2_AGAGAATGTGTTGAGG-1	-0.0653395	-0.327152	0.637804	Not senescent				PTEN2_AGAGAATGTGTTGAGG-1	-0.295607	-0.301894	0.405918	0.463087
	PTEN2_AGAGCAGCAAATCAAG-1	-0.0108783	-0.372455	0.548872	Not senescent				PTEN2_AGAGCAGCAAATCAAG-1	-0.315858	-0.327152	0.451386	0.431088
	PTEN2_AGAGCAGGTGCTGCAC-1	-0.0563719	-0.343657	0.57664	Not senescent				PTEN2_AGAGCAGGTGCTGCAC-1	-0.295607	-0.301894	0.42964	0.486809
	PTEN2_AGATCGTTCAACTTTC-1	-0.0117913	-0.343657	0.694567	Not senescent				PTEN2_AGATCGTTCAACTTTC-1	-0.308672	-0.315858	0.48396	0.5074
	PTEN2_AGATGAAGTTCTTGCC-1	-0.00569044	-0.343657	0.710705	Not senescent				PTEN2_AGATGAAGTTCTTGCC-1	-0.308672	-0.327152	0.500099	0.444811
	PTEN2_AGCATCAAGGTTCCAT-1	-0.0551998	-0.327152	0.664626	Not senescent				PTEN2_AGCATCAAGGTTCCAT-1	-0.315858	-0.308672	0.334144	0.442668
	PTEN2_AGCCAATAGCCTTTGA-1	-0.0680266	-0.372455	0.3977	Not senescent				PTEN2_AGCCAATAGCCTTTGA-1	-0.295607	-0.301894	0.39881	0.455979
	PTEN2_AGCCAATTCAATGTCG-1	0.00678984	-0.327152	0.828605	Not senescent				PTEN2_AGCCAATTCAATGTCG-1	-0.272462	-0.277657	0.709406	0.822834
	PTEN2_AGCCACGGTGTCTTGA-1	-0.0268422	-0.343657	0.654753	Not senescent				PTEN2_AGCCACGGTGTCTTGA-1	-0.26805	-0.272462	0.641921	0.770083
	PTEN2_AGCCAGCAGCACTGGA-1	-0.0247591	-0.372455	0.512153	Not senescent				PTEN2_AGCCAGCAGCACTGGA-1	-0.289151	-0.301894	0.5447	0.570433
	PTEN2_AGCCAGCAGCTGAGCA-1	-0.0564838	-0.289151	0.856679	Not senescent				PTEN2_AGCCAGCAGCTGAGCA-1	-0.257937	-0.263229	0.612747	0.756036
	PTEN2_AGCCAGCAGTTGAAGT-1	-0.00507208	-0.343657	0.712341	Not senescent				PTEN2_AGCCAGCAGTTGAAGT-1	-0.26805	-0.263229	0.699508	0.892033
	PTEN2_AGCGCCAGTCCTATAG-1	-0.0276182	-0.417725	0.271759	Not senescent				PTEN2_AGCGCCAGTCCTATAG-1	-0.343657	-0.327152	0.271759	0.386807
	PTEN2_AGCGCCATCACTCCGT-1	-0.0289988	-0.372455	0.500938	Not senescent				PTEN2_AGCGCCATCACTCCGT-1	-0.295607	-0.301894	0.502049	0.559218
	PTEN2_AGCGTATCACGCCAGT-1	0.0107987	-0.372455	0.606213	Not senescent				PTEN2_AGCGTATCACGCCAGT-1	-0.283305	-0.295607	0.667218	0.708317
	PTEN2_AGCGTATTCACGATAC-1	-0.0317333	-0.315858	0.784789	Not senescent				PTEN2_AGCGTATTCACGATAC-1	-0.252379	-0.257937	0.705279	0.858389
	PTEN2_AGCTACACATGAATAG-1	-0.00949239	-0.343657	0.700648	Not senescent				PTEN2_AGCTACACATGAATAG-1	-0.308672	-0.315858	0.490042	0.513481
	PTEN2_AGGAAATAGCCTTCTC-1	0.00795955	-0.343657	0.746813	Not senescent				PTEN2_AGGAAATAGCCTTCTC-1	-0.257937	-0.272462	0.783217	0.862142
	PTEN2_AGGAAATCAAGTGACG-1	-0.0648416	-0.372455	0.406125	Not senescent				PTEN2_AGGAAATCAAGTGACG-1	-0.301894	-0.315858	0.376625	0.367069
	PTEN2_AGGAATACATCTAACG-1	-0.0260474	-0.372455	0.508746	Not senescent				PTEN2_AGGAATACATCTAACG-1	-0.295607	-0.301894	0.509856	0.567025
	PTEN2_AGGAGGTTCAACGTGT-1	0.000275297	-0.343657	0.726486	Not senescent				PTEN2_AGGAGGTTCAACGTGT-1	-0.295607	-0.301894	0.579486	0.636655
	PTEN2_AGGATAACACATTCGA-1	-0.0366112	-0.343657	0.628912	Not senescent				PTEN2_AGGATAACACATTCGA-1	-0.295607	-0.289151	0.481912	0.627913
	PTEN2_AGGATAACAGAGAGGG-1	-0.0766123	-0.327152	0.607985	Not senescent				PTEN2_AGGATAACAGAGAGGG-1	-0.295607	-0.301894	0.376099	0.433268
	PTEN2_AGGATCTAGACGATAT-1	-0.0719427	-0.343657	0.535451	Not senescent				PTEN2_AGGATCTAGACGATAT-1	-0.283305	-0.289151	0.448346	0.534452
	PTEN2_AGGATCTTCTCATTAC-1	-0.0115675	-0.343657	0.695159	Not senescent				PTEN2_AGGATCTTCTCATTAC-1	-0.315858	-0.327152	0.449563	0.429265
	PTEN2_AGGCATTGTAGATTGA-1	-0.0323619	-0.372455	0.492042	Not senescent				PTEN2_AGGCATTGTAGATTGA-1	-0.315858	-0.327152	0.394556	0.374258
	PTEN2_AGGCCACCAACCCTAA-1	-0.0447326	-0.343657	0.607429	Not senescent				PTEN2_AGGCCACCAACCCTAA-1	-0.308672	-0.315858	0.396822	0.420262
	PTEN2_AGGGAGTCAAAGGTTA-1	-0.0300731	-0.372455	0.498096	Not senescent				PTEN2_AGGGAGTCAAAGGTTA-1	-0.295607	-0.301894	0.499207	0.556376
	PTEN2_AGGGCCTAGGTCGTCC-1	-0.080816	-0.327152	0.596865	Not senescent				PTEN2_AGGGCCTAGGTCGTCC-1	-0.301894	-0.308672	0.334369	0.374907
	PTEN2_AGGGCCTCACGACGTC-1	-0.0085509	-0.372455	0.555028	Not senescent				PTEN2_AGGGCCTCACGACGTC-1	-0.295607	-0.301894	0.556139	0.613308
	PTEN2_AGGGCTCTCAGCATTG-1	-0.0103538	-0.343657	0.698369	Not senescent				PTEN2_AGGGCTCTCAGCATTG-1	-0.295607	-0.301894	0.551369	0.608538
	PTEN2_AGGGTCCAGCGAGAAA-1	-0.0268	-0.372455	0.506755	Not senescent				PTEN2_AGGGTCCAGCGAGAAA-1	-0.308672	-0.315858	0.444258	0.467698
	PTEN2_AGGGTGACAAATGAGT-1	-0.0727089	-0.372455	0.385314	Not senescent				PTEN2_AGGGTGACAAATGAGT-1	-0.283305	-0.277657	0.446319	0.61254
	PTEN2_AGGGTGAGTTGAGTCT-1	0.00640087	-0.327152	0.827576	Not senescent				PTEN2_AGGGTGAGTTGAGTCT-1	-0.295607	-0.315858	0.59569	0.555523
	PTEN2_AGGTAGGAGCATTTGC-1	-0.0607277	-0.372455	0.417007	Not senescent				PTEN2_AGGTAGGAGCATTTGC-1	-0.327152	-0.315858	0.264533	0.377951
	PTEN2_AGGTAGGTCCTCTCGA-1	-0.0619621	-0.372455	0.413742	Not senescent				PTEN2_AGGTAGGTCCTCTCGA-1	-0.315858	-0.308672	0.316256	0.42478
	PTEN2_AGGTCTAAGTATTAGG-1	-0.0475031	-0.372455	0.45199	Not senescent				PTEN2_AGGTCTAAGTATTAGG-1	-0.308672	-0.315858	0.389494	0.412934
	PTEN2_AGGTCTACAGCTGAAG-1	-0.0231734	-0.343657	0.664458	Not senescent				PTEN2_AGGTCTACAGCTGAAG-1	-0.308672	-0.315858	0.453852	0.477292
	PTEN2_AGGTCTATCCCAATAG-1	-0.0781895	-0.372455	0.370816	Not senescent				PTEN2_AGGTCTATCCCAATAG-1	-0.289151	-0.277657	0.403363	0.598042
	PTEN2_AGGTTACCACGAGGTA-1	-0.0165911	-0.343657	0.68187	Not senescent				PTEN2_AGGTTACCACGAGGTA-1	-0.308672	-0.315858	0.471264	0.494704
	PTEN2_AGTAACCAGTTTGTCG-1	-0.0151397	-0.372455	0.537599	Not senescent				PTEN2_AGTAACCAGTTTGTCG-1	-0.327152	-0.315858	0.385125	0.498543
	PTEN2_AGTAACCTCTTCTGGC-1	-0.0191702	-0.372455	0.526937	Not senescent				PTEN2_AGTAACCTCTTCTGGC-1	-0.315858	-0.343657	0.429452	0.294106
	PTEN2_AGTACTGGTAGTCTTG-1	-0.0263421	-0.315858	0.79905	Not senescent				PTEN2_AGTACTGGTAGTCTTG-1	-0.252379	-0.257937	0.71954	0.87265
	PTEN2_AGTACTGGTGCAGGAT-1	-0.0490542	-0.372455	0.447887	Not senescent				PTEN2_AGTACTGGTGCAGGAT-1	-0.343657	-0.327152	0.215056	0.330103
	PTEN2_AGTAGTCAGATGTTAG-1	-0.0233425	-0.343657	0.664011	Not senescent				PTEN2_AGTAGTCAGATGTTAG-1	-0.257937	-0.263229	0.700414	0.843703
	PTEN2_AGTCAACTCGCTTGAA-1	-0.0184392	-0.372455	0.528871	Not senescent				PTEN2_AGTCAACTCGCTTGAA-1	-0.283305	-0.289151	0.589877	0.675982
	PTEN2_AGTCACAAGAAGATCT-1	-0.0355272	-0.372455	0.483669	Not senescent				PTEN2_AGTCACAAGAAGATCT-1	-0.315858	-0.327152	0.386183	0.365885
	PTEN2_AGTCTCCCAGCGTTGC-1	-0.0263524	-0.343657	0.656049	Not senescent				PTEN2_AGTCTCCCAGCGTTGC-1	-0.289151	-0.283305	0.540485	0.695795
	PTEN2_AGTCTCCCATGGTGGA-1	-0.0365813	-0.372455	0.480881	Not senescent				PTEN2_AGTCTCCCATGGTGGA-1	-0.295607	-0.289151	0.481991	0.627992
	PTEN2_AGTGACTCAGGCTATT-1	-0.0107081	-0.343657	0.697432	Not senescent				PTEN2_AGTGACTCAGGCTATT-1	-0.289151	-0.295607	0.581868	0.651426
	PTEN2_AGTGACTTCACTCGAA-1	-0.00873734	-0.372455	0.554535	Not senescent				PTEN2_AGTGACTTCACTCGAA-1	-0.283305	-0.289151	0.61554	0.701646
	PTEN2_ATACCGAAGCCATGCC-1	-0.0465587	-0.372455	0.454488	Not senescent				PTEN2_ATACCGAAGCCATGCC-1	-0.301894	-0.315858	0.424988	0.415432
	PTEN2_ATACCGACAACCCTCT-1	-0.0102039	-0.327152	0.783652	Not senescent				PTEN2_ATACCGACAACCCTCT-1	-0.272462	-0.283305	0.664454	0.738512
	PTEN2_ATACTTCTCAAAGGAT-1	-0.060106	-0.327152	0.651648	Not senescent				PTEN2_ATACTTCTCAAAGGAT-1	-0.289151	-0.301894	0.451198	0.476931
	PTEN2_ATACTTCTCAACGAGG-1	-0.00517833	-0.343657	0.71206	Not senescent				PTEN2_ATACTTCTCAACGAGG-1	-0.295607	-0.301894	0.56506	0.622229
	PTEN2_ATAGAGAGTGTATTGC-1	-0.046939	-0.372455	0.453482	Not senescent				PTEN2_ATAGAGAGTGTATTGC-1	-0.295607	-0.308672	0.454592	0.46452
	PTEN2_ATAGGCTAGAAATTGC-1	-0.0500559	-0.327152	0.678233	Not senescent				PTEN2_ATAGGCTAGAAATTGC-1	-0.301894	-0.308672	0.415737	0.456275
	PTEN2_ATAGGCTAGTAGGTTA-1	-0.0197162	-0.372455	0.525493	Not senescent				PTEN2_ATAGGCTAGTAGGTTA-1	-0.308672	-0.343657	0.462997	0.292662
	PTEN2_ATATCCTGTAGCGCTC-1	0.000854562	-0.343657	0.728018	Not senescent				PTEN2_ATATCCTGTAGCGCTC-1	-0.295607	-0.301894	0.581018	0.638187
	PTEN2_ATCACAGGTCCAGTTA-1	-0.0705011	-0.343657	0.539264	Not senescent				PTEN2_ATCACAGGTCCAGTTA-1	-0.295607	-0.301894	0.392264	0.449434
	PTEN2_ATCACGAAGTCTGCAT-1	-0.0271461	-0.343657	0.65395	Not senescent				PTEN2_ATCACGAAGTCTGCAT-1	-0.289151	-0.295607	0.538386	0.607943
	PTEN2_ATCACTTCACTCCTGT-1	-0.0364682	-0.327152	0.714176	Not senescent				PTEN2_ATCACTTCACTCCTGT-1	-0.308672	-0.315858	0.418684	0.442124
	PTEN2_ATCAGGTGTTCGGTCG-1	-0.0280144	-0.372455	0.503542	Not senescent				PTEN2_ATCAGGTGTTCGGTCG-1	-0.301894	-0.295607	0.474042	0.605646
	PTEN2_ATCATTCCATAGAATG-1	-0.0130798	-0.372455	0.543048	Not senescent				PTEN2_ATCATTCCATAGAATG-1	-0.295607	-0.301894	0.544159	0.601328
	PTEN2_ATCATTCGTGGCTGCT-1	-0.0692969	-0.327152	0.627336	Not senescent				PTEN2_ATCATTCGTGGCTGCT-1	-0.289151	-0.295607	0.426886	0.496444
	PTEN2_ATCCACCCACTCCTTG-1	-0.0147839	-0.372455	0.53854	Not senescent				PTEN2_ATCCACCCACTCCTTG-1	-0.295607	-0.301894	0.539651	0.59682
	PTEN2_ATCCCTGAGGTATAGT-1	-0.0262799	-0.343657	0.656241	Not senescent				PTEN2_ATCCCTGAGGTATAGT-1	-0.295607	-0.301894	0.509241	0.56641
	PTEN2_ATCCCTGGTCTCGACG-1	-0.0126476	-0.372455	0.544192	Not senescent				PTEN2_ATCCCTGGTCTCGACG-1	-0.295607	-0.289151	0.545302	0.691303
	PTEN2_ATCCGTCAGGTTGAGC-1	-0.0183548	-0.372455	0.529094	Not senescent				PTEN2_ATCCGTCAGGTTGAGC-1	-0.295607	-0.301894	0.530205	0.587374
	PTEN2_ATCGGATAGTCCCAGC-1	-0.0111032	-0.343657	0.696387	Not senescent				PTEN2_ATCGGATAGTCCCAGC-1	-0.257937	-0.263229	0.732791	0.876079
	PTEN2_ATCGGATCAATGCAAA-1	-0.0123059	-0.343657	0.693206	Not senescent				PTEN2_ATCGGATCAATGCAAA-1	-0.283305	-0.277657	0.606101	0.772321
	PTEN2_ATCGGCGCAAGGGCAT-1	-0.0227085	-0.372455	0.517578	Not senescent				PTEN2_ATCGGCGCAAGGGCAT-1	-0.301894	-0.315858	0.488078	0.478521
	PTEN2_ATCGTCCGTCCGGCAT-1	-0.0310226	-0.372455	0.495585	Not senescent				PTEN2_ATCGTCCGTCCGGCAT-1	-0.295607	-0.315858	0.496695	0.456529
	PTEN2_ATCTCTATCGCTAATG-1	-0.00635499	-0.343657	0.708947	Not senescent				PTEN2_ATCTCTATCGCTAATG-1	-0.308672	-0.315858	0.498341	0.521781
	PTEN2_ATCTTCAAGAGAGCCT-1	-0.0749423	-0.372455	0.379406	Not senescent				PTEN2_ATCTTCAAGAGAGCCT-1	-0.289151	-0.277657	0.411952	0.606632
	PTEN2_ATGAGTCAGCCGGATA-1	-0.0242462	-0.343657	0.661621	Not senescent				PTEN2_ATGAGTCAGCCGGATA-1	-0.308672	-0.315858	0.451014	0.474454
	PTEN2_ATGAGTCCAGCTGCCA-1	-0.0449842	-0.343657	0.606763	Not senescent				PTEN2_ATGAGTCCAGCTGCCA-1	-0.301894	-0.315858	0.429153	0.419596
	PTEN2_ATGATCGAGAGGTATT-1	-0.051242	-0.372455	0.442099	Not senescent				PTEN2_ATGATCGAGAGGTATT-1	-0.327152	-0.315858	0.289625	0.403043
	PTEN2_ATGCCTCGTTAAGGAT-1	-0.019781	-0.372455	0.525322	Not senescent				PTEN2_ATGCCTCGTTAAGGAT-1	-0.308672	-0.327152	0.462826	0.407538
	PTEN2_ATGCGATAGCGCCGTT-1	-0.00346007	-0.343657	0.716605	Not senescent				PTEN2_ATGCGATAGCGCCGTT-1	-0.295607	-0.301894	0.569605	0.626774
	PTEN2_ATGCGATGTATCATGC-1	-0.00959206	-0.343657	0.700384	Not senescent				PTEN2_ATGCGATGTATCATGC-1	-0.283305	-0.295607	0.61328	0.654378
	PTEN2_ATGGATCGTAGATCGG-1	-0.0196817	-0.343657	0.673695	Not senescent				PTEN2_ATGGATCGTAGATCGG-1	-0.308672	-0.315858	0.463088	0.486528
	PTEN2_ATGGGAGCAACGACTT-1	-0.0134798	-0.372455	0.54199	Not senescent				PTEN2_ATGGGAGCAACGACTT-1	-0.301894	-0.315858	0.51249	0.502934
	PTEN2_ATGGTTGAGCATCCCG-1	-0.0253812	-0.343657	0.658618	Not senescent				PTEN2_ATGGTTGAGCATCCCG-1	-0.289151	-0.295607	0.543054	0.612612
	PTEN2_ATGGTTGCAGAGGAAA-1	-0.018204	-0.372455	0.529493	Not senescent				PTEN2_ATGGTTGCAGAGGAAA-1	-0.327152	-0.343657	0.377019	0.296662
	PTEN2_ATGTCTTAGCCAAGTG-1	-0.0650726	-0.289151	0.833959	Not senescent				PTEN2_ATGTCTTAGCCAAGTG-1	-0.252379	-0.257937	0.617088	0.770198
	PTEN2_ATTACCTGTTCGTTCC-1	-0.0272429	-0.343657	0.653693	Not senescent				PTEN2_ATTACCTGTTCGTTCC-1	-0.283305	-0.289151	0.566588	0.652694
	PTEN2_ATTACCTTCGTTTACT-1	-0.0145309	-0.327152	0.772206	Not senescent				PTEN2_ATTACCTTCGTTTACT-1	-0.252379	-0.277657	0.750784	0.766436
	PTEN2_ATTACTCTCATCCTAT-1	-0.0126348	-0.372455	0.544225	Not senescent				PTEN2_ATTACTCTCATCCTAT-1	-0.327152	-0.343657	0.391751	0.311394
	PTEN2_ATTACTCTCGTGCACG-1	-0.00727558	-0.343657	0.706512	Not senescent				PTEN2_ATTACTCTCGTGCACG-1	-0.295607	-0.301894	0.559512	0.616681
	PTEN2_ATTATCCTCGCATTGA-1	-0.0137169	-0.343657	0.689473	Not senescent				PTEN2_ATTATCCTCGCATTGA-1	-0.308672	-0.315858	0.478867	0.502306
	PTEN2_ATTCACTAGAGATCGC-1	-0.00741285	-0.343657	0.706149	Not senescent				PTEN2_ATTCACTAGAGATCGC-1	-0.257937	-0.26805	0.742553	0.852231
	PTEN2_ATTCACTAGCAGTACG-1	-0.0272757	-0.372455	0.505496	Not senescent				PTEN2_ATTCACTAGCAGTACG-1	-0.308672	-0.327152	0.443	0.387713
	PTEN2_ATTCAGGAGATTAGTG-1	0.00826698	-0.372455	0.599516	Not senescent				PTEN2_ATTCAGGAGATTAGTG-1	-0.308672	-0.315858	0.53702	0.560459
	PTEN2_ATTCCCGCACCTCTGT-1	-0.0214636	-0.372455	0.520871	Not senescent				PTEN2_ATTCCCGCACCTCTGT-1	-0.315858	-0.308672	0.423385	0.531909
	PTEN2_ATTCCTAAGGTGCTAG-1	-0.00385862	-0.372455	0.56744	Not senescent				PTEN2_ATTCCTAAGGTGCTAG-1	-0.308672	-0.315858	0.504944	0.528384
	PTEN2_ATTCCTACATCAGTGT-1	0.0156587	-0.343657	0.767179	Not senescent				PTEN2_ATTCCTACATCAGTGT-1	-0.283305	-0.289151	0.680074	0.76618
	PTEN2_ATTCGTTCACTTACAG-1	-0.0395101	-0.372455	0.473133	Not senescent				PTEN2_ATTCGTTCACTTACAG-1	-0.315858	-0.327152	0.375648	0.35535
	PTEN2_ATTCGTTTCACCATCC-1	-0.0432844	-0.343657	0.61126	Not senescent				PTEN2_ATTCGTTTCACCATCC-1	-0.289151	-0.295607	0.495696	0.565253
	PTEN2_ATTTACCAGTTGTAGA-1	0.0146482	-0.343657	0.764506	Not senescent				PTEN2_ATTTACCAGTTGTAGA-1	-0.295607	-0.301894	0.617506	0.674675
	PTEN2_ATTTACCTCGGAAACG-1	-0.0668708	-0.372455	0.400757	Not senescent				PTEN2_ATTTACCTCGGAAACG-1	-0.301894	-0.315858	0.371257	0.361701
	PTEN2_ATTTCACAGAGAATCT-1	-0.00985107	-0.372455	0.551589	Not senescent				PTEN2_ATTTCACAGAGAATCT-1	-0.301894	-0.315858	0.522089	0.512533
	PTEN2_ATTTCTGAGTTCTCTT-1	-0.0566363	-0.289151	0.856276	Not senescent				PTEN2_ATTTCTGAGTTCTCTT-1	-0.252379	-0.257937	0.639404	0.792514
	PTEN2_ATTTCTGTCGACCCAG-1	0.00310941	-0.343657	0.733983	Not senescent				PTEN2_ATTTCTGTCGACCCAG-1	-0.295607	-0.301894	0.586983	0.644152
	PTEN2_CAAAGAAAGTGCAAAT-1	-0.0256139	-0.372455	0.509892	Not senescent				PTEN2_CAAAGAAAGTGCAAAT-1	-0.308672	-0.327152	0.447396	0.392108
	PTEN2_CAAAGAATCTTCCCAG-1	-0.0153827	-0.343657	0.685067	Not senescent				PTEN2_CAAAGAATCTTCCCAG-1	-0.283305	-0.289151	0.597962	0.684068
	PTEN2_CAAAGAATCTTTGGAG-1	-0.00641162	-0.372455	0.560687	Not senescent				PTEN2_CAAAGAATCTTTGGAG-1	-0.315858	-0.327152	0.463201	0.442903
	PTEN2_CAACCAAAGGTTAAAC-1	-0.00183203	-0.372455	0.572801	Not senescent				PTEN2_CAACCAAAGGTTAAAC-1	-0.301894	-0.315858	0.543301	0.533745
	PTEN2_CAACCTCGTGGTATGG-1	-0.0256551	-0.372455	0.509783	Not senescent				PTEN2_CAACCTCGTGGTATGG-1	-0.301894	-0.308672	0.480283	0.520822
	PTEN2_CAACGATTCTGGGTCG-1	-0.019852	-0.343657	0.673244	Not senescent				PTEN2_CAACGATTCTGGGTCG-1	-0.301894	-0.308672	0.495634	0.536172
	PTEN2_CAACGGCCACGTACTA-1	-0.0680313	-0.343657	0.545798	Not senescent				PTEN2_CAACGGCCACGTACTA-1	-0.295607	-0.301894	0.398798	0.455967
	PTEN2_CAAGAGGAGTACAGAT-1	-0.0134778	-0.372455	0.541995	Not senescent				PTEN2_CAAGAGGAGTACAGAT-1	-0.295607	-0.301894	0.543106	0.600275
	PTEN2_CAAGAGGAGTCCCTAA-1	-0.0648585	-0.372455	0.40608	Not senescent				PTEN2_CAAGAGGAGTCCCTAA-1	-0.308672	-0.315858	0.343584	0.367024
	PTEN2_CAAGAGGCATTGACTG-1	-0.073862	-0.343657	0.530374	Not senescent				PTEN2_CAAGAGGCATTGACTG-1	-0.308672	-0.301894	0.319768	0.440543
	PTEN2_CAATACGAGCCTGTCG-1	-0.0343874	-0.343657	0.634794	Not senescent				PTEN2_CAATACGAGCCTGTCG-1	-0.308672	-0.301894	0.424188	0.544963
	PTEN2_CAATACGAGTACCATC-1	0.00814558	-0.343657	0.747305	Not senescent				PTEN2_CAATACGAGTACCATC-1	-0.308672	-0.315858	0.536699	0.560138
	PTEN2_CAATGACAGATCGCTT-1	0.00463425	-0.343657	0.738017	Not senescent				PTEN2_CAATGACAGATCGCTT-1	-0.289151	-0.283305	0.622453	0.777763
	PTEN2_CACACAAGTCGTGGTC-1	-0.000987879	-0.372455	0.575034	Not senescent				PTEN2_CACACAAGTCGTGGTC-1	-0.315858	-0.327152	0.477549	0.457251
	PTEN2_CACAGATAGGTGCAGT-1	-0.0384754	-0.372455	0.47587	Not senescent				PTEN2_CACAGATAGGTGCAGT-1	-0.295607	-0.301894	0.476981	0.53415
	PTEN2_CACAGGCAGCGTCTGC-1	-0.0201791	-0.372455	0.524269	Not senescent				PTEN2_CACAGGCAGCGTCTGC-1	-0.295607	-0.289151	0.525379	0.67138
	PTEN2_CACAGGCCAATCGTCA-1	-0.0159896	-0.343657	0.683461	Not senescent				PTEN2_CACAGGCCAATCGTCA-1	-0.289151	-0.295607	0.567897	0.637455
	PTEN2_CACCAAAAGACCAACG-1	0.00812709	-0.343657	0.747256	Not senescent				PTEN2_CACCAAAAGACCAACG-1	-0.315858	-0.327152	0.50166	0.481362
	PTEN2_CACCGTTGTCAGGTGA-1	0.00990874	-0.343657	0.751969	Not senescent				PTEN2_CACCGTTGTCAGGTGA-1	-0.301894	-0.315858	0.574359	0.564802
	PTEN2_CACCGTTGTGTGTGGA-1	-0.0777462	-0.372455	0.371989	Not senescent				PTEN2_CACCGTTGTGTGTGGA-1	-0.289151	-0.277657	0.404535	0.599215
	PTEN2_CACGAATAGTAAGAGG-1	-0.0289156	-0.372455	0.501158	Not senescent				PTEN2_CACGAATAGTAAGAGG-1	-0.295607	-0.301894	0.502269	0.559438
	PTEN2_CACGTGGCAAATGGAT-1	-0.0360981	-0.372455	0.482159	Not senescent				PTEN2_CACGTGGCAAATGGAT-1	-0.308672	-0.301894	0.419663	0.540438
	PTEN2_CACGTGGTCCCTGTTG-1	-0.0185617	-0.343657	0.676657	Not senescent				PTEN2_CACGTGGTCCCTGTTG-1	-0.236782	-0.246062	0.81606	0.976011
	PTEN2_CACTGGGTCCTACGGG-1	-0.0118051	-0.372455	0.54642	Not senescent				PTEN2_CACTGGGTCCTACGGG-1	-0.283305	-0.295607	0.607425	0.648524
	PTEN2_CACTGTCAGAAATTCG-1	-0.0385717	-0.372455	0.475616	Not senescent				PTEN2_CACTGTCAGAAATTCG-1	-0.301894	-0.308672	0.446116	0.486654
	PTEN2_CACTGTCAGTCATCCA-1	-0.0250829	-0.343657	0.659407	Not senescent				PTEN2_CACTGTCAGTCATCCA-1	-0.308672	-0.301894	0.448801	0.569576
	PTEN2_CACTTCGAGGATGTTA-1	0.00266722	-0.372455	0.584703	Not senescent				PTEN2_CACTTCGAGGATGTTA-1	-0.289151	-0.295607	0.617249	0.686807
	PTEN2_CAGCAATGTTGGGACA-1	-0.0622841	-0.372455	0.41289	Not senescent				PTEN2_CAGCAATGTTGGGACA-1	-0.308672	-0.315858	0.350394	0.373834
	PTEN2_CAGCACGAGCAAATCA-1	-0.0782034	-0.372455	0.37078	Not senescent				PTEN2_CAGCACGAGCAAATCA-1	-0.289151	-0.277657	0.403326	0.598006
	PTEN2_CAGCACGTCTACTGCC-1	-0.028351	-0.343657	0.650762	Not senescent				PTEN2_CAGCACGTCTACTGCC-1	-0.289151	-0.295607	0.535198	0.604756
	PTEN2_CAGCACGTCTCCCAAC-1	-0.00386724	-0.343657	0.715528	Not senescent				PTEN2_CAGCACGTCTCCCAAC-1	-0.295607	-0.301894	0.568528	0.625697
	PTEN2_CAGCCAGGTGATGGCA-1	-0.0272527	-0.372455	0.505557	Not senescent				PTEN2_CAGCCAGGTGATGGCA-1	-0.327152	-0.343657	0.353083	0.272726
	PTEN2_CAGCCAGTCTCGAACA-1	-0.0117827	-0.343657	0.69459	Not senescent				PTEN2_CAGCCAGTCTCGAACA-1	-0.295607	-0.301894	0.54759	0.604759
	PTEN2_CAGCGTGGTCCGGTCA-1	-0.0313726	-0.343657	0.642769	Not senescent				PTEN2_CAGCGTGGTCCGGTCA-1	-0.295607	-0.301894	0.495769	0.552938
	PTEN2_CAGCGTGTCACCCTCA-1	-0.0446119	-0.327152	0.692634	Not senescent				PTEN2_CAGCGTGTCACCCTCA-1	-0.301894	-0.308672	0.430138	0.470676
	PTEN2_CAGGGCTGTGGGATTG-1	-0.0567123	-0.372455	0.427629	Not senescent				PTEN2_CAGGGCTGTGGGATTG-1	-0.295607	-0.283305	0.428739	0.615485
	PTEN2_CAGTGCGGTGCTCGTG-1	-0.063644	-0.372455	0.409293	Not senescent				PTEN2_CAGTGCGGTGCTCGTG-1	-0.301894	-0.308672	0.379793	0.420331
	PTEN2_CAGTTCCAGCGGTAGT-1	-0.0125937	-0.327152	0.77733	Not senescent				PTEN2_CAGTTCCAGCGGTAGT-1	-0.246062	-0.272462	0.786667	0.807774
	PTEN2_CATACAGGTAGACAAT-1	-0.0022469	-0.343657	0.719814	Not senescent				PTEN2_CATACAGGTAGACAAT-1	-0.257937	-0.263229	0.756218	0.899506
	PTEN2_CATCAAGAGCATGTTC-1	-0.0141593	-0.343657	0.688303	Not senescent				PTEN2_CATCAAGAGCATGTTC-1	-0.257937	-0.263229	0.724706	0.867995
	PTEN2_CATCAAGGTGCCCAGT-1	-0.0708072	-0.327152	0.623341	Not senescent				PTEN2_CATCAAGGTGCCCAGT-1	-0.295607	-0.301894	0.391455	0.448624
	PTEN2_CATCCACAGCCAACCC-1	-0.00518967	-0.343657	0.71203	Not senescent				PTEN2_CATCCACAGCCAACCC-1	-0.315858	-0.327152	0.466434	0.446136
	PTEN2_CATCCACGTAGCTAAA-1	-0.045044	-0.327152	0.691491	Not senescent				PTEN2_CATCCACGTAGCTAAA-1	-0.315858	-0.308672	0.361009	0.469533
	PTEN2_CATCCGTAGGGTAATT-1	-0.00266345	-0.343657	0.718712	Not senescent				PTEN2_CATCCGTAGGGTAATT-1	-0.315858	-0.327152	0.473116	0.452818
	PTEN2_CATCCGTGTCGGCTAC-1	0.000902724	-0.372455	0.580035	Not senescent				PTEN2_CATCCGTGTCGGCTAC-1	-0.295607	-0.301894	0.581146	0.638315
	PTEN2_CATCCGTTCGTTCTCG-1	-0.0613892	-0.372455	0.415257	Not senescent				PTEN2_CATCCGTTCGTTCTCG-1	-0.301894	-0.295607	0.385758	0.517362
	PTEN2_CATGAGTAGGCGTCCT-1	-0.0512452	-0.343657	0.590201	Not senescent				PTEN2_CATGAGTAGGCGTCCT-1	-0.295607	-0.301894	0.443201	0.50037
	PTEN2_CATGCGGGTTGATCGT-1	-0.0445972	-0.343657	0.607787	Not senescent				PTEN2_CATGCGGGTTGATCGT-1	-0.301894	-0.308672	0.430177	0.470715
	PTEN2_CATGCTCGTAAGATCA-1	-0.00534178	-0.327152	0.796514	Not senescent				PTEN2_CATGCTCGTAAGATCA-1	-0.283305	-0.289151	0.624523	0.710629
	PTEN2_CATGCTCGTAGGAAAG-1	-0.000706828	-0.327152	0.808774	Not senescent				PTEN2_CATGCTCGTAGGAAAG-1	-0.257937	-0.263229	0.760292	0.90358
	PTEN2_CATGGATGTAGTGCGA-1	-0.0573935	-0.327152	0.658824	Not senescent				PTEN2_CATGGATGTAGTGCGA-1	-0.295607	-0.301894	0.426938	0.484107
	PTEN2_CATGGATTCCTTTAGT-1	-0.0172233	-0.343657	0.680198	Not senescent				PTEN2_CATGGATTCCTTTAGT-1	-0.301894	-0.308672	0.502588	0.543126
	PTEN2_CATGGTACACCAGCTG-1	-0.0639321	-0.372455	0.408531	Not senescent				PTEN2_CATGGTACACCAGCTG-1	-0.283305	-0.289151	0.469536	0.555642
	PTEN2_CATGGTACAGGTCTCG-1	-0.0230625	-0.343657	0.664752	Not senescent				PTEN2_CATGGTACAGGTCTCG-1	-0.308672	-0.315858	0.454145	0.477585
	PTEN2_CATTCATGTTCGGGTC-1	-0.0531369	-0.372455	0.437087	Not senescent				PTEN2_CATTCATGTTCGGGTC-1	-0.308672	-0.315858	0.374591	0.398031
	PTEN2_CATTCATTCTGTGTGA-1	-0.0536126	-0.327152	0.668825	Not senescent				PTEN2_CATTCATTCTGTGTGA-1	-0.295607	-0.301894	0.436939	0.494108
	PTEN2_CATTCTAAGGGCCAAT-1	-0.0697672	-0.372455	0.393096	Not senescent				PTEN2_CATTCTAAGGGCCAAT-1	-0.301894	-0.308672	0.363596	0.404134
	PTEN2_CATTCTAAGGTCTACT-1	-0.00611539	-0.372455	0.561471	Not senescent				PTEN2_CATTCTAAGGTCTACT-1	-0.277657	-0.283305	0.649975	0.749327
	PTEN2_CATTCTAGTCAGACTT-1	-0.00313741	-0.343657	0.717459	Not senescent				PTEN2_CATTCTAGTCAGACTT-1	-0.315858	-0.327152	0.471863	0.451565
	PTEN2_CATTGAGCACGTTGGC-1	0.00280125	-0.343657	0.733168	Not senescent				PTEN2_CATTGAGCACGTTGGC-1	-0.272462	-0.277657	0.698855	0.812283
	PTEN2_CATTGAGTCCAGGACC-1	-0.0268623	-0.372455	0.50659	Not senescent				PTEN2_CATTGAGTCCAGGACC-1	-0.295607	-0.301894	0.5077	0.564869
	PTEN2_CATTGCCAGACCTGGA-1	-0.0521856	-0.343657	0.587714	Not senescent				PTEN2_CATTGCCAGACCTGGA-1	-0.308672	-0.315858	0.377107	0.400547
	PTEN2_CCAATGACACACCTGG-1	-0.0528266	-0.372455	0.437908	Not senescent				PTEN2_CCAATGACACACCTGG-1	-0.308672	-0.315858	0.375411	0.398851
	PTEN2_CCAATGAGTGGGTCAA-1	-0.0840529	-0.343657	0.503417	Not senescent				PTEN2_CCAATGAGTGGGTCAA-1	-0.289151	-0.295607	0.387853	0.45741
	PTEN2_CCAATGATCCGACATA-1	-0.0389844	-0.343657	0.622634	Not senescent				PTEN2_CCAATGATCCGACATA-1	-0.295607	-0.301894	0.475634	0.532803
	PTEN2_CCAATGATCCGCACTT-1	-0.0324127	-0.343657	0.640018	Not senescent				PTEN2_CCAATGATCCGCACTT-1	-0.301894	-0.315858	0.462408	0.452851
	PTEN2_CCAATTTAGTTACGGG-1	-0.0514841	-0.343657	0.589569	Not senescent				PTEN2_CCAATTTAGTTACGGG-1	-0.327152	-0.315858	0.288985	0.402403
	PTEN2_CCAATTTCATCGTGCG-1	-0.00775075	-0.372455	0.557145	Not senescent				PTEN2_CCAATTTCATCGTGCG-1	-0.315858	-0.327152	0.459659	0.439361
	PTEN2_CCACACTGTGTGAATA-1	-0.0558659	-0.343657	0.577978	Not senescent				PTEN2_CCACACTGTGTGAATA-1	-0.301894	-0.295607	0.400368	0.531972
	PTEN2_CCACACTTCGGAGTGA-1	-0.028459	-0.315858	0.79345	Not senescent				PTEN2_CCACACTTCGGAGTGA-1	-0.252379	-0.257937	0.71394	0.86705
	PTEN2_CCACCATCACCATTCC-1	-0.00659109	-0.372455	0.560212	Not senescent				PTEN2_CCACCATCACCATTCC-1	-0.301894	-0.308672	0.530713	0.571251
	PTEN2_CCACCATGTGCCGGTT-1	-0.00546166	-0.343657	0.71131	Not senescent				PTEN2_CCACCATGTGCCGGTT-1	-0.315858	-0.327152	0.465714	0.445416
	PTEN2_CCACGAGAGAGACAAG-1	-0.029403	-0.343657	0.647979	Not senescent				PTEN2_CCACGAGAGAGACAAG-1	-0.295607	-0.301894	0.500979	0.558148
	PTEN2_CCACGAGCATGACTTG-1	-0.0307175	-0.343657	0.644502	Not senescent				PTEN2_CCACGAGCATGACTTG-1	-0.301894	-0.315858	0.466892	0.457336
	PTEN2_CCACTTGAGACATCAA-1	-0.0255858	-0.343657	0.658077	Not senescent				PTEN2_CCACTTGAGACATCAA-1	-0.308672	-0.315858	0.447471	0.47091
	PTEN2_CCATAAGAGAATACAC-1	-0.0329312	-0.372455	0.490536	Not senescent				PTEN2_CCATAAGAGAATACAC-1	-0.26805	-0.283305	0.625814	0.678392
	PTEN2_CCATCACGTTCCGCTT-1	-0.00827575	-0.372455	0.555756	Not senescent				PTEN2_CCATCACGTTCCGCTT-1	-0.308672	-0.327152	0.49326	0.437972
	PTEN2_CCCAACTGTTGTAGCT-1	-0.0160903	-0.372455	0.535085	Not senescent				PTEN2_CCCAACTGTTGTAGCT-1	-0.308672	-0.315858	0.472588	0.496028
	PTEN2_CCCATTGCAAATAAGC-1	-0.0153351	-0.372455	0.537082	Not senescent				PTEN2_CCCATTGCAAATAAGC-1	-0.315858	-0.308672	0.439597	0.548121
	PTEN2_CCCATTGGTACTGCGC-1	-0.0185755	-0.343657	0.676621	Not senescent				PTEN2_CCCATTGGTACTGCGC-1	-0.283305	-0.272462	0.589516	0.79195
	PTEN2_CCCGAAGAGACCGCCT-1	-0.0238224	-0.372455	0.514631	Not senescent				PTEN2_CCCGAAGAGACCGCCT-1	-0.327152	-0.343657	0.362157	0.2818
	PTEN2_CCCTCTCCAAGTCATC-1	-0.029076	-0.372455	0.500734	Not senescent				PTEN2_CCCTCTCCAAGTCATC-1	-0.308672	-0.301894	0.438238	0.559014
	PTEN2_CCCTCTCCAGTTTCGA-1	-0.0249134	-0.372455	0.511745	Not senescent				PTEN2_CCCTCTCCAGTTTCGA-1	-0.315858	-0.327152	0.41426	0.393962
	PTEN2_CCCTCTCCATCATCCC-1	-0.0493589	-0.372455	0.447081	Not senescent				PTEN2_CCCTCTCCATCATCCC-1	-0.308672	-0.315858	0.384585	0.408024
	PTEN2_CCCTGATTCCATTTAC-1	-0.018371	-0.372455	0.529052	Not senescent				PTEN2_CCCTGATTCCATTTAC-1	-0.315858	-0.327152	0.431566	0.411268
	PTEN2_CCCTTAGCACTTCTCG-1	-0.0275925	-0.372455	0.504658	Not senescent				PTEN2_CCCTTAGCACTTCTCG-1	-0.295607	-0.301894	0.505769	0.562938
	PTEN2_CCCTTAGCATAGTCAC-1	0.00226047	-0.343657	0.731737	Not senescent				PTEN2_CCCTTAGCATAGTCAC-1	-0.283305	-0.289151	0.644632	0.730738
	PTEN2_CCGAACGTCCTTCTAA-1	-0.00610011	-0.372455	0.561511	Not senescent				PTEN2_CCGAACGTCCTTCTAA-1	-0.295607	-0.289151	0.562622	0.708623
	PTEN2_CCGATGGCACCGAATT-1	-0.0451576	-0.327152	0.691191	Not senescent				PTEN2_CCGATGGCACCGAATT-1	-0.315858	-0.308672	0.360709	0.469233
	PTEN2_CCGATGGTCATGAGTC-1	-0.0340404	-0.372455	0.487602	Not senescent				PTEN2_CCGATGGTCATGAGTC-1	-0.295607	-0.301894	0.488712	0.545881
	PTEN2_CCGCAAGGTGCTCTCT-1	-0.067387	-0.343657	0.547502	Not senescent				PTEN2_CCGCAAGGTGCTCTCT-1	-0.289151	-0.301894	0.431938	0.457671
	PTEN2_CCGGACACAACCTAAC-1	-0.0322098	-0.372455	0.492444	Not senescent				PTEN2_CCGGACACAACCTAAC-1	-0.301894	-0.295607	0.462945	0.594549
	PTEN2_CCGGGTACAAAGACTA-1	-0.0193653	-0.343657	0.674532	Not senescent				PTEN2_CCGGGTACAAAGACTA-1	-0.295607	-0.289151	0.527532	0.673533
	PTEN2_CCGGTAGTCCCAGGAC-1	-0.0751352	-0.372455	0.378896	Not senescent				PTEN2_CCGGTAGTCCCAGGAC-1	-0.289151	-0.277657	0.411442	0.606122
	PTEN2_CCGGTGAGTACAGAGC-1	-0.0481023	-0.372455	0.450405	Not senescent				PTEN2_CCGGTGAGTACAGAGC-1	-0.308672	-0.301894	0.387908	0.508684
	PTEN2_CCGTAGGAGTCTGCGC-1	-0.00251051	-0.343657	0.719117	Not senescent				PTEN2_CCGTAGGAGTCTGCGC-1	-0.252379	-0.257937	0.782581	0.935691
	PTEN2_CCGTAGGGTCTACGTA-1	-0.0424463	-0.372455	0.465366	Not senescent				PTEN2_CCGTAGGGTCTACGTA-1	-0.295607	-0.289151	0.466477	0.612478
	PTEN2_CCGTGAGCAGAGACTG-1	-0.026737	-0.343657	0.655032	Not senescent				PTEN2_CCGTGAGCAGAGACTG-1	-0.289151	-0.283305	0.539468	0.694778
	PTEN2_CCTAACCAGGTAACTA-1	-0.000134153	-0.315858	0.868377	Not senescent				PTEN2_CCTAACCAGGTAACTA-1	-0.223291	-0.252379	0.930489	0.980719
	PTEN2_CCTAACCCATAATCGC-1	-0.0300294	-0.343657	0.646322	Not senescent				PTEN2_CCTAACCCATAATCGC-1	-0.301894	-0.308672	0.468712	0.509251
	PTEN2_CCTAACCGTCTAACGT-1	-0.0234749	-0.372455	0.515551	Not senescent				PTEN2_CCTAACCGTCTAACGT-1	-0.301894	-0.308672	0.486051	0.526589
	PTEN2_CCTACGTTCGGTAAGG-1	-0.0223869	-0.372455	0.518429	Not senescent				PTEN2_CCTACGTTCGGTAAGG-1	-0.315858	-0.327152	0.420943	0.400645
	PTEN2_CCTATCGCAGAGTGTG-1	-0.0309521	-0.372455	0.495771	Not senescent				PTEN2_CCTATCGCAGAGTGTG-1	-0.301894	-0.295607	0.466271	0.597876
	PTEN2_CCTATCGGTTCAGCTA-1	-0.0269485	-0.372455	0.506362	Not senescent				PTEN2_CCTATCGGTTCAGCTA-1	-0.315858	-0.327152	0.408876	0.388578
	PTEN2_CCTCACACACCTGCGA-1	-0.0408025	-0.343657	0.617825	Not senescent				PTEN2_CCTCACACACCTGCGA-1	-0.308672	-0.315858	0.407218	0.430658
	PTEN2_CCTCAGTAGTTGGCTT-1	-0.036811	-0.372455	0.480273	Not senescent				PTEN2_CCTCAGTAGTTGGCTT-1	-0.308672	-0.315858	0.417777	0.441217
	PTEN2_CCTCAGTGTAACCAGG-1	-0.0800499	-0.372455	0.365895	Not senescent				PTEN2_CCTCAGTGTAACCAGG-1	-0.295607	-0.308672	0.367006	0.376934
	PTEN2_CCTCCTCCAAGACCTT-1	-0.0345062	-0.343657	0.63448	Not senescent				PTEN2_CCTCCTCCAAGACCTT-1	-0.301894	-0.308672	0.45687	0.497408
	PTEN2_CCTCTAGAGTAGGGTC-1	-0.0138483	-0.372455	0.541015	Not senescent				PTEN2_CCTCTAGAGTAGGGTC-1	-0.289151	-0.301894	0.573561	0.599295
	PTEN2_CCTGCATAGTCCGTCG-1	-0.0170517	-0.343657	0.680652	Not senescent				PTEN2_CCTGCATAGTCCGTCG-1	-0.277657	-0.272462	0.621045	0.795981
	PTEN2_CCTGCATCATGGAATA-1	-0.00851448	-0.315858	0.846209	Not senescent				PTEN2_CCTGCATCATGGAATA-1	-0.246062	-0.252379	0.797457	0.958551
	PTEN2_CCTGCATTCGCACTCT-1	-0.0431696	-0.327152	0.696449	Not senescent				PTEN2_CCTGCATTCGCACTCT-1	-0.315858	-0.308672	0.365967	0.474491
	PTEN2_CCTGTTGCACCAAATC-1	-0.016581	-0.372455	0.533787	Not senescent				PTEN2_CCTGTTGCACCAAATC-1	-0.295607	-0.301894	0.534897	0.592066
	PTEN2_CGAAGGAAGAAATTCG-1	-0.0127862	-0.372455	0.543825	Not senescent				PTEN2_CGAAGGAAGAAATTCG-1	-0.308672	-0.315858	0.481329	0.504768
	PTEN2_CGAAGGAAGAGTTGCG-1	-0.0167555	-0.372455	0.533325	Not senescent				PTEN2_CGAAGGAAGAGTTGCG-1	-0.289151	-0.295607	0.565871	0.635429
	PTEN2_CGAATTGTCTAAGAAG-1	-0.0330008	-0.372455	0.490352	Not senescent				PTEN2_CGAATTGTCTAAGAAG-1	-0.308672	-0.315858	0.427856	0.451296
	PTEN2_CGACAGCGTTAGAGTA-1	-0.0332757	-0.343657	0.637735	Not senescent				PTEN2_CGACAGCGTTAGAGTA-1	-0.301894	-0.295607	0.460125	0.591729
	PTEN2_CGAGAAGCATCAACCA-1	-0.0181817	-0.372455	0.529552	Not senescent				PTEN2_CGAGAAGCATCAACCA-1	-0.308672	-0.327152	0.467056	0.411768
	PTEN2_CGAGAAGCATGGAGAC-1	-0.0478945	-0.343657	0.599065	Not senescent				PTEN2_CGAGAAGCATGGAGAC-1	-0.295607	-0.301894	0.452065	0.509234
	PTEN2_CGAGAAGGTAACGATA-1	-0.0657785	-0.343657	0.551757	Not senescent				PTEN2_CGAGAAGGTAACGATA-1	-0.327152	-0.315858	0.251173	0.36459
	PTEN2_CGAGGCTAGCAGGTCA-1	-0.0120111	-0.343657	0.693986	Not senescent				PTEN2_CGAGGCTAGCAGGTCA-1	-0.257937	-0.263229	0.730389	0.873678
	PTEN2_CGAGGCTAGCCGATAG-1	-0.0410457	-0.372455	0.469071	Not senescent				PTEN2_CGAGGCTAGCCGATAG-1	-0.301894	-0.308672	0.439571	0.48011
	PTEN2_CGAGGCTTCGATCCAA-1	-0.0254705	-0.372455	0.510272	Not senescent				PTEN2_CGAGGCTTCGATCCAA-1	-0.315858	-0.327152	0.412786	0.392488
	PTEN2_CGAGTGCCAAGATCCT-1	-0.00112704	-0.343657	0.722777	Not senescent				PTEN2_CGAGTGCCAAGATCCT-1	-0.295607	-0.301894	0.575777	0.632946
	PTEN2_CGAGTTAAGGAACTCG-1	-0.0138923	-0.343657	0.689009	Not senescent				PTEN2_CGAGTTAAGGAACTCG-1	-0.289151	-0.295607	0.573445	0.643003
	PTEN2_CGCATAAAGGAGCAAA-1	-0.0368754	-0.327152	0.713099	Not senescent				PTEN2_CGCATAAAGGAGCAAA-1	-0.308672	-0.315858	0.417607	0.441046
	PTEN2_CGCATAACAACCACAT-1	-0.0376667	-0.343657	0.62612	Not senescent				PTEN2_CGCATAACAACCACAT-1	-0.308672	-0.301894	0.415513	0.536289
	PTEN2_CGCATGGTCGCTTTAT-1	-0.0334472	-0.372455	0.489171	Not senescent				PTEN2_CGCATGGTCGCTTTAT-1	-0.301894	-0.295607	0.459671	0.591275
	PTEN2_CGCCATTAGGTCGTCC-1	-0.0134584	-0.372455	0.542047	Not senescent				PTEN2_CGCCATTAGGTCGTCC-1	-0.301894	-0.315858	0.512547	0.50299
	PTEN2_CGCGTGATCACAGTGT-1	-0.0767969	-0.372455	0.3745	Not senescent				PTEN2_CGCGTGATCACAGTGT-1	-0.289151	-0.277657	0.407047	0.601726
	PTEN2_CGCGTGATCGCTACGG-1	-0.0159982	-0.372455	0.535328	Not senescent				PTEN2_CGCGTGATCGCTACGG-1	-0.308672	-0.315858	0.472832	0.496272
	PTEN2_CGGAACCGTTCCGGTG-1	-0.0215636	-0.343657	0.668717	Not senescent				PTEN2_CGGAACCGTTCCGGTG-1	-0.289151	-0.295607	0.553153	0.622711
	PTEN2_CGGAATTGTACAGTCT-1	-0.0178815	-0.372455	0.530346	Not senescent				PTEN2_CGGAATTGTACAGTCT-1	-0.295607	-0.301894	0.531457	0.588626
	PTEN2_CGGCAGTAGGACGCTA-1	-0.0394531	-0.372455	0.473284	Not senescent				PTEN2_CGGCAGTAGGACGCTA-1	-0.343657	-0.327152	0.240453	0.3555
	PTEN2_CGGGACTCAGCAAGAC-1	-0.0197331	-0.372455	0.525448	Not senescent				PTEN2_CGGGACTCAGCAAGAC-1	-0.263229	-0.26805	0.684202	0.819641
	PTEN2_CGGGACTTCAACGCTA-1	0.00238299	-0.372455	0.583951	Not senescent				PTEN2_CGGGACTTCAACGCTA-1	-0.295607	-0.289151	0.585062	0.731062
	PTEN2_CGGGCATAGTCAGAGC-1	-0.0839959	-0.289151	0.783902	Not senescent				PTEN2_CGGGCATAGTCAGAGC-1	-0.246062	-0.252379	0.59779	0.758883
	PTEN2_CGGGTCACACGGTGTC-1	0.0115168	-0.343657	0.756223	Not senescent				PTEN2_CGGGTCACACGGTGTC-1	-0.289151	-0.295607	0.640659	0.710217
	PTEN2_CGGGTCATCGCCTATC-1	-0.0293883	-0.372455	0.499908	Not senescent				PTEN2_CGGGTCATCGCCTATC-1	-0.295607	-0.301894	0.501018	0.558187
	PTEN2_CGGGTGTGTCGCCACA-1	-0.0641065	-0.372455	0.408069	Not senescent				PTEN2_CGGGTGTGTCGCCACA-1	-0.315858	-0.308672	0.310584	0.419108
	PTEN2_CGTAAGTAGCCTTGAT-1	-0.010262	-0.372455	0.550502	Not senescent				PTEN2_CGTAAGTAGCCTTGAT-1	-0.295607	-0.289151	0.551612	0.697613
	PTEN2_CGTAATGGTTAGCTAC-1	-0.0481649	-0.372455	0.450239	Not senescent				PTEN2_CGTAATGGTTAGCTAC-1	-0.308672	-0.301894	0.387743	0.508519
	PTEN2_CGTCAAAAGTTACGAA-1	-0.043754	-0.372455	0.461907	Not senescent				PTEN2_CGTCAAAAGTTACGAA-1	-0.295607	-0.301894	0.463017	0.520187
	PTEN2_CGTCAAACAAGAGTAT-1	-0.00647865	-0.372455	0.56051	Not senescent				PTEN2_CGTCAAACAAGAGTAT-1	-0.301894	-0.315858	0.53101	0.521454
	PTEN2_CGTCAAACAGCAGTAG-1	-0.0161498	-0.343657	0.683038	Not senescent				PTEN2_CGTCAAACAGCAGTAG-1	-0.289151	-0.301894	0.567474	0.593207
	PTEN2_CGTGAATTCAAATGAG-1	-0.0252806	-0.343657	0.658884	Not senescent				PTEN2_CGTGAATTCAAATGAG-1	-0.283305	-0.272462	0.571779	0.774213
	PTEN2_CGTGATATCCCGAATA-1	-0.0623036	-0.343657	0.560949	Not senescent				PTEN2_CGTGATATCCCGAATA-1	-0.301894	-0.308672	0.383339	0.423877
	PTEN2_CGTGCTTAGCACTAAA-1	-0.00894173	-0.372455	0.553994	Not senescent				PTEN2_CGTGCTTAGCACTAAA-1	-0.301894	-0.308672	0.524494	0.565033
	PTEN2_CGTGCTTTCTCACCCA-1	-0.043165	-0.343657	0.611575	Not senescent				PTEN2_CGTGCTTTCTCACCCA-1	-0.315858	-0.308672	0.365979	0.474504
	PTEN2_CGTGTCTTCAAAGAAC-1	-0.059054	-0.372455	0.421435	Not senescent				PTEN2_CGTGTCTTCAAAGAAC-1	-0.301894	-0.308672	0.391935	0.432473
	PTEN2_CGTGTCTTCAAAGGTA-1	-0.0322368	-0.372455	0.492373	Not senescent				PTEN2_CGTGTCTTCAAAGGTA-1	-0.301894	-0.308672	0.462873	0.503411
	PTEN2_CGTTAGACATACCAGT-1	-0.00249386	-0.372455	0.571051	Not senescent				PTEN2_CGTTAGACATACCAGT-1	-0.308672	-0.315858	0.508555	0.531994
	PTEN2_CGTTAGATCCGCACGA-1	-0.0142803	-0.372455	0.539872	Not senescent				PTEN2_CGTTAGATCCGCACGA-1	-0.295607	-0.301894	0.540983	0.598152
	PTEN2_CGTTCTGCATGACTAC-1	0.00183538	-0.343657	0.730613	Not senescent				PTEN2_CGTTCTGCATGACTAC-1	-0.289151	-0.283305	0.615049	0.770359
	PTEN2_CGTTCTGTCTGGACTA-1	-0.0605382	-0.343657	0.565619	Not senescent				PTEN2_CGTTCTGTCTGGACTA-1	-0.295607	-0.301894	0.418619	0.475788
	PTEN2_CGTTGGGCAGCTGTTA-1	-0.0137676	-0.372455	0.541229	Not senescent				PTEN2_CGTTGGGCAGCTGTTA-1	-0.272462	-0.277657	0.655027	0.768455
	PTEN2_CGTTGGGGTCGGCACT-1	-0.0569725	-0.372455	0.426941	Not senescent				PTEN2_CGTTGGGGTCGGCACT-1	-0.295607	-0.301894	0.428051	0.48522
	PTEN2_CTAACCCAGCAACAAT-1	-0.0692978	-0.343657	0.542448	Not senescent				PTEN2_CTAACCCAGCAACAAT-1	-0.315858	-0.308672	0.296852	0.405376
	PTEN2_CTAACCCTCCCTTGTG-1	-0.0415938	-0.372455	0.467621	Not senescent				PTEN2_CTAACCCTCCCTTGTG-1	-0.315858	-0.308672	0.370136	0.47866
	PTEN2_CTAACTTAGATTGAGT-1	-0.0500048	-0.372455	0.445372	Not senescent				PTEN2_CTAACTTAGATTGAGT-1	-0.289151	-0.283305	0.477918	0.633228
	PTEN2_CTAACTTCATCCAACA-1	-0.0543826	-0.372455	0.433792	Not senescent				PTEN2_CTAACTTCATCCAACA-1	-0.301894	-0.308672	0.404292	0.44483
	PTEN2_CTAAGTGTCCTCTAGC-1	-0.0424961	-0.308672	0.793281	Not senescent				PTEN2_CTAAGTGTCCTCTAGC-1	-0.252379	-0.246062	0.676809	0.912698
	PTEN2_CTACCTGCACCATATG-1	-0.0105017	-0.372455	0.549868	Not senescent				PTEN2_CTACCTGCACCATATG-1	-0.295607	-0.301894	0.550978	0.608147
	PTEN2_CTACGGGCAAGCCCAC-1	-0.0316616	-0.343657	0.642005	Not senescent				PTEN2_CTACGGGCAAGCCCAC-1	-0.308672	-0.315858	0.431398	0.454838
	PTEN2_CTACGGGTCGTTCTCG-1	-0.0312016	-0.372455	0.495111	Not senescent				PTEN2_CTACGGGTCGTTCTCG-1	-0.308672	-0.315858	0.432615	0.456055
	PTEN2_CTACGGGTCTTGAACG-1	-0.0306565	-0.343657	0.644664	Not senescent				PTEN2_CTACGGGTCTTGAACG-1	-0.315858	-0.301894	0.399068	0.554833
	PTEN2_CTACTATAGGTCTGGA-1	-0.0221403	-0.372455	0.519081	Not senescent				PTEN2_CTACTATAGGTCTGGA-1	-0.295607	-0.308672	0.520191	0.530119
	PTEN2_CTACTATGTGCGAACA-1	-0.00495948	-0.327152	0.797525	Not senescent				PTEN2_CTACTATGTGCGAACA-1	-0.277657	-0.289151	0.653032	0.71164
	PTEN2_CTACTATTCCATCTGC-1	-0.0157608	-0.372455	0.535956	Not senescent				PTEN2_CTACTATTCCATCTGC-1	-0.295607	-0.301894	0.537066	0.594235
	PTEN2_CTAGACACAATAAGGT-1	-0.00800038	-0.343657	0.704595	Not senescent				PTEN2_CTAGACACAATAAGGT-1	-0.308672	-0.315858	0.493988	0.517428
	PTEN2_CTAGACACACCCATAA-1	0.00540932	-0.372455	0.591957	Not senescent				PTEN2_CTAGACACACCCATAA-1	-0.301894	-0.315858	0.562457	0.5529
	PTEN2_CTAGGTACACACCTTC-1	-0.0183617	-0.372455	0.529076	Not senescent				PTEN2_CTAGGTACACACCTTC-1	-0.295607	-0.301894	0.530187	0.587356
	PTEN2_CTCAACCGTACAGAGC-1	-0.0264801	-0.343657	0.655711	Not senescent				PTEN2_CTCAACCGTACAGAGC-1	-0.308672	-0.315858	0.445105	0.468545
	PTEN2_CTCAATTAGGGCCAAT-1	-0.0152261	-0.372455	0.537371	Not senescent				PTEN2_CTCAATTAGGGCCAAT-1	-0.289151	-0.301894	0.569917	0.59565
	PTEN2_CTCACTGCATGGCCAC-1	-0.0222189	-0.343657	0.666983	Not senescent				PTEN2_CTCACTGCATGGCCAC-1	-0.289151	-0.301894	0.551419	0.577152
	PTEN2_CTCACTGTCTGGGAGA-1	-0.0820578	-0.372455	0.360584	Not senescent				PTEN2_CTCACTGTCTGGGAGA-1	-0.289151	-0.295607	0.39313	0.462688
	PTEN2_CTCAGAACAAGCTCTA-1	-0.0173279	-0.343657	0.679921	Not senescent				PTEN2_CTCAGAACAAGCTCTA-1	-0.277657	-0.283305	0.620315	0.719667
	PTEN2_CTCAGGGGTGATACCT-1	-0.0443821	-0.327152	0.693242	Not senescent				PTEN2_CTCAGGGGTGATACCT-1	-0.308672	-0.315858	0.397749	0.421189
	PTEN2_CTCAGTCCAGTAGTTC-1	-0.00998736	-0.372455	0.551228	Not senescent				PTEN2_CTCAGTCCAGTAGTTC-1	-0.283305	-0.295607	0.612234	0.653333
	PTEN2_CTCATTATCCGTTGGG-1	-0.0315045	-0.343657	0.64242	Not senescent				PTEN2_CTCATTATCCGTTGGG-1	-0.301894	-0.308672	0.46481	0.505348
	PTEN2_CTCATTATCGTTGCCT-1	-0.0122451	-0.343657	0.693366	Not senescent				PTEN2_CTCATTATCGTTGCCT-1	-0.308672	-0.315858	0.48276	0.5062
	PTEN2_CTCCAACAGGCGTTAG-1	-0.0173921	-0.343657	0.679751	Not senescent				PTEN2_CTCCAACAGGCGTTAG-1	-0.289151	-0.283305	0.564187	0.719497
	PTEN2_CTCCAACAGTCATGAA-1	-0.0376424	-0.372455	0.478074	Not senescent				PTEN2_CTCCAACAGTCATGAA-1	-0.289151	-0.295607	0.51062	0.580178
	PTEN2_CTCCACAGTTCCGCGA-1	0.000859401	-0.343657	0.728031	Not senescent				PTEN2_CTCCACAGTTCCGCGA-1	-0.289151	-0.295607	0.612467	0.682025
	PTEN2_CTCCACATCCCAGTGG-1	-0.0317239	-0.343657	0.64184	Not senescent				PTEN2_CTCCACATCCCAGTGG-1	-0.301894	-0.315858	0.46423	0.454673
	PTEN2_CTCCATGTCATTGCGA-1	-0.0380092	-0.372455	0.477103	Not senescent				PTEN2_CTCCATGTCATTGCGA-1	-0.301894	-0.308672	0.447604	0.488142
	PTEN2_CTCCCTCAGCCAAGCA-1	-0.0121581	-0.343657	0.693597	Not senescent				PTEN2_CTCCCTCAGCCAAGCA-1	-0.301894	-0.308672	0.515986	0.556525
	PTEN2_CTCCGATCATCAGCTA-1	-0.00420914	-0.343657	0.714624	Not senescent				PTEN2_CTCCGATCATCAGCTA-1	-0.315858	-0.327152	0.469028	0.44873
	PTEN2_CTCCGATGTGTTGAGG-1	-0.0569703	-0.343657	0.575057	Not senescent				PTEN2_CTCCGATGTGTTGAGG-1	-0.295607	-0.301894	0.428057	0.485226
	PTEN2_CTCCGATGTTCGGTTA-1	-0.00563152	-0.343657	0.710861	Not senescent				PTEN2_CTCCGATGTTCGGTTA-1	-0.295607	-0.301894	0.563861	0.62103
	PTEN2_CTCCGATTCTCGAGTA-1	-0.0196008	-0.343657	0.673909	Not senescent				PTEN2_CTCCGATTCTCGAGTA-1	-0.283305	-0.289151	0.586804	0.67291
	PTEN2_CTCCTCCGTAAGCTCT-1	-0.0416891	-0.372455	0.467369	Not senescent				PTEN2_CTCCTCCGTAAGCTCT-1	-0.327152	-0.315858	0.314895	0.428313
	PTEN2_CTCCTTTGTAGTGCGA-1	-0.0431741	-0.343657	0.611551	Not senescent				PTEN2_CTCCTTTGTAGTGCGA-1	-0.295607	-0.301894	0.464551	0.52172
	PTEN2_CTCTCGATCTAAGGAA-1	-0.022692	-0.343657	0.665732	Not senescent				PTEN2_CTCTCGATCTAAGGAA-1	-0.301894	-0.308672	0.488121	0.52866
	PTEN2_CTCTGGTTCTCTATGT-1	-0.0369607	-0.372455	0.479877	Not senescent				PTEN2_CTCTGGTTCTCTATGT-1	-0.301894	-0.308672	0.450377	0.490915
	PTEN2_CTGAATGAGACGGTCA-1	-0.0217751	-0.372455	0.520047	Not senescent				PTEN2_CTGAATGAGACGGTCA-1	-0.343657	-0.327152	0.287216	0.402263
	PTEN2_CTGAGGCAGTGAGGTC-1	-0.0086836	-0.343657	0.702788	Not senescent				PTEN2_CTGAGGCAGTGAGGTC-1	-0.295607	-0.301894	0.555788	0.612957
	PTEN2_CTGAGGCTCGGCTCTT-1	0.0141824	-0.327152	0.84816	Not senescent				PTEN2_CTGAGGCTCGGCTCTT-1	-0.263229	-0.26805	0.773917	0.909356
	PTEN2_CTGAGGCTCTCGCTCA-1	0.00286888	-0.343657	0.733347	Not senescent				PTEN2_CTGAGGCTCTCGCTCA-1	-0.289151	-0.301894	0.617783	0.643516
	PTEN2_CTGATCCCACTGGACC-1	-0.0573777	-0.372455	0.425869	Not senescent				PTEN2_CTGATCCCACTGGACC-1	-0.315858	-0.327152	0.328383	0.308085
	PTEN2_CTGCATCAGGCTAAAT-1	-0.0631081	-0.372455	0.410711	Not senescent				PTEN2_CTGCATCAGGCTAAAT-1	-0.327152	-0.315858	0.258236	0.371654
	PTEN2_CTGCGAGCAACATCGT-1	-0.0333159	-0.289151	0.917964	Not senescent				PTEN2_CTGCGAGCAACATCGT-1	-0.252379	-0.257937	0.701092	0.854203
	PTEN2_CTGGCAGTCATATGGC-1	-0.0507228	-0.372455	0.443473	Not senescent				PTEN2_CTGGCAGTCATATGGC-1	-0.301894	-0.308672	0.413973	0.454511
	PTEN2_CTGGCAGTCCTCAGAA-1	-0.0152402	-0.372455	0.537333	Not senescent				PTEN2_CTGGCAGTCCTCAGAA-1	-0.315858	-0.308672	0.439848	0.548372
	PTEN2_CTGGTCTCATTCCTCG-1	-0.0273089	-0.372455	0.505408	Not senescent				PTEN2_CTGGTCTCATTCCTCG-1	-0.301894	-0.327152	0.475909	0.387625
	PTEN2_CTGGTCTGTATGACAA-1	-0.0168951	-0.372455	0.532956	Not senescent				PTEN2_CTGGTCTGTATGACAA-1	-0.308672	-0.327152	0.47046	0.415172
	PTEN2_CTGGTCTGTTCCGCGA-1	-0.00189755	-0.372455	0.572628	Not senescent				PTEN2_CTGGTCTGTTCCGCGA-1	-0.289151	-0.283305	0.605174	0.760484
	PTEN2_CTGTACCTCCAGTGTA-1	-0.0262127	-0.343657	0.656419	Not senescent				PTEN2_CTGTACCTCCAGTGTA-1	-0.308672	-0.315858	0.445812	0.469252
	PTEN2_CTGTCGTCAAGTGGTG-1	-0.00533944	-0.372455	0.563523	Not senescent				PTEN2_CTGTCGTCAAGTGGTG-1	-0.308672	-0.315858	0.501027	0.524467
	PTEN2_CTGTGGGCATCCGGCA-1	-0.0129019	-0.343657	0.691629	Not senescent				PTEN2_CTGTGGGCATCCGGCA-1	-0.272462	-0.277657	0.657317	0.770745
	PTEN2_CTTCAATCAATCGCGC-1	-0.0014844	-0.343657	0.721831	Not senescent				PTEN2_CTTCAATCAATCGCGC-1	-0.289151	-0.277657	0.606267	0.800947
	PTEN2_CTTCCGAGTACTCGAT-1	-0.00538494	-0.343657	0.711513	Not senescent				PTEN2_CTTCCGAGTACTCGAT-1	-0.295607	-0.301894	0.564513	0.621682
	PTEN2_CTTCTCTCAACTGCTA-1	-0.00767966	-0.343657	0.705443	Not senescent				PTEN2_CTTCTCTCAACTGCTA-1	-0.283305	-0.289151	0.618338	0.704444
	PTEN2_CTTCTCTTCCTCTCTT-1	-0.0195188	-0.372455	0.526015	Not senescent				PTEN2_CTTCTCTTCCTCTCTT-1	-0.289151	-0.295607	0.558562	0.62812
	PTEN2_CTTGATTCACCAGCGT-1	-0.0470327	-0.372455	0.453234	Not senescent				PTEN2_CTTGATTCACCAGCGT-1	-0.315858	-0.327152	0.355748	0.33545
	PTEN2_CTTGATTTCGGCTGGT-1	-0.0775765	-0.372455	0.372438	Not senescent				PTEN2_CTTGATTTCGGCTGGT-1	-0.289151	-0.277657	0.404984	0.599664
	PTEN2_CTTTCAACACCCAACG-1	-0.0241277	-0.372455	0.513824	Not senescent				PTEN2_CTTTCAACACCCAACG-1	-0.308672	-0.315858	0.451327	0.474767
	PTEN2_CTTTCGGTCACGGTCG-1	-0.0208405	-0.343657	0.670629	Not senescent				PTEN2_CTTTCGGTCACGGTCG-1	-0.257937	-0.263229	0.707033	0.850321
	PTEN2_GAAACCTTCAACGTGT-1	-4.70524e-05	-0.343657	0.725633	Not senescent				PTEN2_GAAACCTTCAACGTGT-1	-0.277657	-0.283305	0.666027	0.765379
	PTEN2_GAACACTCAGTAGAGC-1	-0.0292103	-0.343657	0.648489	Not senescent				PTEN2_GAACACTCAGTAGAGC-1	-0.301894	-0.295607	0.470879	0.602483
	PTEN2_GAACACTGTAACGATA-1	-0.0360579	-0.343657	0.630376	Not senescent				PTEN2_GAACACTGTAACGATA-1	-0.308672	-0.315858	0.419769	0.443209
	PTEN2_GAACACTGTTTCGTAG-1	-0.0373371	-0.372455	0.478881	Not senescent				PTEN2_GAACACTGTTTCGTAG-1	-0.289151	-0.277657	0.511428	0.706107
	PTEN2_GAACTGTCAGAACATA-1	-0.021235	-0.343657	0.669586	Not senescent				PTEN2_GAACTGTCAGAACATA-1	-0.301894	-0.308672	0.491976	0.532514
	PTEN2_GAAGCCCGTAGTCTGT-1	-0.0163849	-0.372455	0.534305	Not senescent				PTEN2_GAAGCCCGTAGTCTGT-1	-0.295607	-0.301894	0.535416	0.592585
	PTEN2_GAAGCGACATACATCG-1	-0.0758627	-0.343657	0.525082	Not senescent				PTEN2_GAAGCGACATACATCG-1	-0.308672	-0.301894	0.314475	0.435251
	PTEN2_GAAGGGTTCTTCGGAA-1	-0.0385523	-0.343657	0.623777	Not senescent				PTEN2_GAAGGGTTCTTCGGAA-1	-0.295607	-0.301894	0.476777	0.533946
	PTEN2_GAATAGATCCCAATAG-1	-0.0495708	-0.372455	0.44652	Not senescent				PTEN2_GAATAGATCCCAATAG-1	-0.315858	-0.308672	0.349034	0.457559
	PTEN2_GAATCGTAGGCACTAG-1	-0.0149726	-0.372455	0.538041	Not senescent				PTEN2_GAATCGTAGGCACTAG-1	-0.308672	-0.301894	0.475545	0.59632
	PTEN2_GACCCAGAGAGATCGC-1	-0.0169583	-0.343657	0.680899	Not senescent				PTEN2_GACCCAGAGAGATCGC-1	-0.301894	-0.327152	0.503289	0.415005
	PTEN2_GACCCAGAGATCCGAG-1	-0.00376874	-0.343657	0.715789	Not senescent				PTEN2_GACCCAGAGATCCGAG-1	-0.272462	-0.277657	0.681476	0.794904
	PTEN2_GACCCAGTCCACACCT-1	-0.0402964	-0.372455	0.471053	Not senescent				PTEN2_GACCCAGTCCACACCT-1	-0.301894	-0.295607	0.441553	0.573158
	PTEN2_GACTCAAAGAGGACTC-1	0.00363121	-0.372455	0.587253	Not senescent				PTEN2_GACTCAAAGAGGACTC-1	-0.308672	-0.315858	0.524757	0.548197
	PTEN2_GACTCAAAGGTCATTC-1	0.0042185	-0.343657	0.736917	Not senescent				PTEN2_GACTCAAAGGTCATTC-1	-0.283305	-0.295607	0.649812	0.690911
	PTEN2_GACTCTCGTAGTGCGA-1	-0.0168929	-0.372455	0.532962	Not senescent				PTEN2_GACTCTCGTAGTGCGA-1	-0.301894	-0.308672	0.503462	0.544
	PTEN2_GACTCTCTCTGAATGC-1	-0.00846566	-0.372455	0.555254	Not senescent				PTEN2_GACTCTCTCTGAATGC-1	-0.308672	-0.315858	0.492758	0.516197
	PTEN2_GACTTCCGTTCGGTCG-1	-0.0419556	-0.343657	0.614775	Not senescent				PTEN2_GACTTCCGTTCGGTCG-1	-0.315858	-0.308672	0.369179	0.477703
	PTEN2_GAGAAATAGGGCAATC-1	-0.0197528	-0.315858	0.816481	Not senescent				PTEN2_GAGAAATAGGGCAATC-1	-0.246062	-0.252379	0.767729	0.928823
	PTEN2_GAGACTTCAGAGACTG-1	-0.0146067	-0.343657	0.687119	Not senescent				PTEN2_GAGACTTCAGAGACTG-1	-0.26805	-0.272462	0.674287	0.802449
	PTEN2_GAGACTTCAGCTGCCA-1	-0.0638139	-0.343657	0.556954	Not senescent				PTEN2_GAGACTTCAGCTGCCA-1	-0.315858	-0.308672	0.311358	0.419882
	PTEN2_GAGAGGTAGTGCGTCC-1	-0.00507965	-0.372455	0.564211	Not senescent				PTEN2_GAGAGGTAGTGCGTCC-1	-0.295607	-0.301894	0.565321	0.62249
	PTEN2_GAGAGGTCAGTTTGGT-1	-0.012761	-0.343657	0.692002	Not senescent				PTEN2_GAGAGGTCAGTTTGGT-1	-0.289151	-0.301894	0.576438	0.602171
	PTEN2_GAGCCTGAGGCACAAC-1	-0.000433324	-0.343657	0.724612	Not senescent				PTEN2_GAGCCTGAGGCACAAC-1	-0.26805	-0.277657	0.711779	0.803727
	PTEN2_GAGCCTGGTGCAATAA-1	-0.0466765	-0.372455	0.454176	Not senescent				PTEN2_GAGCCTGGTGCAATAA-1	-0.343657	-0.315858	0.221345	0.41512
	PTEN2_GAGCTGCAGATTCGCT-1	-0.0383471	-0.343657	0.62432	Not senescent				PTEN2_GAGCTGCAGATTCGCT-1	-0.327152	-0.315858	0.323736	0.437153
	PTEN2_GAGGCCTAGATGCAGC-1	-0.0547607	-0.343657	0.580902	Not senescent				PTEN2_GAGGCCTAGATGCAGC-1	-0.295607	-0.301894	0.433902	0.491071
	PTEN2_GAGGCCTCACGTCGTG-1	-0.0636098	-0.372455	0.409383	Not senescent				PTEN2_GAGGCCTCACGTCGTG-1	-0.289151	-0.277657	0.44193	0.636609
	PTEN2_GAGGCCTCATTGACTG-1	-0.0447568	-0.343657	0.607365	Not senescent				PTEN2_GAGGCCTCATTGACTG-1	-0.295607	-0.308672	0.460365	0.470293
	PTEN2_GAGTCTAGTTCAGCGC-1	-0.0226053	-0.343657	0.665961	Not senescent				PTEN2_GAGTCTAGTTCAGCGC-1	-0.301894	-0.315858	0.488351	0.478794
	PTEN2_GAGTTACCAAGCGGAT-1	-0.0130967	-0.343657	0.691114	Not senescent				PTEN2_GAGTTACCAAGCGGAT-1	-0.289151	-0.301894	0.57555	0.601283
	PTEN2_GAGTTACCAAGCTGCC-1	-0.00638433	-0.343657	0.70887	Not senescent				PTEN2_GAGTTACCAAGCTGCC-1	-0.289151	-0.295607	0.593306	0.662864
	PTEN2_GAGTTACCAGACAAGC-1	-0.0117719	-0.343657	0.694618	Not senescent				PTEN2_GAGTTACCAGACAAGC-1	-0.308672	-0.301894	0.484012	0.604787
	PTEN2_GATAGAAGTCAACATC-1	-0.0116928	-0.372455	0.546717	Not senescent				PTEN2_GATAGAAGTCAACATC-1	-0.301894	-0.295607	0.517217	0.648821
	PTEN2_GATCAGTAGACGAAGA-1	-0.0765329	-0.327152	0.608195	Not senescent				PTEN2_GATCAGTAGACGAAGA-1	-0.308672	-0.301894	0.312702	0.433478
	PTEN2_GATCAGTAGGTGCGAT-1	-0.00904551	-0.343657	0.70183	Not senescent				PTEN2_GATCAGTAGGTGCGAT-1	-0.295607	-0.301894	0.55483	0.611999
	PTEN2_GATCAGTTCCCAACTC-1	-0.0712503	-0.372455	0.389172	Not senescent				PTEN2_GATCAGTTCCCAACTC-1	-0.308672	-0.315858	0.326676	0.350116
	PTEN2_GATCAGTTCCGTCCTA-1	-0.0153532	-0.372455	0.537034	Not senescent				PTEN2_GATCAGTTCCGTCCTA-1	-0.308672	-0.295607	0.474538	0.639139
	PTEN2_GATCCCTCATGCGTGC-1	-0.0628378	-0.327152	0.644422	Not senescent				PTEN2_GATCCCTCATGCGTGC-1	-0.295607	-0.301894	0.412536	0.469705
	PTEN2_GATGACTAGGTACATA-1	0.0130185	-0.327152	0.845081	Not senescent				PTEN2_GATGACTAGGTACATA-1	-0.263229	-0.272462	0.770838	0.875524
	PTEN2_GATGACTGTGACATCT-1	-0.0145247	-0.372455	0.539226	Not senescent				PTEN2_GATGACTGTGACATCT-1	-0.327152	-0.308672	0.386752	0.550264
	PTEN2_GATGACTTCGACGTCG-1	-0.00240754	-0.343657	0.719389	Not senescent				PTEN2_GATGACTTCGACGTCG-1	-0.315858	-0.327152	0.473793	0.453495
	PTEN2_GATGACTTCTTAGTTC-1	-0.044206	-0.343657	0.608822	Not senescent				PTEN2_GATGACTTCTTAGTTC-1	-0.308672	-0.315858	0.398215	0.421655
	PTEN2_GATGAGGAGATGACAT-1	-0.0127383	-0.343657	0.692062	Not senescent				PTEN2_GATGAGGAGATGACAT-1	-0.308672	-0.301894	0.481455	0.602231
	PTEN2_GATGGAGGTATAGCTC-1	-0.0391095	-0.372455	0.474193	Not senescent				PTEN2_GATGGAGGTATAGCTC-1	-0.301894	-0.295607	0.444693	0.576297
	PTEN2_GATTCGAAGTACCATC-1	-0.0271884	-0.372455	0.505727	Not senescent				PTEN2_GATTCGAAGTACCATC-1	-0.308672	-0.315858	0.443231	0.466671
	PTEN2_GATTCGATCTCAACGA-1	0.00384075	-0.343657	0.735918	Not senescent				PTEN2_GATTCGATCTCAACGA-1	-0.272462	-0.283305	0.701605	0.775664
	PTEN2_GATTCGATCTCATTGT-1	0.00537117	-0.343657	0.739966	Not senescent				PTEN2_GATTCGATCTCATTGT-1	-0.283305	-0.289151	0.652861	0.738967
	PTEN2_GATTCTTAGTGTCATC-1	-0.00886267	-0.372455	0.554203	Not senescent				PTEN2_GATTCTTAGTGTCATC-1	-0.315858	-0.327152	0.456718	0.43642
	PTEN2_GATTTCTAGGCGCTTC-1	-0.0210787	-0.372455	0.521889	Not senescent				PTEN2_GATTTCTAGGCGCTTC-1	-0.315858	-0.308672	0.424403	0.532928
	PTEN2_GCAACCGGTCGCATTA-1	-0.0267982	-0.372455	0.506759	Not senescent				PTEN2_GCAACCGGTCGCATTA-1	-0.301894	-0.308672	0.47726	0.517798
	PTEN2_GCACATAGTCGTGTTA-1	-0.0466621	-0.372455	0.454214	Not senescent				PTEN2_GCACATAGTCGTGTTA-1	-0.308672	-0.315858	0.391718	0.415158
	PTEN2_GCACTAACATAGCTGT-1	-0.0327574	-0.343657	0.639106	Not senescent				PTEN2_GCACTAACATAGCTGT-1	-0.308672	-0.315858	0.4285	0.45194
	PTEN2_GCAGCCATCATGGATC-1	-0.025238	-0.372455	0.510887	Not senescent				PTEN2_GCAGCCATCATGGATC-1	-0.327152	-0.343657	0.358412	0.278056
	PTEN2_GCAGCCATCTCCAATT-1	-0.0105514	-0.343657	0.697847	Not senescent				PTEN2_GCAGCCATCTCCAATT-1	-0.295607	-0.301894	0.550847	0.608016
	PTEN2_GCAGTTATCCGAAATC-1	-0.0124022	-0.372455	0.54484	Not senescent				PTEN2_GCAGTTATCCGAAATC-1	-0.308672	-0.343657	0.482344	0.312009
	PTEN2_GCATCGGCAGTTGTCA-1	-0.00671317	-0.372455	0.559889	Not senescent				PTEN2_GCATCGGCAGTTGTCA-1	-0.301894	-0.308672	0.53039	0.570928
	PTEN2_GCATCGGTCCTACTGC-1	-0.0571307	-0.372455	0.426522	Not senescent				PTEN2_GCATCGGTCCTACTGC-1	-0.315858	-0.308672	0.329036	0.437561
	PTEN2_GCATCTCTCAGCGGAA-1	-0.0199596	-0.372455	0.524849	Not senescent				PTEN2_GCATCTCTCAGCGGAA-1	-0.283305	-0.289151	0.585855	0.671961
	PTEN2_GCCAACGCAACTCCAA-1	-0.0237347	-0.343657	0.662974	Not senescent				PTEN2_GCCAACGCAACTCCAA-1	-0.295607	-0.289151	0.515974	0.661975
	PTEN2_GCCAGTGAGCACTCGC-1	-0.0680966	-0.343657	0.545625	Not senescent				PTEN2_GCCAGTGAGCACTCGC-1	-0.308672	-0.315858	0.335018	0.358458
	PTEN2_GCCATGGGTGGTCTAT-1	-0.00947714	-0.372455	0.552578	Not senescent				PTEN2_GCCATGGGTGGTCTAT-1	-0.308672	-0.327152	0.490082	0.434794
	PTEN2_GCCATTCAGTTCGGTT-1	-0.022475	-0.343657	0.666306	Not senescent				PTEN2_GCCATTCAGTTCGGTT-1	-0.289151	-0.295607	0.550742	0.6203
	PTEN2_GCCCAGATCCAAATGC-1	-0.0519569	-0.372455	0.440208	Not senescent				PTEN2_GCCCAGATCCAAATGC-1	-0.308672	-0.301894	0.377712	0.498488
	PTEN2_GCCCGAAAGTTAACGA-1	-0.00397411	-0.372455	0.567135	Not senescent				PTEN2_GCCCGAAAGTTAACGA-1	-0.289151	-0.295607	0.599681	0.669239
	PTEN2_GCCCGAACACGCTTAA-1	-0.00506272	-0.372455	0.564255	Not senescent				PTEN2_GCCCGAACACGCTTAA-1	-0.315858	-0.327152	0.46677	0.446472
	PTEN2_GCCGATGCAAAGGGTC-1	-0.0362452	-0.343657	0.62988	Not senescent				PTEN2_GCCGATGCAAAGGGTC-1	-0.295607	-0.308672	0.48288	0.492808
	PTEN2_GCCGATGCACCATAAC-1	-0.0455203	-0.327152	0.690231	Not senescent				PTEN2_GCCGATGCACCATAAC-1	-0.295607	-0.301894	0.458345	0.515514
	PTEN2_GCCGATGCAGAGTTCT-1	0.00668214	-0.372455	0.595323	Not senescent				PTEN2_GCCGATGCAGAGTTCT-1	-0.301894	-0.315858	0.565824	0.556267
	PTEN2_GCCGTGAGTACGCTTA-1	-0.0436492	-0.372455	0.462184	Not senescent				PTEN2_GCCGTGAGTACGCTTA-1	-0.301894	-0.315858	0.432684	0.423128
	PTEN2_GCCTGTTTCACACCCT-1	-0.0148335	-0.343657	0.68652	Not senescent				PTEN2_GCCTGTTTCACACCCT-1	-0.295607	-0.301894	0.53952	0.596689
	PTEN2_GCCTGTTTCTTCACGC-1	0.0113743	-0.343657	0.755846	Not senescent				PTEN2_GCCTGTTTCTTCACGC-1	-0.26805	-0.277657	0.743013	0.834961
	PTEN2_GCGAGAAAGGCATCAG-1	-0.016284	-0.372455	0.534572	Not senescent				PTEN2_GCGAGAAAGGCATCAG-1	-0.283305	-0.295607	0.595578	0.636677
	PTEN2_GCGAGAATCCTTCTTC-1	-0.0109384	-0.343657	0.696823	Not senescent				PTEN2_GCGAGAATCCTTCTTC-1	-0.295607	-0.301894	0.549823	0.606992
	PTEN2_GCGATCGTCGCTTACC-1	-0.040089	-0.372455	0.471602	Not senescent				PTEN2_GCGATCGTCGCTTACC-1	-0.308672	-0.315858	0.409106	0.432546
	PTEN2_GCGTTTCCAGACTGCC-1	-0.0460323	-0.343657	0.603991	Not senescent				PTEN2_GCGTTTCCAGACTGCC-1	-0.308672	-0.301894	0.393384	0.51416
	PTEN2_GCGTTTCTCGTCAGAT-1	-0.0132155	-0.343657	0.6908	Not senescent				PTEN2_GCGTTTCTCGTCAGAT-1	-0.272462	-0.26805	0.656487	0.836882
	PTEN2_GCTACCTGTGAATAAC-1	-0.0189936	-0.372455	0.527404	Not senescent				PTEN2_GCTACCTGTGAATAAC-1	-0.272462	-0.26805	0.641202	0.821597
	PTEN2_GCTGCAGAGTACTCGT-1	-0.0584135	-0.372455	0.423129	Not senescent				PTEN2_GCTGCAGAGTACTCGT-1	-0.301894	-0.295607	0.393629	0.525233
	PTEN2_GCTTGGGGTGCTCCGA-1	-0.0501359	-0.372455	0.445025	Not senescent				PTEN2_GCTTGGGGTGCTCCGA-1	-0.301894	-0.308672	0.415525	0.456064
	PTEN2_GGAACCCCACGTAGAG-1	-0.0343274	-0.372455	0.486843	Not senescent				PTEN2_GGAACCCCACGTAGAG-1	-0.289151	-0.295607	0.519389	0.588947
	PTEN2_GGAAGTGGTGTAGTGG-1	-0.021027	-0.372455	0.522026	Not senescent				PTEN2_GGAAGTGGTGTAGTGG-1	-0.308672	-0.327152	0.45953	0.404242
	PTEN2_GGAATCTGTGCCGTTG-1	-0.0472638	-0.372455	0.452623	Not senescent				PTEN2_GGAATCTGTGCCGTTG-1	-0.301894	-0.308672	0.423123	0.463661
	PTEN2_GGAATGGCAGTTGTCA-1	-0.0283609	-0.372455	0.502626	Not senescent				PTEN2_GGAATGGCAGTTGTCA-1	-0.315858	-0.327152	0.40514	0.384842
	PTEN2_GGAGAACGTCACGACC-1	-0.0181103	-0.372455	0.529741	Not senescent				PTEN2_GGAGAACGTCACGACC-1	-0.327152	-0.315858	0.377267	0.490685
	PTEN2_GGAGATGGTCCGGACT-1	-0.0253267	-0.372455	0.510652	Not senescent				PTEN2_GGAGATGGTCCGGACT-1	-0.283305	-0.289151	0.571657	0.657763
	PTEN2_GGAGATGTCTTCTTCC-1	0.0230808	-0.372455	0.638702	Not senescent				PTEN2_GGAGATGTCTTCTTCC-1	-0.301894	-0.308672	0.609202	0.649741
	PTEN2_GGAGCAATCTGTTCAT-1	-0.0241562	-0.343657	0.661858	Not senescent				PTEN2_GGAGCAATCTGTTCAT-1	-0.295607	-0.301894	0.514858	0.572027
	PTEN2_GGAGGTATCGGAACTT-1	-0.0257981	-0.372455	0.509405	Not senescent				PTEN2_GGAGGTATCGGAACTT-1	-0.295607	-0.301894	0.510515	0.567684
	PTEN2_GGATCTACAACACTAC-1	-0.0103912	-0.372455	0.55016	Not senescent				PTEN2_GGATCTACAACACTAC-1	-0.295607	-0.301894	0.55127	0.608439
	PTEN2_GGCACGTAGACGGTCA-1	-0.0139395	-0.372455	0.540774	Not senescent				PTEN2_GGCACGTAGACGGTCA-1	-0.295607	-0.308672	0.541884	0.551812
	PTEN2_GGCAGTCGTACTCGAT-1	-0.0108726	-0.372455	0.548887	Not senescent				PTEN2_GGCAGTCGTACTCGAT-1	-0.301894	-0.308672	0.519387	0.559925
	PTEN2_GGCAGTCGTGAACCGA-1	-0.0324164	-0.372455	0.491898	Not senescent				PTEN2_GGCAGTCGTGAACCGA-1	-0.295607	-0.301894	0.493008	0.550177
	PTEN2_GGCTGTGAGAAATGGG-1	-0.0291332	-0.343657	0.648693	Not senescent				PTEN2_GGCTGTGAGAAATGGG-1	-0.308672	-0.315858	0.438087	0.461526
	PTEN2_GGCTTGGAGCCTTTGA-1	-0.0131675	-0.372455	0.542816	Not senescent				PTEN2_GGCTTGGAGCCTTTGA-1	-0.327152	-0.308672	0.390342	0.553855
	PTEN2_GGCTTGGTCAGCTTCC-1	-0.0141571	-0.372455	0.540198	Not senescent				PTEN2_GGCTTGGTCAGCTTCC-1	-0.295607	-0.308672	0.541309	0.551237
	PTEN2_GGCTTGGTCCTCATAT-1	-0.0201511	-0.372455	0.524343	Not senescent				PTEN2_GGCTTGGTCCTCATAT-1	-0.343657	-0.327152	0.291512	0.406559
	PTEN2_GGCTTTCCAGACTCTA-1	-0.0523382	-0.372455	0.4392	Not senescent				PTEN2_GGCTTTCCAGACTCTA-1	-0.301894	-0.308672	0.4097	0.450238
	PTEN2_GGCTTTCCATACAGGG-1	-0.0462363	-0.372455	0.455341	Not senescent				PTEN2_GGCTTTCCATACAGGG-1	-0.301894	-0.308672	0.425841	0.466379
	PTEN2_GGGAAGTGTCTTCATT-1	-0.0212259	-0.372455	0.521499	Not senescent				PTEN2_GGGAAGTGTCTTCATT-1	-0.343657	-0.327152	0.288668	0.403716
	PTEN2_GGGAAGTGTTGAGAGC-1	-0.0106685	-0.372455	0.549427	Not senescent				PTEN2_GGGAAGTGTTGAGAGC-1	-0.301894	-0.295607	0.519927	0.651531
	PTEN2_GGGACAAAGTCTAGAA-1	-0.00825471	-0.372455	0.555812	Not senescent				PTEN2_GGGACAAAGTCTAGAA-1	-0.315858	-0.343657	0.458326	0.322981
	PTEN2_GGGACAAGTCTTCATT-1	-0.0159287	-0.372455	0.535512	Not senescent				PTEN2_GGGACAAGTCTTCATT-1	-0.295607	-0.289151	0.536622	0.682623
	PTEN2_GGGACCTGTCGCACGT-1	0.0120504	-0.343657	0.757634	Not senescent				PTEN2_GGGACCTGTCGCACGT-1	-0.283305	-0.301894	0.670529	0.667803
	PTEN2_GGGACTCCACAGTATC-1	-0.00975296	-0.343657	0.699959	Not senescent				PTEN2_GGGACTCCACAGTATC-1	-0.308672	-0.315858	0.489352	0.512792
	PTEN2_GGGACTCGTACTGAGG-1	-0.0751211	-0.372455	0.378933	Not senescent				PTEN2_GGGACTCGTACTGAGG-1	-0.289151	-0.295607	0.411479	0.481037
	PTEN2_GGGAGATAGTGGAAAG-1	-0.0565338	-0.343657	0.576212	Not senescent				PTEN2_GGGAGATAGTGGAAAG-1	-0.295607	-0.301894	0.429212	0.486381
	PTEN2_GGGATCCGTGTTCGTA-1	-0.0206868	-0.343657	0.671036	Not senescent				PTEN2_GGGATCCGTGTTCGTA-1	-0.295607	-0.308672	0.524036	0.533964
	PTEN2_GGGCTCACAACTACGT-1	-0.026907	-0.372455	0.506472	Not senescent				PTEN2_GGGCTCACAACTACGT-1	-0.301894	-0.295607	0.476972	0.608576
	PTEN2_GGGCTCACAGCAGGAT-1	-0.0526882	-0.372455	0.438274	Not senescent				PTEN2_GGGCTCACAGCAGGAT-1	-0.301894	-0.295607	0.408774	0.540378
	PTEN2_GGGTATTTCCGATCGG-1	0.010585	-0.372455	0.605647	Not senescent				PTEN2_GGGTATTTCCGATCGG-1	-0.327152	-0.343657	0.453173	0.372816
	PTEN2_GGGTCTGTCGAACGCC-1	-0.00528899	-0.343657	0.711767	Not senescent				PTEN2_GGGTCTGTCGAACGCC-1	-0.295607	-0.301894	0.564767	0.621936
	PTEN2_GGTAACTTCATCGGGC-1	-0.0198505	-0.372455	0.525138	Not senescent				PTEN2_GGTAACTTCATCGGGC-1	-0.301894	-0.315858	0.495638	0.486081
	PTEN2_GGTCACGCAGGAGGAG-1	-0.0244954	-0.372455	0.512851	Not senescent				PTEN2_GGTCACGCAGGAGGAG-1	-0.308672	-0.315858	0.450355	0.473795
	PTEN2_GGTCACGTCGTGACTA-1	-0.00116224	-0.327152	0.80757	Not senescent				PTEN2_GGTCACGTCGTGACTA-1	-0.263229	-0.26805	0.733326	0.868765
	PTEN2_GGTCACGTCGTTGTTT-1	-0.0629732	-0.372455	0.411067	Not senescent				PTEN2_GGTCACGTCGTTGTTT-1	-0.283305	-0.289151	0.472073	0.558179
	PTEN2_GGTCTGGCAGGCCCTA-1	-0.0603931	-0.327152	0.650889	Not senescent				PTEN2_GGTCTGGCAGGCCCTA-1	-0.289151	-0.295607	0.450439	0.519997
	PTEN2_GGTGTCGAGGTGAGAA-1	-0.00553422	-0.372455	0.563008	Not senescent				PTEN2_GGTGTCGAGGTGAGAA-1	-0.315858	-0.327152	0.465522	0.445224
	PTEN2_GGTGTCGTCGATCCCT-1	-0.0205802	-0.372455	0.523208	Not senescent				PTEN2_GGTGTCGTCGATCCCT-1	-0.308672	-0.315858	0.460711	0.484151
	PTEN2_GGTGTTAGTAGCCAGA-1	0.0110805	-0.372455	0.606958	Not senescent				PTEN2_GGTGTTAGTAGCCAGA-1	-0.283305	-0.295607	0.667964	0.709063
	PTEN2_GGTGTTAGTCTGTGCG-1	-0.00447226	-0.327152	0.798814	Not senescent				PTEN2_GGTGTTAGTCTGTGCG-1	-0.277657	-0.289151	0.654321	0.712929
	PTEN2_GGTTAACAGCCGTTGC-1	-0.0237418	-0.343657	0.662955	Not senescent				PTEN2_GGTTAACAGCCGTTGC-1	-0.283305	-0.26805	0.57585	0.809037
	PTEN2_GGTTAACTCTCATGGA-1	-0.0207701	-0.372455	0.522705	Not senescent				PTEN2_GGTTAACTCTCATGGA-1	-0.295607	-0.289151	0.523816	0.669817
	PTEN2_GGTTGTACAAGGCCTC-1	-0.0169666	-0.372455	0.532767	Not senescent				PTEN2_GGTTGTACAAGGCCTC-1	-0.308672	-0.315858	0.47027	0.49371
	PTEN2_GTAACACAGCTTGTGT-1	-0.00151847	-0.372455	0.573631	Not senescent				PTEN2_GTAACACAGCTTGTGT-1	-0.315858	-0.327152	0.476145	0.455847
	PTEN2_GTAACACAGTGGCGAT-1	-0.0480774	-0.372455	0.450471	Not senescent				PTEN2_GTAACACAGTGGCGAT-1	-0.308672	-0.315858	0.387975	0.411414
	PTEN2_GTAACACGTCATCAGT-1	-0.0514718	-0.343657	0.589602	Not senescent				PTEN2_GTAACACGTCATCAGT-1	-0.308672	-0.315858	0.378995	0.402435
	PTEN2_GTAACACTCCTGGTCT-1	-0.0106605	-0.372455	0.549448	Not senescent				PTEN2_GTAACACTCCTGGTCT-1	-0.283305	-0.295607	0.610453	0.651552
	PTEN2_GTAACCAAGACGCTCC-1	-0.0101546	-0.372455	0.550786	Not senescent				PTEN2_GTAACCAAGACGCTCC-1	-0.263229	-0.26805	0.709539	0.844978
	PTEN2_GTAACCACAGGCACTC-1	-0.0180149	-0.343657	0.678104	Not senescent				PTEN2_GTAACCACAGGCACTC-1	-0.289151	-0.295607	0.56254	0.632098
	PTEN2_GTAATCGAGAAGGATG-1	-0.0252976	-0.372455	0.510729	Not senescent				PTEN2_GTAATCGAGAAGGATG-1	-0.308672	-0.315858	0.448233	0.471673
	PTEN2_GTAATCGAGTGCAACG-1	-0.0613001	-0.372455	0.415493	Not senescent				PTEN2_GTAATCGAGTGCAACG-1	-0.295607	-0.301894	0.416603	0.473772
	PTEN2_GTAATCGTCTTCCACG-1	0.0105474	-0.343657	0.753659	Not senescent				PTEN2_GTAATCGTCTTCCACG-1	-0.308672	-0.315858	0.543052	0.566492
	PTEN2_GTAATGCAGAAGGCTC-1	-0.0451247	-0.372455	0.458281	Not senescent				PTEN2_GTAATGCAGAAGGCTC-1	-0.301894	-0.308672	0.428781	0.46932
	PTEN2_GTACAGTTCCCAAGCG-1	-0.0561436	-0.372455	0.429133	Not senescent				PTEN2_GTACAGTTCCCAAGCG-1	-0.301894	-0.315858	0.399634	0.390077
	PTEN2_GTAGAGGAGAGGTCAC-1	-0.00694611	-0.372455	0.559273	Not senescent				PTEN2_GTAGAGGAGAGGTCAC-1	-0.308672	-0.315858	0.496777	0.520217
	PTEN2_GTAGAGGTCCATGAGT-1	0.007402	-0.343657	0.745338	Not senescent				PTEN2_GTAGAGGTCCATGAGT-1	-0.289151	-0.295607	0.629774	0.699332
	PTEN2_GTAGATCGTTCTAACG-1	-0.00597174	-0.343657	0.709961	Not senescent				PTEN2_GTAGATCGTTCTAACG-1	-0.257937	-0.263229	0.746365	0.889653
	PTEN2_GTAGGAGGTGGTTCTA-1	-0.0178	-0.343657	0.678672	Not senescent				PTEN2_GTAGGAGGTGGTTCTA-1	-0.295607	-0.289151	0.531672	0.677673
	PTEN2_GTAGGTTAGTTAACAG-1	-0.0134544	-0.372455	0.542057	Not senescent				PTEN2_GTAGGTTAGTTAACAG-1	-0.308672	-0.327152	0.479561	0.424274
	PTEN2_GTAGGTTGTTCACCGG-1	-0.0605335	-0.343657	0.565631	Not senescent				PTEN2_GTAGGTTGTTCACCGG-1	-0.295607	-0.308672	0.418631	0.428559
	PTEN2_GTATTTCCAGCGACAA-1	-0.0144319	-0.372455	0.539471	Not senescent				PTEN2_GTATTTCCAGCGACAA-1	-0.308672	-0.315858	0.476975	0.500415
	PTEN2_GTATTTCGTCGGTGTC-1	-0.0596988	-0.327152	0.652725	Not senescent				PTEN2_GTATTTCGTCGGTGTC-1	-0.301894	-0.308672	0.390229	0.430768
	PTEN2_GTATTTCGTTTATGCG-1	-0.0609985	-0.327152	0.649287	Not senescent				PTEN2_GTATTTCGTTTATGCG-1	-0.283305	-0.289151	0.477296	0.563402
	PTEN2_GTCAAGTGTCTGTCCT-1	-0.0135329	-0.372455	0.541849	Not senescent				PTEN2_GTCAAGTGTCTGTCCT-1	-0.308672	-0.327152	0.479353	0.424066
	PTEN2_GTCACGGAGAGTCAAT-1	-0.0611454	-0.372455	0.415902	Not senescent				PTEN2_GTCACGGAGAGTCAAT-1	-0.327152	-0.315858	0.263428	0.376846
	PTEN2_GTCACGGTCATGCATG-1	-0.0741091	-0.327152	0.614606	Not senescent				PTEN2_GTCACGGTCATGCATG-1	-0.295607	-0.301894	0.38272	0.439889
	PTEN2_GTCACTCCATAGCACT-1	-0.0128286	-0.343657	0.691823	Not senescent				PTEN2_GTCACTCCATAGCACT-1	-0.26805	-0.272462	0.67899	0.807152
	PTEN2_GTCACTCGTAGTACGG-1	-0.0170293	-0.372455	0.532601	Not senescent				PTEN2_GTCACTCGTAGTACGG-1	-0.327152	-0.343657	0.380126	0.29977
	PTEN2_GTCAGCGTCCGAGCTG-1	-0.0280871	-0.343657	0.65146	Not senescent				PTEN2_GTCAGCGTCCGAGCTG-1	-0.246062	-0.252379	0.745682	0.906776
	PTEN2_GTCCCATAGAATCGCG-1	-0.039814	-0.327152	0.705326	Not senescent				PTEN2_GTCCCATAGAATCGCG-1	-0.315858	-0.308672	0.374844	0.483368
	PTEN2_GTCCCATCAAAGGCAC-1	-0.0287739	-0.372455	0.501533	Not senescent				PTEN2_GTCCCATCAAAGGCAC-1	-0.295607	-0.301894	0.502644	0.559813
	PTEN2_GTCCTCAAGCGTTCAT-1	-0.0190846	-0.343657	0.675274	Not senescent				PTEN2_GTCCTCAAGCGTTCAT-1	-0.308672	-0.315858	0.464668	0.488108
	PTEN2_GTCGAATCAGGACTTT-1	-0.0219252	-0.343657	0.66776	Not senescent				PTEN2_GTCGAATCAGGACTTT-1	-0.283305	-0.277657	0.580655	0.746876
	PTEN2_GTCTAGAGTACATTGC-1	-0.0245792	-0.372455	0.512629	Not senescent				PTEN2_GTCTAGAGTACATTGC-1	-0.315858	-0.308672	0.415144	0.523668
	PTEN2_GTCTAGATCCGCTTAC-1	-0.0677382	-0.372455	0.398463	Not senescent				PTEN2_GTCTAGATCCGCTTAC-1	-0.301894	-0.308672	0.368963	0.409501
	PTEN2_GTCTCACAGAAGTGTT-1	-0.041407	-0.372455	0.468115	Not senescent				PTEN2_GTCTCACAGAAGTGTT-1	-0.301894	-0.295607	0.438616	0.57022
	PTEN2_GTCTCACAGACTACCT-1	-0.0290383	-0.372455	0.500834	Not senescent				PTEN2_GTCTCACAGACTACCT-1	-0.289151	-0.295607	0.53338	0.602938
	PTEN2_GTCTGTCGTTTGACAC-1	-0.0207033	-0.372455	0.522882	Not senescent				PTEN2_GTCTGTCGTTTGACAC-1	-0.308672	-0.295607	0.460386	0.624986
	PTEN2_GTCTTTAAGGAAAGAC-1	-0.0215583	-0.343657	0.668731	Not senescent				PTEN2_GTCTTTAAGGAAAGAC-1	-0.289151	-0.272462	0.553167	0.78406
	PTEN2_GTCTTTACAGAAGCGT-1	-0.0131223	-0.372455	0.542936	Not senescent				PTEN2_GTCTTTACAGAAGCGT-1	-0.308672	-0.327152	0.48044	0.425152
	PTEN2_GTCTTTAGTGTATCCA-1	-0.0104275	-0.343657	0.698175	Not senescent				PTEN2_GTCTTTAGTGTATCCA-1	-0.308672	-0.315858	0.487568	0.511008
	PTEN2_GTGACGCTCTGTAACG-1	-0.0206172	-0.343657	0.67122	Not senescent				PTEN2_GTGACGCTCTGTAACG-1	-0.289151	-0.301894	0.555656	0.581389
	PTEN2_GTGAGCCAGGCGACAT-1	-0.0290329	-0.343657	0.648959	Not senescent				PTEN2_GTGAGCCAGGCGACAT-1	-0.263229	-0.257937	0.659601	0.865532
	PTEN2_GTGAGCCTCTCCGATC-1	-0.00536552	-0.343657	0.711565	Not senescent				PTEN2_GTGAGCCTCTCCGATC-1	-0.283305	-0.295607	0.62446	0.665559
	PTEN2_GTGAGGATCAGGAACG-1	-0.0481461	-0.372455	0.450289	Not senescent				PTEN2_GTGAGGATCAGGAACG-1	-0.308672	-0.315858	0.387793	0.411232
	PTEN2_GTGAGTTAGATGAATC-1	-0.0814516	-0.343657	0.510297	Not senescent				PTEN2_GTGAGTTAGATGAATC-1	-0.283305	-0.277657	0.423193	0.589413
	PTEN2_GTGATGTTCACGTAGT-1	-0.00726084	-0.327152	0.791437	Not senescent				PTEN2_GTGATGTTCACGTAGT-1	-0.257937	-0.272462	0.742955	0.82188
	PTEN2_GTGCAGCGTATGCTTG-1	0.000334665	-0.343657	0.726643	Not senescent				PTEN2_GTGCAGCGTATGCTTG-1	-0.295607	-0.301894	0.579643	0.636812
	PTEN2_GTGCAGCTCCACTTTA-1	0.00728671	-0.343657	0.745033	Not senescent				PTEN2_GTGCAGCTCCACTTTA-1	-0.289151	-0.295607	0.629469	0.699027
	PTEN2_GTGCGTGGTAGACGGT-1	-0.00677467	-0.343657	0.707837	Not senescent				PTEN2_GTGCGTGGTAGACGGT-1	-0.301894	-0.308672	0.530227	0.570765
	PTEN2_GTGCTGGAGGCAGTCA-1	0.000470837	-0.372455	0.578893	Not senescent				PTEN2_GTGCTGGAGGCAGTCA-1	-0.315858	-0.327152	0.481407	0.461109
	PTEN2_GTGCTGGTCTACTCAT-1	-0.0358907	-0.343657	0.630818	Not senescent				PTEN2_GTGCTGGTCTACTCAT-1	-0.295607	-0.289151	0.483818	0.629819
	PTEN2_GTGGAAGAGAACAAGG-1	-0.0730615	-0.417725	0.15155	Not senescent				PTEN2_GTGGAAGAGAACAAGG-1	-0.327152	-0.315858	0.231907	0.345325
	PTEN2_GTGGAAGTCCGCGATG-1	-0.0263633	-0.343657	0.65602	Not senescent				PTEN2_GTGGAAGTCCGCGATG-1	-0.308672	-0.315858	0.445414	0.468854
	PTEN2_GTGGAGAAGTAGGGTC-1	-0.0262467	-0.372455	0.508218	Not senescent				PTEN2_GTGGAGAAGTAGGGTC-1	-0.327152	-0.315858	0.355744	0.469162
	PTEN2_GTGGCGTGTGGCATCC-1	-0.067535	-0.372455	0.399	Not senescent				PTEN2_GTGGCGTGTGGCATCC-1	-0.301894	-0.308672	0.3695	0.410039
	PTEN2_GTGGGAAGTATGAGAT-1	-0.0501163	-0.343657	0.593188	Not senescent				PTEN2_GTGGGAAGTATGAGAT-1	-0.327152	-0.315858	0.292603	0.406021
	PTEN2_GTGGTTACATTGGATC-1	-0.0125913	-0.372455	0.54434	Not senescent				PTEN2_GTGGTTACATTGGATC-1	-0.308672	-0.327152	0.481844	0.426557
	PTEN2_GTGTAACAGCATGCGA-1	-0.0317637	-0.372455	0.493625	Not senescent				PTEN2_GTGTAACAGCATGCGA-1	-0.308672	-0.301894	0.431128	0.551904
	PTEN2_GTGTAACTCTCGTGAA-1	-0.00621091	-0.343657	0.709328	Not senescent				PTEN2_GTGTAACTCTCGTGAA-1	-0.301894	-0.295607	0.531718	0.663322
	PTEN2_GTGTAACTCTTTCCGG-1	-0.00564933	-0.372455	0.562704	Not senescent				PTEN2_GTGTAACTCTTTCCGG-1	-0.283305	-0.289151	0.623709	0.709815
	PTEN2_GTGTCCTTCTCATGCC-1	-0.0609172	-0.372455	0.416506	Not senescent				PTEN2_GTGTCCTTCTCATGCC-1	-0.308672	-0.315858	0.35401	0.37745
	PTEN2_GTTACAGCAGTGTGGA-1	-0.0614894	-0.327152	0.647989	Not senescent				PTEN2_GTTACAGCAGTGTGGA-1	-0.301894	-0.308672	0.385492	0.426031
	PTEN2_GTTACAGGTTCGTGCG-1	-0.054639	-0.372455	0.433113	Not senescent				PTEN2_GTTACAGGTTCGTGCG-1	-0.315858	-0.327152	0.335628	0.31533
	PTEN2_GTTACCCTCATCGCCT-1	-0.0111007	-0.343657	0.696394	Not senescent				PTEN2_GTTACCCTCATCGCCT-1	-0.315858	-0.327152	0.450798	0.4305
	PTEN2_GTTAGACTCCTGATAG-1	-0.0255406	-0.372455	0.510086	Not senescent				PTEN2_GTTAGACTCCTGATAG-1	-0.327152	-0.315858	0.357612	0.47103
	PTEN2_GTTATGGCACTTCAGA-1	-0.00352778	-0.343657	0.716426	Not senescent				PTEN2_GTTATGGCACTTCAGA-1	-0.283305	-0.289151	0.629321	0.715427
	PTEN2_GTTCTATAGCAAGCCA-1	-0.0036686	-0.343657	0.716054	Not senescent				PTEN2_GTTCTATAGCAAGCCA-1	-0.272462	-0.283305	0.681741	0.7558
	PTEN2_GTTCTATAGGCAGTCA-1	-0.00329533	-0.372455	0.568931	Not senescent				PTEN2_GTTCTATAGGCAGTCA-1	-0.289151	-0.295607	0.601477	0.671035
	PTEN2_GTTCTATAGGCTATCT-1	0.0097866	-0.343657	0.751646	Not senescent				PTEN2_GTTCTATAGGCTATCT-1	-0.301894	-0.308672	0.574036	0.614574
	PTEN2_GTTCTATTCCGTATAG-1	0.0266426	-0.308672	0.97617	Not senescent				PTEN2_GTTCTATTCCGTATAG-1	-0.283305	-0.277657	0.709129	0.87535
	PTEN2_GTTGAACAGCGCCATC-1	-0.0248729	-0.343657	0.659963	Not senescent				PTEN2_GTTGAACAGCGCCATC-1	-0.26805	-0.272462	0.64713	0.775292
	PTEN2_GTTGCGGTCAGCTAGT-1	-0.0736255	-0.417725	0.150058	Not senescent				PTEN2_GTTGCGGTCAGCTAGT-1	-0.327152	-0.315858	0.230415	0.343833
	PTEN2_GTTGCTCCAGATACCT-1	-0.0683574	-0.372455	0.396825	Not senescent				PTEN2_GTTGCTCCAGATACCT-1	-0.289151	-0.277657	0.429371	0.624051
	PTEN2_GTTGTCCGTTCGTGCG-1	-0.0171109	-0.372455	0.532385	Not senescent				PTEN2_GTTGTCCGTTCGTGCG-1	-0.301894	-0.308672	0.502885	0.543423
	PTEN2_TAACCAGAGAACCGCA-1	-0.0535837	-0.343657	0.584015	Not senescent				PTEN2_TAACCAGAGAACCGCA-1	-0.295607	-0.301894	0.437015	0.494184
	PTEN2_TAACCAGAGTGACCTT-1	-0.0274819	-0.372455	0.504951	Not senescent				PTEN2_TAACCAGAGTGACCTT-1	-0.315858	-0.327152	0.407465	0.387167
	PTEN2_TAACCAGTCCGAGGCT-1	0.00404725	-0.327152	0.82135	Not senescent				PTEN2_TAACCAGTCCGAGGCT-1	-0.289151	-0.295607	0.6209	0.690458
	PTEN2_TAACCAGTCGACATTG-1	-0.0705325	-0.327152	0.624068	Not senescent				PTEN2_TAACCAGTCGACATTG-1	-0.301894	-0.308672	0.361571	0.40211
	PTEN2_TAACGACAGCTAGAAT-1	-0.0511696	-0.372455	0.442291	Not senescent				PTEN2_TAACGACAGCTAGAAT-1	-0.295607	-0.289151	0.443401	0.589402
	PTEN2_TAAGCCATCCAGTTCC-1	0.0137265	-0.372455	0.613958	Not senescent				PTEN2_TAAGCCATCCAGTTCC-1	-0.289151	-0.295607	0.646504	0.716062
	PTEN2_TAAGTCGTCACGGTCG-1	-0.0282117	-0.343657	0.651131	Not senescent				PTEN2_TAAGTCGTCACGGTCG-1	-0.301894	-0.308672	0.47352	0.514059
	PTEN2_TAATCTCCAGGCATGA-1	-0.0141699	-0.372455	0.540165	Not senescent				PTEN2_TAATCTCCAGGCATGA-1	-0.295607	-0.301894	0.541275	0.598444
	PTEN2_TAATTCCAGGTACAAT-1	-0.0278801	-0.372455	0.503897	Not senescent				PTEN2_TAATTCCAGGTACAAT-1	-0.289151	-0.283305	0.536444	0.691754
	PTEN2_TACAACGAGAAGAGCA-1	-0.0652942	-0.372455	0.404928	Not senescent				PTEN2_TACAACGAGAAGAGCA-1	-0.295607	-0.301894	0.406038	0.463207
	PTEN2_TACCCACCAACTGCCG-1	-0.0585537	-0.372455	0.422758	Not senescent				PTEN2_TACCCACCAACTGCCG-1	-0.308672	-0.315858	0.360262	0.383702
	PTEN2_TACCCGTGTCCATAGT-1	-0.0367854	-0.372455	0.480341	Not senescent				PTEN2_TACCCGTGTCCATAGT-1	-0.301894	-0.295607	0.450841	0.582445
	PTEN2_TACCGAATCGTACACA-1	0.0154086	-0.343657	0.766517	Not senescent				PTEN2_TACCGAATCGTACACA-1	-0.277657	-0.289151	0.706911	0.765518
	PTEN2_TACCGAATCTCTGCTG-1	-0.0686851	-0.327152	0.628954	Not senescent				PTEN2_TACCGAATCTCTGCTG-1	-0.295607	-0.308672	0.397068	0.406996
	PTEN2_TACCTCGAGTATGGAT-1	-0.0657379	-0.343657	0.551864	Not senescent				PTEN2_TACCTCGAGTATGGAT-1	-0.308672	-0.301894	0.341258	0.462033
	PTEN2_TACCTCGAGTTGTAAG-1	-0.0271452	-0.372455	0.505842	Not senescent				PTEN2_TACCTCGAGTTGTAAG-1	-0.315858	-0.327152	0.408356	0.388058
	PTEN2_TACCTGCTCTGCTGAA-1	-0.0125291	-0.343657	0.692615	Not senescent				PTEN2_TACCTGCTCTGCTGAA-1	-0.295607	-0.301894	0.545615	0.602784
	PTEN2_TACGGGCTCGCAGTTA-1	-0.023564	-0.372455	0.515315	Not senescent				PTEN2_TACGGGCTCGCAGTTA-1	-0.308672	-0.315858	0.452819	0.476258
	PTEN2_TACGGTAAGCGAGGAG-1	-0.0499422	-0.372455	0.445538	Not senescent				PTEN2_TACGGTAAGCGAGGAG-1	-0.315858	-0.327152	0.348052	0.327754
	PTEN2_TACTTGTCATCGTTCC-1	0.00767238	-0.343657	0.746053	Not senescent				PTEN2_TACTTGTCATCGTTCC-1	-0.308672	-0.315858	0.535447	0.558887
	PTEN2_TACTTGTGTTCGATTG-1	-0.0460537	-0.343657	0.603934	Not senescent				PTEN2_TACTTGTGTTCGATTG-1	-0.295607	-0.301894	0.456934	0.514103
	PTEN2_TAGACCAGTGAGCGAT-1	-0.00390246	-0.343657	0.715435	Not senescent				PTEN2_TAGACCAGTGAGCGAT-1	-0.277657	-0.289151	0.655828	0.714436
	PTEN2_TAGCACAAGTCACAGG-1	-0.0723859	-0.372455	0.386168	Not senescent				PTEN2_TAGCACAAGTCACAGG-1	-0.283305	-0.277657	0.447174	0.613394
	PTEN2_TAGCACACACTCCACT-1	-0.0672996	-0.343657	0.547733	Not senescent				PTEN2_TAGCACACACTCCACT-1	-0.315858	-0.308672	0.302137	0.410661
	PTEN2_TAGGGTTTCCTGTAAG-1	-0.0795687	-0.372455	0.367168	Not senescent				PTEN2_TAGGGTTTCCTGTAAG-1	-0.289151	-0.283305	0.399714	0.555024
	PTEN2_TAGGTACTCATTTACC-1	-0.0129887	-0.372455	0.543289	Not senescent				PTEN2_TAGGTACTCATTTACC-1	-0.301894	-0.315858	0.513789	0.504233
	PTEN2_TAGGTTGAGAATTGTG-1	-0.0291263	-0.372455	0.500601	Not senescent				PTEN2_TAGGTTGAGAATTGTG-1	-0.315858	-0.308672	0.403115	0.51164
	PTEN2_TAGGTTGAGCACTGGA-1	-0.0240395	-0.343657	0.662167	Not senescent				PTEN2_TAGGTTGAGCACTGGA-1	-0.308672	-0.315858	0.451561	0.475001
	PTEN2_TAGGTTGTCCAGTACA-1	-0.000239413	-0.372455	0.577014	Not senescent				PTEN2_TAGGTTGTCCAGTACA-1	-0.308672	-0.327152	0.514518	0.459231
	PTEN2_TAGTGCATCAGAGTTC-1	-0.0136743	-0.343657	0.689586	Not senescent				PTEN2_TAGTGCATCAGAGTTC-1	-0.277657	-0.295607	0.629979	0.64358
	PTEN2_TAGTGCATCATTGCTT-1	-0.0417622	-0.343657	0.615286	Not senescent				PTEN2_TAGTGCATCATTGCTT-1	-0.295607	-0.308672	0.468286	0.478214
	PTEN2_TATACCTGTAGTGGCA-1	0.0134364	-0.372455	0.61319	Not senescent				PTEN2_TATACCTGTAGTGGCA-1	-0.272462	-0.283305	0.726988	0.801047
	PTEN2_TATCCTAGTGTGGTCC-1	-0.07171	-0.372455	0.387956	Not senescent				PTEN2_TATCCTAGTGTGGTCC-1	-0.301894	-0.308672	0.358457	0.398995
	PTEN2_TATCTGTGTTCGGCTG-1	-0.0314204	-0.372455	0.494533	Not senescent				PTEN2_TATCTGTGTTCGGCTG-1	-0.308672	-0.315858	0.432037	0.455476
	PTEN2_TATCTTGAGACTTCGT-1	-0.0309422	-0.343657	0.643908	Not senescent				PTEN2_TATCTTGAGACTTCGT-1	-0.295607	-0.301894	0.496908	0.554077
	PTEN2_TATCTTGCATTCACCC-1	-0.0148166	-0.372455	0.538454	Not senescent				PTEN2_TATCTTGCATTCACCC-1	-0.295607	-0.301894	0.539564	0.596733
	PTEN2_TATCTTGGTAAGATCA-1	-0.0477511	-0.372455	0.451334	Not senescent				PTEN2_TATCTTGGTAAGATCA-1	-0.283305	-0.295607	0.512339	0.553438
	PTEN2_TATTGCTTCACCGACG-1	-0.0366981	-0.343657	0.628682	Not senescent				PTEN2_TATTGCTTCACCGACG-1	-0.289151	-0.295607	0.513118	0.582676
	PTEN2_TATTGGGGTCAGATTC-1	-0.00869048	-0.372455	0.554659	Not senescent				PTEN2_TATTGGGGTCAGATTC-1	-0.301894	-0.308672	0.525159	0.565697
	PTEN2_TATTTCGGTATCGCTA-1	-0.0355519	-0.327152	0.7166	Not senescent				PTEN2_TATTTCGGTATCGCTA-1	-0.315858	-0.308672	0.386118	0.494642
	PTEN2_TATTTCGGTCCTGTTC-1	-0.0535608	-0.372455	0.435966	Not senescent				PTEN2_TATTTCGGTCCTGTTC-1	-0.308672	-0.315858	0.37347	0.396909
	PTEN2_TCAAGACGTGTTCGAT-1	-0.0600877	-0.372455	0.4187	Not senescent				PTEN2_TCAAGACGTGTTCGAT-1	-0.295607	-0.301894	0.419811	0.47698
	PTEN2_TCAAGCAAGCTCACTA-1	-0.0269887	-0.372455	0.506255	Not senescent				PTEN2_TCAAGCAAGCTCACTA-1	-0.301894	-0.308672	0.476756	0.517294
	PTEN2_TCAAGCAAGTTAACAG-1	-0.0251929	-0.308672	0.839052	Not senescent				PTEN2_TCAAGCAAGTTAACAG-1	-0.252379	-0.257937	0.72258	0.87569
	PTEN2_TCAAGCACAAACCATC-1	-0.0577373	-0.343657	0.573028	Not senescent				PTEN2_TCAAGCACAAACCATC-1	-0.295607	-0.301894	0.426028	0.483197
	PTEN2_TCAAGCACATTCTCCG-1	-0.0228396	-0.372455	0.517231	Not senescent				PTEN2_TCAAGCACATTCTCCG-1	-0.301894	-0.308672	0.487731	0.528269
	PTEN2_TCAAGTGCAACACGAG-1	-0.029104	-0.372455	0.50066	Not senescent				PTEN2_TCAAGTGCAACACGAG-1	-0.301894	-0.308672	0.47116	0.511698
	PTEN2_TCAATCTGTCCTGTTC-1	-0.0405499	-0.372455	0.470383	Not senescent				PTEN2_TCAATCTGTCCTGTTC-1	-0.308672	-0.315858	0.407887	0.431326
	PTEN2_TCAATCTTCTCCCAAC-1	-0.0157692	-0.372455	0.535934	Not senescent				PTEN2_TCAATCTTCTCCCAAC-1	-0.301894	-0.295607	0.506434	0.638038
	PTEN2_TCACATTTCCTAGCCT-1	-0.029396	-0.343657	0.647998	Not senescent				PTEN2_TCACATTTCCTAGCCT-1	-0.301894	-0.308672	0.470388	0.510926
	PTEN2_TCACGCTGTTTCACTT-1	-0.0676591	-0.327152	0.631668	Not senescent				PTEN2_TCACGCTGTTTCACTT-1	-0.289151	-0.301894	0.431218	0.456951
	PTEN2_TCACGGGTCCGTGACG-1	-0.065047	-0.372455	0.405581	Not senescent				PTEN2_TCACGGGTCCGTGACG-1	-0.327152	-0.315858	0.253107	0.366525
	PTEN2_TCACGGGTCGCTGCGA-1	-0.0128461	-0.343657	0.691777	Not senescent				PTEN2_TCACGGGTCGCTGCGA-1	-0.315858	-0.327152	0.446181	0.425883
	PTEN2_TCACTATCACACCAGC-1	-0.0233382	-0.372455	0.515912	Not senescent				PTEN2_TCACTATCACACCAGC-1	-0.289151	-0.295607	0.548458	0.618016
	PTEN2_TCACTCGCATGGTACT-1	-0.0513098	-0.372455	0.44192	Not senescent				PTEN2_TCACTCGCATGGTACT-1	-0.308672	-0.315858	0.379424	0.402864
	PTEN2_TCACTCGTCTCCAATT-1	-0.0122064	-0.372455	0.545358	Not senescent				PTEN2_TCACTCGTCTCCAATT-1	-0.295607	-0.301894	0.546469	0.603638
	PTEN2_TCAGCAAAGAAGTCTA-1	-0.0254343	-0.372455	0.510367	Not senescent				PTEN2_TCAGCAAAGAAGTCTA-1	-0.295607	-0.308672	0.511478	0.521406
	PTEN2_TCAGCAATCTGCTCTG-1	-0.00739957	-0.372455	0.558074	Not senescent				PTEN2_TCAGCAATCTGCTCTG-1	-0.301894	-0.308672	0.528574	0.569112
	PTEN2_TCAGTCCAGCTCCATA-1	-0.0391431	-0.372455	0.474104	Not senescent				PTEN2_TCAGTCCAGCTCCATA-1	-0.301894	-0.308672	0.444604	0.485143
	PTEN2_TCAGTGAGTGTCGCTG-1	-0.0313468	-0.372455	0.494727	Not senescent				PTEN2_TCAGTGAGTGTCGCTG-1	-0.295607	-0.301894	0.495837	0.553007
	PTEN2_TCAGTTTAGGTCACAG-1	-0.0141106	-0.372455	0.540321	Not senescent				PTEN2_TCAGTTTAGGTCACAG-1	-0.308672	-0.315858	0.477825	0.501265
	PTEN2_TCAGTTTGTATCGCAT-1	-0.0762774	-0.372455	0.375874	Not senescent				PTEN2_TCAGTTTGTATCGCAT-1	-0.289151	-0.277657	0.408421	0.6031
	PTEN2_TCATACTCAGGGAATC-1	-0.0562542	-0.343657	0.576951	Not senescent				PTEN2_TCATACTCAGGGAATC-1	-0.308672	-0.315858	0.366345	0.389785
	PTEN2_TCATACTTCCGATGCG-1	-0.0042076	-0.343657	0.714628	Not senescent				PTEN2_TCATACTTCCGATGCG-1	-0.315858	-0.327152	0.469032	0.448734
	PTEN2_TCATATCAGTTAACAG-1	-0.0463523	-0.372455	0.455034	Not senescent				PTEN2_TCATATCAGTTAACAG-1	-0.308672	-0.301894	0.392538	0.513313
	PTEN2_TCATGAGAGGTGCTGA-1	-0.0201905	-0.372455	0.524238	Not senescent				PTEN2_TCATGAGAGGTGCTGA-1	-0.315858	-0.327152	0.426753	0.406455
	PTEN2_TCATGCCCAAATGATG-1	-0.0821295	-0.372455	0.360394	Not senescent				PTEN2_TCATGCCCAAATGATG-1	-0.295607	-0.308672	0.361504	0.371433
	PTEN2_TCATGGACAGTTCACA-1	-0.00345817	-0.343657	0.71661	Not senescent				PTEN2_TCATGGACAGTTCACA-1	-0.272462	-0.283305	0.682298	0.756356
	PTEN2_TCATTCATCCGAACGC-1	-0.0762437	-0.343657	0.524074	Not senescent				PTEN2_TCATTCATCCGAACGC-1	-0.289151	-0.295607	0.40851	0.478068
	PTEN2_TCATTGTTCTTCTAAC-1	-0.0106502	-0.372455	0.549475	Not senescent				PTEN2_TCATTGTTCTTCTAAC-1	-0.289151	-0.295607	0.582021	0.651579
	PTEN2_TCATTTGCATACGCAT-1	-0.0352638	-0.343657	0.632476	Not senescent				PTEN2_TCATTTGCATACGCAT-1	-0.301894	-0.295607	0.454866	0.58647
	PTEN2_TCCACCAGTCTCGGGT-1	-0.00265294	-0.343657	0.71874	Not senescent				PTEN2_TCCACCAGTCTCGGGT-1	-0.289151	-0.295607	0.603176	0.672734
	PTEN2_TCCAGAAAGAGCTTTC-1	-0.0104143	-0.372455	0.550099	Not senescent				PTEN2_TCCAGAAAGAGCTTTC-1	-0.327152	-0.343657	0.397625	0.317268
	PTEN2_TCCCACAAGGTCATCT-1	-0.0161055	-0.372455	0.535044	Not senescent				PTEN2_TCCCACAAGGTCATCT-1	-0.315858	-0.343657	0.437559	0.302213
	PTEN2_TCCCACATCCGGTTCT-1	-0.0139066	-0.372455	0.540861	Not senescent				PTEN2_TCCCACATCCGGTTCT-1	-0.315858	-0.327152	0.443375	0.423077
	PTEN2_TCCGGGAGTCCTATAG-1	-0.0235077	-0.372455	0.515464	Not senescent				PTEN2_TCCGGGAGTCCTATAG-1	-0.295607	-0.301894	0.516574	0.573743
	PTEN2_TCCTAATCAGACCCGT-1	-0.0512992	-0.372455	0.441948	Not senescent				PTEN2_TCCTAATCAGACCCGT-1	-0.315858	-0.308672	0.344462	0.452987
	PTEN2_TCCTAATTCACGACTA-1	0.00914804	-0.343657	0.749957	Not senescent				PTEN2_TCCTAATTCACGACTA-1	-0.295607	-0.301894	0.602957	0.660126
	PTEN2_TCCTCCCGTGGTATGG-1	-0.034248	-0.372455	0.487053	Not senescent				PTEN2_TCCTCCCGTGGTATGG-1	-0.295607	-0.308672	0.488163	0.498091
	PTEN2_TCCTCTTCATGTTCAG-1	-0.0141764	-0.343657	0.688258	Not senescent				PTEN2_TCCTCTTCATGTTCAG-1	-0.315858	-0.327152	0.442662	0.422364
	PTEN2_TCCTTCTCAGGAACCA-1	-0.0742051	-0.327152	0.614353	Not senescent				PTEN2_TCCTTCTCAGGAACCA-1	-0.295607	-0.301894	0.382467	0.439636
	PTEN2_TCGAACACACTAACCA-1	-0.0610885	-0.372455	0.416053	Not senescent				PTEN2_TCGAACACACTAACCA-1	-0.308672	-0.315858	0.353557	0.376997
	PTEN2_TCGAAGTAGCTGGAGT-1	-0.00999323	-0.372455	0.551213	Not senescent				PTEN2_TCGAAGTAGCTGGAGT-1	-0.315858	-0.327152	0.453727	0.433429
	PTEN2_TCGAAGTCAAATCCCA-1	-0.0867328	-0.289151	0.776663	Not senescent				PTEN2_TCGAAGTCAAATCCCA-1	-0.246062	-0.252379	0.59055	0.751644
	PTEN2_TCGAAGTCATTGAGGG-1	-0.0249397	-0.372455	0.511676	Not senescent				PTEN2_TCGAAGTCATTGAGGG-1	-0.295607	-0.308672	0.512786	0.522714
	PTEN2_TCGACGGCAAGCGAAC-1	-0.0769664	-0.327152	0.607048	Not senescent				PTEN2_TCGACGGCAAGCGAAC-1	-0.301894	-0.308672	0.344552	0.38509
	PTEN2_TCGATTTCACATGACT-1	-0.0423754	-0.343657	0.613664	Not senescent				PTEN2_TCGATTTCACATGACT-1	-0.301894	-0.295607	0.436054	0.567658
	PTEN2_TCGCAGGTCCCGTGAG-1	-0.0260224	-0.372455	0.508812	Not senescent				PTEN2_TCGCAGGTCCCGTGAG-1	-0.308672	-0.301894	0.446316	0.567091
	PTEN2_TCGCAGGTCGCCAGAC-1	-0.0562319	-0.343657	0.57701	Not senescent				PTEN2_TCGCAGGTCGCCAGAC-1	-0.301894	-0.308672	0.3994	0.439938
	PTEN2_TCGCTCAGTCGTCGGT-1	-0.050112	-0.372455	0.445088	Not senescent				PTEN2_TCGCTCAGTCGTCGGT-1	-0.327152	-0.315858	0.292614	0.406032
	PTEN2_TCGCTTGAGCCTCTCT-1	-0.0392869	-0.372455	0.473724	Not senescent				PTEN2_TCGCTTGAGCCTCTCT-1	-0.301894	-0.308672	0.444224	0.484762
	PTEN2_TCGCTTGCACGACAGA-1	0.0508743	-0.343657	0.860334	Not senescent				PTEN2_TCGCTTGCACGACAGA-1	-0.301894	-0.295607	0.682723	0.814327
	PTEN2_TCGCTTGGTGAATGAT-1	-0.044185	-0.343657	0.608877	Not senescent				PTEN2_TCGCTTGGTGAATGAT-1	-0.315858	-0.327152	0.363281	0.342983
	PTEN2_TCGGATAGTCAAATCC-1	-0.0128485	-0.372455	0.54366	Not senescent				PTEN2_TCGGATAGTCAAATCC-1	-0.301894	-0.308672	0.51416	0.554699
	PTEN2_TCGGGACTCATCCTAT-1	-0.0306509	-0.372455	0.496568	Not senescent				PTEN2_TCGGGACTCATCCTAT-1	-0.301894	-0.308672	0.467068	0.507606
	PTEN2_TCGGTCTGTGGTCAAG-1	-0.00480863	-0.372455	0.564927	Not senescent				PTEN2_TCGGTCTGTGGTCAAG-1	-0.295607	-0.301894	0.566038	0.623207
	PTEN2_TCGGTCTTCTGGGATT-1	-0.0477529	-0.372455	0.451329	Not senescent				PTEN2_TCGGTCTTCTGGGATT-1	-0.301894	-0.308672	0.421829	0.462368
	PTEN2_TCGTAGACAGAGAATT-1	-0.0350978	-0.372455	0.484805	Not senescent				PTEN2_TCGTAGACAGAGAATT-1	-0.315858	-0.327152	0.387319	0.367021
	PTEN2_TCTAACTGTTGAGGAC-1	0.00153281	-0.343657	0.729813	Not senescent				PTEN2_TCTAACTGTTGAGGAC-1	-0.263229	-0.277657	0.740455	0.808928
	PTEN2_TCTACCGCAAAGGTTA-1	-0.021816	-0.372455	0.519939	Not senescent				PTEN2_TCTACCGCAAAGGTTA-1	-0.308672	-0.327152	0.457443	0.402155
	PTEN2_TCTCAGCGTAGAGCTG-1	-0.00255822	-0.343657	0.718991	Not senescent				PTEN2_TCTCAGCGTAGAGCTG-1	-0.283305	-0.289151	0.631886	0.717992
	PTEN2_TCTCTGGAGAAACCAT-1	-0.0573272	-0.372455	0.426002	Not senescent				PTEN2_TCTCTGGAGAAACCAT-1	-0.308672	-0.315858	0.363506	0.386946
	PTEN2_TCTCTGGGTACTGGGA-1	-0.0786312	-0.372455	0.369648	Not senescent				PTEN2_TCTCTGGGTACTGGGA-1	-0.301894	-0.308672	0.340148	0.380686
	PTEN2_TCTCTGGGTTAAGGAT-1	-0.0125568	-0.343657	0.692542	Not senescent				PTEN2_TCTCTGGGTTAAGGAT-1	-0.295607	-0.301894	0.545542	0.602711
	PTEN2_TCTTAGTAGCGACTGA-1	-0.0488216	-0.343657	0.596612	Not senescent				PTEN2_TCTTAGTAGCGACTGA-1	-0.301894	-0.308672	0.419002	0.45954
	PTEN2_TCTTAGTTCGCCAATA-1	-0.0622937	-0.343657	0.560975	Not senescent				PTEN2_TCTTAGTTCGCCAATA-1	-0.308672	-0.301894	0.350369	0.471144
	PTEN2_TCTTCCTAGATTGGGC-1	-0.00403838	-0.343657	0.715075	Not senescent				PTEN2_TCTTCCTAGATTGGGC-1	-0.289151	-0.295607	0.599511	0.669069
	PTEN2_TCTTTGAAGCGAATGC-1	-0.00559388	-0.372455	0.56285	Not senescent				PTEN2_TCTTTGAAGCGAATGC-1	-0.295607	-0.301894	0.563961	0.62113
	PTEN2_TGAACGTCATCCAATG-1	-0.0156642	-0.372455	0.536212	Not senescent				PTEN2_TGAACGTCATCCAATG-1	-0.315858	-0.327152	0.438726	0.418428
	PTEN2_TGAACGTTCTGGTGCG-1	-0.0508381	-0.343657	0.591278	Not senescent				PTEN2_TGAACGTTCTGGTGCG-1	-0.301894	-0.308672	0.413668	0.454206
	PTEN2_TGACAGTGTGTCCATA-1	-0.0518923	-0.327152	0.673376	Not senescent				PTEN2_TGACAGTGTGTCCATA-1	-0.289151	-0.301894	0.472926	0.498659
	PTEN2_TGACAGTTCAAACGAA-1	-0.0524169	-0.343657	0.587102	Not senescent				PTEN2_TGACAGTTCAAACGAA-1	-0.295607	-0.301894	0.440102	0.497271
	PTEN2_TGACCCTTCACACCCT-1	-0.00748361	-0.372455	0.557851	Not senescent				PTEN2_TGACCCTTCACACCCT-1	-0.263229	-0.26805	0.716605	0.852044
	PTEN2_TGACCCTTCGGTCGGT-1	-0.0547663	-0.372455	0.432777	Not senescent				PTEN2_TGACCCTTCGGTCGGT-1	-0.301894	-0.308672	0.403277	0.443815
	PTEN2_TGACGCGTCTTCCAGC-1	-0.0646673	-0.343657	0.554696	Not senescent				PTEN2_TGACGCGTCTTCCAGC-1	-0.301894	-0.295607	0.377086	0.50869
	PTEN2_TGACTCCGTCCCGGTA-1	-0.036606	-0.372455	0.480815	Not senescent				PTEN2_TGACTCCGTCCCGGTA-1	-0.315858	-0.308672	0.38333	0.491854
	PTEN2_TGACTCCTCAACTGAC-1	-0.0541649	-0.372455	0.434367	Not senescent				PTEN2_TGACTCCTCAACTGAC-1	-0.295607	-0.283305	0.435478	0.622224
	PTEN2_TGAGACTCACGAAAGC-1	-0.0181726	-0.343657	0.677687	Not senescent				PTEN2_TGAGACTCACGAAAGC-1	-0.315858	-0.327152	0.432091	0.411793
	PTEN2_TGAGACTCACGCAAAG-1	-0.0234085	-0.343657	0.663837	Not senescent				PTEN2_TGAGACTCACGCAAAG-1	-0.295607	-0.289151	0.516837	0.662837
	PTEN2_TGAGGAGAGACCAAGC-1	-0.0419381	-0.327152	0.699707	Not senescent				PTEN2_TGAGGAGAGACCAAGC-1	-0.315858	-0.308672	0.369225	0.477749
	PTEN2_TGAGGTTAGATGAAGG-1	-0.033014	-0.372455	0.490317	Not senescent				PTEN2_TGAGGTTAGATGAAGG-1	-0.343657	-0.327152	0.257486	0.372533
	PTEN2_TGATCAGAGAATTCAG-1	-0.0169864	-0.372455	0.532714	Not senescent				PTEN2_TGATCAGAGAATTCAG-1	-0.308672	-0.315858	0.470218	0.493658
	PTEN2_TGATCTTAGACCATGG-1	-0.0384837	-0.343657	0.623959	Not senescent				PTEN2_TGATCTTAGACCATGG-1	-0.289151	-0.295607	0.508395	0.577953
	PTEN2_TGATCTTAGCCGTAAG-1	-0.00448075	-0.343657	0.713905	Not senescent				PTEN2_TGATCTTAGCCGTAAG-1	-0.315858	-0.327152	0.468309	0.448011
	PTEN2_TGATCTTCAAATGGTA-1	-0.0259013	-0.372455	0.509132	Not senescent				PTEN2_TGATCTTCAAATGGTA-1	-0.308672	-0.315858	0.446636	0.470076
	PTEN2_TGATCTTGTCCGGATC-1	-0.0446748	-0.327152	0.692468	Not senescent				PTEN2_TGATCTTGTCCGGATC-1	-0.315858	-0.308672	0.361986	0.47051
	PTEN2_TGATTTCAGACTTCCA-1	-0.0209677	-0.372455	0.522183	Not senescent				PTEN2_TGATTTCAGACTTCCA-1	-0.308672	-0.301894	0.459687	0.580462
	PTEN2_TGATTTCGTTTGCAGT-1	-0.0613009	-0.343657	0.563601	Not senescent				PTEN2_TGATTTCGTTTGCAGT-1	-0.308672	-0.315858	0.352995	0.376435
	PTEN2_TGATTTCTCCACCCTA-1	-0.0750994	-0.327152	0.611987	Not senescent				PTEN2_TGATTTCTCCACCCTA-1	-0.289151	-0.301894	0.411537	0.43727
	PTEN2_TGCAGGCAGCTGGCTC-1	-0.0318897	-0.372455	0.493291	Not senescent				PTEN2_TGCAGGCAGCTGGCTC-1	-0.295607	-0.301894	0.494401	0.55157
	PTEN2_TGCAGGCCACAAAGCG-1	-0.0298765	-0.372455	0.498617	Not senescent				PTEN2_TGCAGGCCACAAAGCG-1	-0.315858	-0.308672	0.401131	0.509655
	PTEN2_TGCAGGCTCGATAACC-1	-0.0709721	-0.372455	0.389908	Not senescent				PTEN2_TGCAGGCTCGATAACC-1	-0.289151	-0.283305	0.422455	0.577765
	PTEN2_TGCAGTAAGGCATCGA-1	-0.0346595	-0.372455	0.485964	Not senescent				PTEN2_TGCAGTAAGGCATCGA-1	-0.327152	-0.315858	0.33349	0.446908
	PTEN2_TGCATCCAGCTCTGTA-1	-0.0366525	-0.343657	0.628803	Not senescent				PTEN2_TGCATCCAGCTCTGTA-1	-0.308672	-0.301894	0.418196	0.538972
	PTEN2_TGCCGAGGTACGGTTT-1	-0.0446248	-0.343657	0.607714	Not senescent				PTEN2_TGCCGAGGTACGGTTT-1	-0.308672	-0.315858	0.397107	0.420547
	PTEN2_TGCGGCATCTGGTTGA-1	-0.0303613	-0.372455	0.497334	Not senescent				PTEN2_TGCGGCATCTGGTTGA-1	-0.308672	-0.327152	0.434838	0.37955
	PTEN2_TGCGGCATCTTCCCGA-1	-0.0164476	-0.372455	0.534139	Not senescent				PTEN2_TGCGGCATCTTCCCGA-1	-0.295607	-0.283305	0.53525	0.721996
	PTEN2_TGCTGAAGTCTTACTT-1	-0.0479673	-0.372455	0.450762	Not senescent				PTEN2_TGCTGAAGTCTTACTT-1	-0.308672	-0.315858	0.388266	0.411705
	PTEN2_TGCTTCGGTGTTGACT-1	-0.0706354	-0.372455	0.390799	Not senescent				PTEN2_TGCTTCGGTGTTGACT-1	-0.301894	-0.308672	0.361299	0.401837
	PTEN2_TGGAACTCAATGGCCC-1	-0.0306541	-0.372455	0.496559	Not senescent				PTEN2_TGGAACTCAATGGCCC-1	-0.301894	-0.315858	0.46706	0.457503
	PTEN2_TGGAGAGAGTGAGGTC-1	-0.0576829	-0.372455	0.425061	Not senescent				PTEN2_TGGAGAGAGTGAGGTC-1	-0.301894	-0.308672	0.395562	0.4361
	PTEN2_TGGATGTTCCATATGG-1	-0.0657943	-0.327152	0.636601	Not senescent				PTEN2_TGGATGTTCCATATGG-1	-0.295607	-0.301894	0.404715	0.461884
	PTEN2_TGGCGTGCACTCTGCT-1	-0.0730791	-0.327152	0.617331	Not senescent				PTEN2_TGGCGTGCACTCTGCT-1	-0.308672	-0.301894	0.321838	0.442614
	PTEN2_TGGGATTTCTGGTTGA-1	-0.0446978	-0.372455	0.45941	Not senescent				PTEN2_TGGGATTTCTGGTTGA-1	-0.301894	-0.308672	0.429911	0.470449
	PTEN2_TGGGCGTGTGCTGATT-1	0.000860181	-0.372455	0.579923	Not senescent				PTEN2_TGGGCGTGTGCTGATT-1	-0.308672	-0.315858	0.517427	0.540867
	PTEN2_TGGGCTGCAGCAGGAT-1	-0.045468	-0.343657	0.605483	Not senescent				PTEN2_TGGGCTGCAGCAGGAT-1	-0.295607	-0.301894	0.458483	0.515652
	PTEN2_TGGTACATCTCTCAAT-1	-0.0434636	-0.343657	0.610786	Not senescent				PTEN2_TGGTACATCTCTCAAT-1	-0.327152	-0.315858	0.310201	0.423619
	PTEN2_TGGTGATGTGTTTGCA-1	-0.0131691	-0.372455	0.542812	Not senescent				PTEN2_TGGTGATGTGTTTGCA-1	-0.295607	-0.301894	0.543922	0.601091
	PTEN2_TGGTTAGTCCGTGGGT-1	-0.0392665	-0.343657	0.621888	Not senescent				PTEN2_TGGTTAGTCCGTGGGT-1	-0.301894	-0.295607	0.444278	0.575882
	PTEN2_TGTAACGAGATACATG-1	-0.0677781	-0.327152	0.631353	Not senescent				PTEN2_TGTAACGAGATACATG-1	-0.295607	-0.301894	0.399467	0.456636
	PTEN2_TGTAACGCAGAAATTG-1	-0.0754115	-0.372455	0.378165	Not senescent				PTEN2_TGTAACGCAGAAATTG-1	-0.301894	-0.308672	0.348665	0.389203
	PTEN2_TGTAACGCATAACCCA-1	-0.0404245	-0.327152	0.703711	Not senescent				PTEN2_TGTAACGCATAACCCA-1	-0.315858	-0.308672	0.373229	0.481753
	PTEN2_TGTAAGCAGTGCAACG-1	-0.0132365	-0.372455	0.542634	Not senescent				PTEN2_TGTAAGCAGTGCAACG-1	-0.308672	-0.315858	0.480137	0.503577
	PTEN2_TGTAAGCTCGAAATCC-1	-0.0486249	-0.372455	0.449022	Not senescent				PTEN2_TGTAAGCTCGAAATCC-1	-0.301894	-0.295607	0.419522	0.551126
	PTEN2_TGTAAGCTCGCGTCGA-1	-0.00964964	-0.343657	0.700232	Not senescent				PTEN2_TGTAAGCTCGCGTCGA-1	-0.315858	-0.327152	0.454636	0.434338
	PTEN2_TGTACAGAGCGTGAGT-1	-0.0159847	-0.372455	0.535364	Not senescent				PTEN2_TGTACAGAGCGTGAGT-1	-0.289151	-0.295607	0.56791	0.637468
	PTEN2_TGTAGACTCCGAAGGA-1	-0.0233949	-0.343657	0.663872	Not senescent				PTEN2_TGTAGACTCCGAAGGA-1	-0.295607	-0.301894	0.516872	0.574041
	PTEN2_TGTCCACAGATTAGTG-1	-0.0084219	-0.372455	0.555369	Not senescent				PTEN2_TGTCCACAGATTAGTG-1	-0.308672	-0.315858	0.492873	0.516313
	PTEN2_TGTCCCAGTGAATGAT-1	-0.0334464	-0.301894	0.852075	Not senescent				PTEN2_TGTCCCAGTGAATGAT-1	-0.236782	-0.246062	0.776686	0.936637
	PTEN2_TGTCCTGAGCCGAACA-1	-0.00182409	-0.343657	0.720933	Not senescent				PTEN2_TGTCCTGAGCCGAACA-1	-0.289151	-0.283305	0.605369	0.760679
	PTEN2_TGTCCTGGTGTTCAGT-1	0.00573473	-0.372455	0.592817	Not senescent				PTEN2_TGTCCTGGTGTTCAGT-1	-0.289151	-0.283305	0.625364	0.780674
	PTEN2_TGTGAGTAGATTGACA-1	-0.0424714	-0.372455	0.4653	Not senescent				PTEN2_TGTGAGTAGATTGACA-1	-0.295607	-0.301894	0.46641	0.523579
	PTEN2_TGTGAGTCATTACTCT-1	-0.00932098	-0.343657	0.701102	Not senescent				PTEN2_TGTGAGTCATTACTCT-1	-0.263229	-0.272462	0.711744	0.816431
	PTEN2_TGTGATGGTCTAGGCC-1	-0.0181709	-0.343657	0.677691	Not senescent				PTEN2_TGTGATGGTCTAGGCC-1	-0.301894	-0.308672	0.500081	0.540619
	PTEN2_TGTGATGGTCTGTGAT-1	-0.0211429	-0.372455	0.521719	Not senescent				PTEN2_TGTGATGGTCTGTGAT-1	-0.295607	-0.308672	0.52283	0.532758
	PTEN2_TGTGCGGTCAAAGGAT-1	-0.0312143	-0.372455	0.495078	Not senescent				PTEN2_TGTGCGGTCAAAGGAT-1	-0.295607	-0.289151	0.496188	0.642189
	PTEN2_TGTTACTCACAACGAG-1	-0.020356	-0.343657	0.671911	Not senescent				PTEN2_TGTTACTCACAACGAG-1	-0.308672	-0.301894	0.461305	0.58208
	PTEN2_TGTTCCGAGTTCTCTT-1	-0.0111946	-0.315858	0.839119	Not senescent				PTEN2_TGTTCCGAGTTCTCTT-1	-0.277657	-0.272462	0.636539	0.811475
	PTEN2_TGTTGAGAGTACTCGT-1	-0.0551252	-0.372455	0.431827	Not senescent				PTEN2_TGTTGAGAGTACTCGT-1	-0.308672	-0.315858	0.369331	0.392771
	PTEN2_TGTTGAGTCAGGACAG-1	-0.0210656	-0.372455	0.521924	Not senescent				PTEN2_TGTTGAGTCAGGACAG-1	-0.315858	-0.327152	0.424438	0.40414
	PTEN2_TGTTGGAGTTGTAAAG-1	-0.0219787	-0.372455	0.519508	Not senescent				PTEN2_TGTTGGAGTTGTAAAG-1	-0.301894	-0.308672	0.490008	0.530547
	PTEN2_TGTTGGATCTTTGATC-1	-0.00968546	-0.327152	0.785023	Not senescent				PTEN2_TGTTGGATCTTTGATC-1	-0.272462	-0.277657	0.665825	0.779253
	PTEN2_TTAATCCGTAGGGTAC-1	-0.082989	-0.372455	0.35812	Not senescent				PTEN2_TTAATCCGTAGGGTAC-1	-0.289151	-0.295607	0.390667	0.460225
	PTEN2_TTAATCCGTATGCGTT-1	-0.0557775	-0.372455	0.430102	Not senescent				PTEN2_TTAATCCGTATGCGTT-1	-0.301894	-0.295607	0.400602	0.532206
	PTEN2_TTACCATGTCCCTCAT-1	-0.0568469	-0.372455	0.427273	Not senescent				PTEN2_TTACCATGTCCCTCAT-1	-0.308672	-0.315858	0.364777	0.388217
	PTEN2_TTACCGCCATCATCCC-1	-0.0744944	-0.343657	0.528701	Not senescent				PTEN2_TTACCGCCATCATCCC-1	-0.308672	-0.301894	0.318095	0.43887
	PTEN2_TTACTGTTCACCTCGT-1	-0.0461132	-0.343657	0.603777	Not senescent				PTEN2_TTACTGTTCACCTCGT-1	-0.308672	-0.315858	0.39317	0.41661
	PTEN2_TTAGGGTAGTAGATCA-1	-0.0624221	-0.343657	0.560635	Not senescent				PTEN2_TTAGGGTAGTAGATCA-1	-0.308672	-0.315858	0.350029	0.373469
	PTEN2_TTAGGGTTCAGCTCTC-1	-0.0585459	-0.343657	0.570889	Not senescent				PTEN2_TTAGGGTTCAGCTCTC-1	-0.295607	-0.301894	0.423889	0.481058
	PTEN2_TTAGTCTTCTGTGCTC-1	-0.0219417	-0.372455	0.519606	Not senescent				PTEN2_TTAGTCTTCTGTGCTC-1	-0.308672	-0.301894	0.45711	0.577885
	PTEN2_TTATTGCTCATACAGC-1	-0.062493	-0.343657	0.560448	Not senescent				PTEN2_TTATTGCTCATACAGC-1	-0.295607	-0.308672	0.413448	0.423376
	PTEN2_TTCCACGAGTTCATGC-1	0.00701034	-0.343657	0.744302	Not senescent				PTEN2_TTCCACGAGTTCATGC-1	-0.308672	-0.315858	0.533696	0.557135
	PTEN2_TTCCACGGTGACTATC-1	-0.00713492	-0.372455	0.558774	Not senescent				PTEN2_TTCCACGGTGACTATC-1	-0.301894	-0.315858	0.529274	0.519718
	PTEN2_TTCCGTGTCCATTTAC-1	-0.00716154	-0.372455	0.558703	Not senescent				PTEN2_TTCCGTGTCCATTTAC-1	-0.283305	-0.295607	0.619709	0.660808
	PTEN2_TTCCTAATCTAAGCCA-1	-0.0303638	-0.372455	0.497327	Not senescent				PTEN2_TTCCTAATCTAAGCCA-1	-0.315858	-0.327152	0.399842	0.379544
	PTEN2_TTCCTCTAGGAGACCT-1	-0.0552513	-0.372455	0.431494	Not senescent				PTEN2_TTCCTCTAGGAGACCT-1	-0.301894	-0.308672	0.401994	0.442532
	PTEN2_TTCCTCTGTGTGAGCA-1	-0.0227163	-0.343657	0.665668	Not senescent				PTEN2_TTCCTCTGTGTGAGCA-1	-0.308672	-0.315858	0.455061	0.478501
	PTEN2_TTCCTCTGTGTTACTG-1	-0.0395865	-0.343657	0.621041	Not senescent				PTEN2_TTCCTCTGTGTTACTG-1	-0.301894	-0.308672	0.443431	0.48397
	PTEN2_TTCGATTAGGGAGATA-1	-0.00924131	-0.372455	0.553202	Not senescent				PTEN2_TTCGATTAGGGAGATA-1	-0.315858	-0.327152	0.455716	0.435418
	PTEN2_TTCGCTGAGCGGGTAT-1	-0.0224987	-0.343657	0.666243	Not senescent				PTEN2_TTCGCTGAGCGGGTAT-1	-0.315858	-0.308672	0.420647	0.529171
	PTEN2_TTCGCTGGTCCAGAAG-1	-0.0600746	-0.372455	0.418735	Not senescent				PTEN2_TTCGCTGGTCCAGAAG-1	-0.308672	-0.315858	0.356239	0.379679
	PTEN2_TTCGCTGTCATTCTTG-1	-0.0385867	-0.372455	0.475576	Not senescent				PTEN2_TTCGCTGTCATTCTTG-1	-0.308672	-0.301894	0.41308	0.533855
	PTEN2_TTCGGTCTCCCGGTAG-1	-0.0544622	-0.343657	0.581691	Not senescent				PTEN2_TTCGGTCTCCCGGTAG-1	-0.295607	-0.301894	0.434691	0.491861
	PTEN2_TTCTAACTCCATCTGC-1	-0.0168534	-0.372455	0.533066	Not senescent				PTEN2_TTCTAACTCCATCTGC-1	-0.301894	-0.308672	0.503566	0.544104
	PTEN2_TTCTAGTCAGGTCAGA-1	-0.0140317	-0.372455	0.54053	Not senescent				PTEN2_TTCTAGTCAGGTCAGA-1	-0.301894	-0.308672	0.51103	0.551569
	PTEN2_TTCTAGTTCGCCACTT-1	-0.0529641	-0.372455	0.437544	Not senescent				PTEN2_TTCTAGTTCGCCACTT-1	-0.301894	-0.308672	0.408044	0.448583
	PTEN2_TTCTGTATCTCGACGG-1	-0.0480318	-0.289151	0.879037	Not senescent				PTEN2_TTCTGTATCTCGACGG-1	-0.252379	-0.257937	0.662165	0.815275
	PTEN2_TTCTTCCTCCCTAGGG-1	0.00757611	-0.327152	0.830685	Not senescent				PTEN2_TTCTTCCTCCCTAGGG-1	-0.283305	-0.289151	0.658694	0.7448
	PTEN2_TTCTTCCTCCGTCCTA-1	-0.0174539	-0.372455	0.531477	Not senescent				PTEN2_TTCTTCCTCCGTCCTA-1	-0.295607	-0.308672	0.532588	0.542516
	PTEN2_TTGAACGCAAGACGGT-1	-0.0547001	-0.343657	0.581062	Not senescent				PTEN2_TTGAACGCAAGACGGT-1	-0.301894	-0.308672	0.403452	0.44399
	PTEN2_TTGAACGCAGCATTGT-1	-0.00898353	-0.372455	0.553884	Not senescent				PTEN2_TTGAACGCAGCATTGT-1	-0.295607	-0.301894	0.554994	0.612163
	PTEN2_TTGAACGCAGGTCAAG-1	-0.0104873	-0.343657	0.698016	Not senescent				PTEN2_TTGAACGCAGGTCAAG-1	-0.315858	-0.327152	0.45242	0.432122
	PTEN2_TTGACCCGTCGACGCT-1	-0.0140846	-0.343657	0.6885	Not senescent				PTEN2_TTGACCCGTCGACGCT-1	-0.283305	-0.295607	0.601395	0.642494
	PTEN2_TTGACCCTCCGGCTTT-1	-0.00120283	-0.343657	0.722576	Not senescent				PTEN2_TTGACCCTCCGGCTTT-1	-0.283305	-0.289151	0.635471	0.721577
	PTEN2_TTGAGTGAGCTACTAC-1	-0.00655033	-0.343657	0.708431	Not senescent				PTEN2_TTGAGTGAGCTACTAC-1	-0.308672	-0.301894	0.497824	0.6186
	PTEN2_TTGCCTGAGCGCAATG-1	-0.0145417	-0.343657	0.687291	Not senescent				PTEN2_TTGCCTGAGCGCAATG-1	-0.283305	-0.289151	0.600186	0.686292
	PTEN2_TTGCTGCAGAACCCGA-1	-0.0146617	-0.372455	0.538864	Not senescent				PTEN2_TTGCTGCAGAACCCGA-1	-0.289151	-0.301894	0.57141	0.597143
	PTEN2_TTGTGTTCACCAGACC-1	-0.0593659	-0.343657	0.56872	Not senescent				PTEN2_TTGTGTTCACCAGACC-1	-0.308672	-0.315858	0.358113	0.381553
	PTEN2_TTTACCACAAGCGGAT-1	-0.0192184	-0.372455	0.52681	Not senescent				PTEN2_TTTACCACAAGCGGAT-1	-0.327152	-0.343657	0.374336	0.293979
	PTEN2_TTTACGTAGTGGAATT-1	-0.0485692	-0.372455	0.449169	Not senescent				PTEN2_TTTACGTAGTGGAATT-1	-0.308672	-0.315858	0.386673	0.410113
	PTEN2_TTTACTGAGATGCTTC-1	0.00369862	-0.343657	0.735542	Not senescent				PTEN2_TTTACTGAGATGCTTC-1	-0.295607	-0.301894	0.588542	0.645711
	PTEN2_TTTAGTCGTACAACGG-1	-0.0379868	-0.372455	0.477163	Not senescent				PTEN2_TTTAGTCGTACAACGG-1	-0.327152	-0.315858	0.324689	0.438106
	PTEN2_TTTCACAAGGGCTAAC-1	-0.0140407	-0.372455	0.540506	Not senescent				PTEN2_TTTCACAAGGGCTAAC-1	-0.295607	-0.301894	0.541617	0.598786
	PTEN2_TTTCACAAGGTTTACC-1	-0.0531101	-0.343657	0.585268	Not senescent				PTEN2_TTTCACAAGGTTTACC-1	-0.301894	-0.308672	0.407658	0.448196
	PTEN2_TTTCACACAACGGCCT-1	-0.0105841	-0.372455	0.54965	Not senescent				PTEN2_TTTCACACAACGGCCT-1	-0.289151	-0.295607	0.582196	0.651754
	PTEN2_TTTCATGCACTAGGCC-1	-0.0381667	-0.372455	0.476687	Not senescent				PTEN2_TTTCATGCACTAGGCC-1	-0.301894	-0.308672	0.447187	0.487725
	PTEN2_TTTCATGGTATCCTCC-1	0.018227	-0.343657	0.773973	Not senescent				PTEN2_TTTCATGGTATCCTCC-1	-0.289151	-0.301894	0.658409	0.684142
	PTEN2_TTTCCTCCACAAATAG-1	-0.0497807	-0.372455	0.445965	Not senescent				PTEN2_TTTCCTCCACAAATAG-1	-0.295607	-0.301894	0.447075	0.504244
	PTEN2_TTTCCTCCATGAAGCG-1	-0.0606288	-0.372455	0.417269	Not senescent				PTEN2_TTTCCTCCATGAAGCG-1	-0.308672	-0.315858	0.354773	0.378212
	PTEN2_TTTGGAGAGAAGCGCT-1	0.000320662	-0.343657	0.726606	Not senescent				PTEN2_TTTGGAGAGAAGCGCT-1	-0.289151	-0.295607	0.611042	0.6806
	PTEN2_TTTGGAGTCAGCGTCG-1	-0.0100359	-0.372455	0.5511	Not senescent				PTEN2_TTTGGAGTCAGCGTCG-1	-0.295607	-0.301894	0.55221	0.609379
	PTEN2_TTTGGTTTCTTTCCAA-1	-0.0620416	-0.343657	0.561642	Not senescent				PTEN2_TTTGGTTTCTTTCCAA-1	-0.301894	-0.308672	0.384032	0.42457
	PTEN1_AAACGAACATGACAGG-1	-0.0222124	-0.372455	0.51889	Not senescent				PTEN1_AAACGAACATGACAGG-1	-0.295607	-0.301894	0.520001	0.57717
	PTEN1_AACAAAGCAAGGTCGA-1	-0.0281437	-0.372455	0.5032	Not senescent				PTEN1_AACAAAGCAAGGTCGA-1	-0.252379	-0.257937	0.714774	0.867885
	PTEN1_AACAAGATCGCAATTG-1	0.000605051	-0.343657	0.727358	Not senescent				PTEN1_AACAAGATCGCAATTG-1	-0.283305	-0.295607	0.640253	0.681352
	PTEN1_AACCAACCAAGTGCTT-1	0.00017606	-0.372455	0.578113	Not senescent				PTEN1_AACCAACCAAGTGCTT-1	-0.289151	-0.295607	0.61066	0.680218
	PTEN1_AACCACAGTTGGCTAT-1	-0.0526465	-0.372455	0.438384	Not senescent				PTEN1_AACCACAGTTGGCTAT-1	-0.301894	-0.295607	0.408884	0.540488
	PTEN1_AACCCAAGTACAGAAT-1	-0.0130825	-0.372455	0.543041	Not senescent				PTEN1_AACCCAAGTACAGAAT-1	-0.295607	-0.308672	0.544151	0.554079
	PTEN1_AACCTGATCGGTAAGG-1	-0.0268693	-0.343657	0.654682	Not senescent				PTEN1_AACCTGATCGGTAAGG-1	-0.289151	-0.295607	0.539118	0.608676
	PTEN1_AACCTTTGTATTGACC-1	-0.0141791	-0.372455	0.54014	Not senescent				PTEN1_AACCTTTGTATTGACC-1	-0.327152	-0.343657	0.387666	0.307309
	PTEN1_AACGAAAAGTAGAGTT-1	-0.00657777	-0.343657	0.708358	Not senescent				PTEN1_AACGAAAAGTAGAGTT-1	-0.257937	-0.26805	0.744762	0.85444
	PTEN1_AACGGGATCGTTGTGA-1	-0.0250261	-0.343657	0.659557	Not senescent				PTEN1_AACGGGATCGTTGTGA-1	-0.315858	-0.327152	0.413961	0.393663
	PTEN1_AACTTCTTCCATAGAC-1	-0.0191958	-0.372455	0.52687	Not senescent				PTEN1_AACTTCTTCCATAGAC-1	-0.327152	-0.343657	0.374396	0.294039
	PTEN1_AAGACAATCTAGACCA-1	-0.0186129	-0.372455	0.528412	Not senescent				PTEN1_AAGACAATCTAGACCA-1	-0.308672	-0.315858	0.465915	0.489355
	PTEN1_AAGATAGGTTACGTAC-1	-0.0731652	-0.372455	0.384107	Not senescent				PTEN1_AAGATAGGTTACGTAC-1	-0.295607	-0.301894	0.385217	0.442386
	PTEN1_AAGATAGTCGTAATGC-1	-0.00646894	-0.343657	0.708646	Not senescent				PTEN1_AAGATAGTCGTAATGC-1	-0.263229	-0.26805	0.719289	0.854728
	PTEN1_AAGCATCGTTGTTTGG-1	-0.0587445	-0.343657	0.570364	Not senescent				PTEN1_AAGCATCGTTGTTTGG-1	-0.295607	-0.308672	0.423364	0.433292
	PTEN1_AAGCGTTCAGATTAAG-1	-0.0171897	-0.343657	0.680287	Not senescent				PTEN1_AAGCGTTCAGATTAAG-1	-0.295607	-0.289151	0.533287	0.679288
	PTEN1_AAGCGTTGTGTCCGTG-1	-0.0909997	-0.372455	0.33693	Not senescent				PTEN1_AAGCGTTGTGTCCGTG-1	-0.289151	-0.295607	0.369476	0.439034
	PTEN1_AAGGAATAGTTTCAGC-1	-0.0449258	-0.343657	0.606918	Not senescent				PTEN1_AAGGAATAGTTTCAGC-1	-0.301894	-0.308672	0.429307	0.469846
	PTEN1_AAGTACCCATAGATGA-1	-0.0233834	-0.343657	0.663903	Not senescent				PTEN1_AAGTACCCATAGATGA-1	-0.295607	-0.308672	0.516903	0.526831
	PTEN1_AAGTGAAAGCTCCCTT-1	-0.0101797	-0.372455	0.55072	Not senescent				PTEN1_AAGTGAAAGCTCCCTT-1	-0.301894	-0.308672	0.52122	0.561758
	PTEN1_AAGTGAACACAAGCTT-1	-0.0409339	-0.343657	0.617477	Not senescent				PTEN1_AAGTGAACACAAGCTT-1	-0.301894	-0.295607	0.439867	0.571471
	PTEN1_AAGTGAAGTTATCTGG-1	-0.0548365	-0.372455	0.432591	Not senescent				PTEN1_AAGTGAAGTTATCTGG-1	-0.301894	-0.308672	0.403091	0.44363
	PTEN1_AATCGTGTCTTCGTAT-1	-0.0409648	-0.372455	0.469285	Not senescent				PTEN1_AATCGTGTCTTCGTAT-1	-0.295607	-0.301894	0.470396	0.527565
	PTEN1_AATGAAGAGAGAGGTA-1	0.00213289	-0.343657	0.7314	Not senescent				PTEN1_AATGAAGAGAGAGGTA-1	-0.263229	-0.272462	0.742043	0.846729
	PTEN1_AATGACCCATTCCTAT-1	-0.0485631	-0.295607	0.844423	Not senescent				PTEN1_AATGACCCATTCCTAT-1	-0.246062	-0.257937	0.691518	0.81387
	PTEN1_AATGCCAGTGAGTCAG-1	-0.0514251	-0.372455	0.441615	Not senescent				PTEN1_AATGCCAGTGAGTCAG-1	-0.327152	-0.315858	0.289141	0.402559
	PTEN1_AATGGCTGTGCTAGCC-1	-0.0590746	-0.343657	0.56949	Not senescent				PTEN1_AATGGCTGTGCTAGCC-1	-0.308672	-0.301894	0.358884	0.479659
	PTEN1_ACAACCAGTCAGATTC-1	-0.0203791	-0.372455	0.52374	Not senescent				PTEN1_ACAACCAGTCAGATTC-1	-0.308672	-0.301894	0.461243	0.582019
	PTEN1_ACAAGCTGTATGGGAC-1	-0.0492608	-0.343657	0.595451	Not senescent				PTEN1_ACAAGCTGTATGGGAC-1	-0.289151	-0.295607	0.479887	0.549445
	PTEN1_ACACAGTTCACTCTTA-1	-0.074671	-0.372455	0.380124	Not senescent				PTEN1_ACACAGTTCACTCTTA-1	-0.283305	-0.277657	0.441129	0.60735
	PTEN1_ACACTGAAGTCATGCT-1	-0.0561979	-0.372455	0.42899	Not senescent				PTEN1_ACACTGAAGTCATGCT-1	-0.308672	-0.315858	0.366494	0.389933
	PTEN1_ACATCGACAATCGCGC-1	-0.0702896	-0.372455	0.391714	Not senescent				PTEN1_ACATCGACAATCGCGC-1	-0.301894	-0.315858	0.362214	0.352657
	PTEN1_ACATGCATCCAAAGGG-1	-0.0198089	-0.372455	0.525248	Not senescent				PTEN1_ACATGCATCCAAAGGG-1	-0.272462	-0.283305	0.639046	0.713104
	PTEN1_ACATGCATCGCTAGCG-1	-0.00680549	-0.343657	0.707756	Not senescent				PTEN1_ACATGCATCGCTAGCG-1	-0.283305	-0.295607	0.620651	0.66175
	PTEN1_ACATTTCAGTCGGGAT-1	-0.0228722	-0.343657	0.665255	Not senescent				PTEN1_ACATTTCAGTCGGGAT-1	-0.301894	-0.295607	0.487645	0.619249
	PTEN1_ACATTTCCAAAGCAAT-1	-0.00204136	-0.343657	0.720358	Not senescent				PTEN1_ACATTTCCAAAGCAAT-1	-0.289151	-0.295607	0.604794	0.674352
	PTEN1_ACATTTCTCGCGTTTC-1	-0.0325536	-0.343657	0.639645	Not senescent				PTEN1_ACATTTCTCGCGTTTC-1	-0.295607	-0.289151	0.492645	0.638646
	PTEN1_ACCAACATCGTGGCTG-1	-0.0628421	-0.372455	0.411414	Not senescent				PTEN1_ACCAACATCGTGGCTG-1	-0.327152	-0.315858	0.25894	0.372358
	PTEN1_ACCACAAGTCTTAGTG-1	-0.0187129	-0.372455	0.528147	Not senescent				PTEN1_ACCACAAGTCTTAGTG-1	-0.308672	-0.327152	0.465651	0.410363
	PTEN1_ACCTACCTCTGGCTGG-1	-0.00503261	-0.343657	0.712445	Not senescent				PTEN1_ACCTACCTCTGGCTGG-1	-0.283305	-0.295607	0.62534	0.666439
	PTEN1_ACCTGAAGTTGTGCCG-1	-0.0156752	-0.372455	0.536183	Not senescent				PTEN1_ACCTGAAGTTGTGCCG-1	-0.308672	-0.315858	0.473686	0.497126
	PTEN1_ACGATGTAGCTGGCCT-1	-0.0865921	-0.343657	0.4967	Not senescent				PTEN1_ACGATGTAGCTGGCCT-1	-0.289151	-0.295607	0.381136	0.450694
	PTEN1_ACGCACGCACGATTCA-1	-0.0524605	-0.372455	0.438876	Not senescent				PTEN1_ACGCACGCACGATTCA-1	-0.295607	-0.301894	0.439986	0.497155
	PTEN1_ACGGTCGGTCCCAAAT-1	-0.0422407	-0.343657	0.61402	Not senescent				PTEN1_ACGGTCGGTCCCAAAT-1	-0.295607	-0.301894	0.46702	0.524189
	PTEN1_ACGTACAGTTATAGAG-1	-0.0431312	-0.343657	0.611665	Not senescent				PTEN1_ACGTACAGTTATAGAG-1	-0.283305	-0.289151	0.52456	0.610666
	PTEN1_ACGTCCTAGCCGTCGT-1	-0.00879999	-0.343657	0.70248	Not senescent				PTEN1_ACGTCCTAGCCGTCGT-1	-0.295607	-0.301894	0.55548	0.612649
	PTEN1_ACTACGAAGCGTCAAG-1	-0.0774148	-0.327152	0.605862	Not senescent				PTEN1_ACTACGAAGCGTCAAG-1	-0.295607	-0.301894	0.373976	0.431145
	PTEN1_ACTACGACATCGAGCC-1	-0.0130484	-0.343657	0.691242	Not senescent				PTEN1_ACTACGACATCGAGCC-1	-0.301894	-0.295607	0.513631	0.645235
	PTEN1_ACTACGAGTCGAACGA-1	0.00433831	-0.343657	0.737234	Not senescent				PTEN1_ACTACGAGTCGAACGA-1	-0.277657	-0.289151	0.677627	0.736235
	PTEN1_ACTATCTAGTAGCCAG-1	-0.0768989	-0.343657	0.522341	Not senescent				PTEN1_ACTATCTAGTAGCCAG-1	-0.295607	-0.301894	0.375341	0.43251
	PTEN1_ACTATGGAGACATAGT-1	-0.0187933	-0.372455	0.527934	Not senescent				PTEN1_ACTATGGAGACATAGT-1	-0.301894	-0.308672	0.498435	0.538973
	PTEN1_ACTATGGGTTGGCCGT-1	0.00536706	-0.343657	0.739955	Not senescent				PTEN1_ACTATGGGTTGGCCGT-1	-0.283305	-0.289151	0.65285	0.738956
	PTEN1_ACTCCCACAGAGAGGG-1	-0.0195796	-0.372455	0.525855	Not senescent				PTEN1_ACTCCCACAGAGAGGG-1	-0.308672	-0.327152	0.463358	0.408071
	PTEN1_ACTGCAAGTCTGCATA-1	-0.0143621	-0.343657	0.687766	Not senescent				PTEN1_ACTGCAAGTCTGCATA-1	-0.263229	-0.26805	0.698409	0.833848
	PTEN1_ACTGTCCGTCAGTCGC-1	-0.0184041	-0.372455	0.528964	Not senescent				PTEN1_ACTGTCCGTCAGTCGC-1	-0.327152	-0.343657	0.37649	0.296133
	PTEN1_ACTTCCGGTATAATGG-1	-0.0313668	-0.372455	0.494674	Not senescent				PTEN1_ACTTCCGGTATAATGG-1	-0.295607	-0.301894	0.495785	0.552954
	PTEN1_ACTTCCGGTGATAGTA-1	-0.048822	-0.343657	0.596611	Not senescent				PTEN1_ACTTCCGGTGATAGTA-1	-0.295607	-0.308672	0.449611	0.459539
	PTEN1_AGAACAAGTCAGTCCG-1	-0.0833747	-0.343657	0.505211	Not senescent				PTEN1_AGAACAAGTCAGTCCG-1	-0.283305	-0.289151	0.418106	0.504212
	PTEN1_AGAAGCGAGCCGTTAT-1	-0.0371834	-0.327152	0.712284	Not senescent				PTEN1_AGAAGCGAGCCGTTAT-1	-0.272462	-0.277657	0.593086	0.706514
	PTEN1_AGACTCACAAATCGGG-1	-0.0721883	-0.417725	0.15386	Not senescent				PTEN1_AGACTCACAAATCGGG-1	-0.327152	-0.315858	0.234217	0.347635
	PTEN1_AGACTCAGTGAGAACC-1	-0.0400692	-0.372455	0.471654	Not senescent				PTEN1_AGACTCAGTGAGAACC-1	-0.295607	-0.301894	0.472765	0.529934
	PTEN1_AGAGAATAGGCCACTC-1	0.00872709	-0.327152	0.833729	Not senescent				PTEN1_AGAGAATAGGCCACTC-1	-0.301894	-0.308672	0.571233	0.611771
	PTEN1_AGATCCATCAGACTGT-1	-0.0319822	-0.343657	0.641157	Not senescent				PTEN1_AGATCCATCAGACTGT-1	-0.308672	-0.301894	0.43055	0.551326
	PTEN1_AGATCGTAGGCACTAG-1	-0.0507437	-0.343657	0.591528	Not senescent				PTEN1_AGATCGTAGGCACTAG-1	-0.295607	-0.301894	0.444528	0.501697
	PTEN1_AGATGCTGTGGACAGT-1	0.00732743	-0.343657	0.745141	Not senescent				PTEN1_AGATGCTGTGGACAGT-1	-0.283305	-0.289151	0.658036	0.744142
	PTEN1_AGCATCATCACCTCTG-1	-0.0157527	-0.372455	0.535978	Not senescent				PTEN1_AGCATCATCACCTCTG-1	-0.308672	-0.327152	0.473481	0.418194
	PTEN1_AGCCACGTCGTTGTGA-1	-0.0611695	-0.343657	0.563949	Not senescent				PTEN1_AGCCACGTCGTTGTGA-1	-0.301894	-0.308672	0.386339	0.426877
	PTEN1_AGCCAGCGTTGTAAAG-1	-0.0700335	-0.372455	0.392391	Not senescent				PTEN1_AGCCAGCGTTGTAAAG-1	-0.327152	-0.315858	0.239917	0.353335
	PTEN1_AGCGCTGAGTCCGCGT-1	-0.0683039	-0.372455	0.396966	Not senescent				PTEN1_AGCGCTGAGTCCGCGT-1	-0.295607	-0.301894	0.398077	0.455246
	PTEN1_AGGACGACACATTGTG-1	-0.0369463	-0.372455	0.479915	Not senescent				PTEN1_AGGACGACACATTGTG-1	-0.295607	-0.289151	0.481026	0.627026
	PTEN1_AGGACGAGTAGATTGA-1	-0.0189215	-0.343657	0.675706	Not senescent				PTEN1_AGGACGAGTAGATTGA-1	-0.283305	-0.295607	0.588601	0.6297
	PTEN1_AGGACGAGTATGGAGC-1	-0.017172	-0.372455	0.532223	Not senescent				PTEN1_AGGACGAGTATGGAGC-1	-0.301894	-0.308672	0.502723	0.543262
	PTEN1_AGGACGATCCGTGCGA-1	-0.019299	-0.372455	0.526597	Not senescent				PTEN1_AGGACGATCCGTGCGA-1	-0.308672	-0.315858	0.464101	0.48754
	PTEN1_AGGCTGCTCGTCGGGT-1	-0.0546566	-0.372455	0.433067	Not senescent				PTEN1_AGGCTGCTCGTCGGGT-1	-0.301894	-0.308672	0.403567	0.444105
	PTEN1_AGGGAGTTCCGTGCGA-1	-0.00823044	-0.343657	0.703986	Not senescent				PTEN1_AGGGAGTTCCGTGCGA-1	-0.308672	-0.315858	0.49338	0.51682
	PTEN1_AGGGCTCGTAACACCT-1	-0.0269334	-0.343657	0.654512	Not senescent				PTEN1_AGGGCTCGTAACACCT-1	-0.295607	-0.301894	0.507512	0.564681
	PTEN1_AGGGTGATCTGCCTCA-1	-0.0519544	-0.372455	0.440215	Not senescent				PTEN1_AGGGTGATCTGCCTCA-1	-0.283305	-0.289151	0.50122	0.587326
	PTEN1_AGGTCTATCGTAGGGA-1	-0.0641026	-0.372455	0.40808	Not senescent				PTEN1_AGGTCTATCGTAGGGA-1	-0.327152	-0.315858	0.255605	0.369023
	PTEN1_AGGTTACCACTGGCCA-1	-0.0439434	-0.372455	0.461406	Not senescent				PTEN1_AGGTTACCACTGGCCA-1	-0.295607	-0.301894	0.462516	0.519685
	PTEN1_AGGTTACGTCCTACGG-1	-0.063089	-0.343657	0.558871	Not senescent				PTEN1_AGGTTACGTCCTACGG-1	-0.295607	-0.301894	0.411871	0.469041
	PTEN1_AGTAACCAGTGGTCAG-1	-0.0467262	-0.343657	0.602155	Not senescent				PTEN1_AGTAACCAGTGGTCAG-1	-0.327152	-0.315858	0.301571	0.414988
	PTEN1_AGTAACCCACATACGT-1	-0.0303908	-0.301894	0.860158	Not senescent				PTEN1_AGTAACCCACATACGT-1	-0.252379	-0.246062	0.70883	0.94472
	PTEN1_AGTAGCTGTCCTACAA-1	-0.0141709	-0.343657	0.688272	Not senescent				PTEN1_AGTAGCTGTCCTACAA-1	-0.308672	-0.315858	0.477666	0.501106
	PTEN1_AGTAGTCTCTGGCCTT-1	-0.0795199	-0.372455	0.367297	Not senescent				PTEN1_AGTAGTCTCTGGCCTT-1	-0.289151	-0.295607	0.399843	0.469401
	PTEN1_AGTCACAAGCACTAGG-1	-0.0425643	-0.372455	0.465054	Not senescent				PTEN1_AGTCACAAGCACTAGG-1	-0.315858	-0.327152	0.367568	0.34727
	PTEN1_AGTCATGAGGATACCG-1	-0.0481579	-0.372455	0.450258	Not senescent				PTEN1_AGTCATGAGGATACCG-1	-0.301894	-0.308672	0.420758	0.461296
	PTEN1_AGTCTCCCAACAGAGC-1	-0.0564067	-0.417725	0.195606	Not senescent				PTEN1_AGTCTCCCAACAGAGC-1	-0.343657	-0.327152	0.195606	0.310654
	PTEN1_AGTCTCCCACTGGCGT-1	-0.0512562	-0.372455	0.442062	Not senescent				PTEN1_AGTCTCCCACTGGCGT-1	-0.295607	-0.301894	0.443172	0.500341
	PTEN1_AGTCTCCTCCTGTTGC-1	-0.0414712	-0.343657	0.616056	Not senescent				PTEN1_AGTCTCCTCCTGTTGC-1	-0.327152	-0.315858	0.315471	0.428889
	PTEN1_AGTGACTAGTTGAATG-1	-0.00833347	-0.372455	0.555603	Not senescent				PTEN1_AGTGACTAGTTGAATG-1	-0.26805	-0.277657	0.690881	0.782829
	PTEN1_AGTGATCCACATACGT-1	-0.058993	-0.343657	0.569706	Not senescent				PTEN1_AGTGATCCACATACGT-1	-0.301894	-0.295607	0.392096	0.5237
	PTEN1_AGTGTTGAGGAGCTGT-1	-0.019623	-0.343657	0.67385	Not senescent				PTEN1_AGTGTTGAGGAGCTGT-1	-0.289151	-0.295607	0.558286	0.627844
	PTEN1_AGTTCCCCAGAATCGG-1	-0.0442954	-0.372455	0.460475	Not senescent				PTEN1_AGTTCCCCAGAATCGG-1	-0.327152	-0.343657	0.308001	0.227644
	PTEN1_AGTTCCCCATTGCAAC-1	-0.0108232	-0.327152	0.782014	Not senescent				PTEN1_AGTTCCCCATTGCAAC-1	-0.257937	-0.263229	0.733531	0.87682
	PTEN1_ATACCGATCGTACCTC-1	-0.0901179	-0.343657	0.487373	Not senescent				PTEN1_ATACCGATCGTACCTC-1	-0.289151	-0.295607	0.371809	0.441367
	PTEN1_ATAGAGAAGGCCTGAA-1	-0.0146766	-0.372455	0.538824	Not senescent				PTEN1_ATAGAGAAGGCCTGAA-1	-0.308672	-0.315858	0.476328	0.499768
	PTEN1_ATAGAGAAGGGAGAAT-1	-0.0228488	-0.372455	0.517207	Not senescent				PTEN1_ATAGAGAAGGGAGAAT-1	-0.315858	-0.308672	0.419721	0.528245
	PTEN1_ATATCCTAGACTACGG-1	-0.0114202	-0.343657	0.695549	Not senescent				PTEN1_ATATCCTAGACTACGG-1	-0.289151	-0.295607	0.579985	0.649543
	PTEN1_ATATCCTGTATTGAGA-1	-0.0479288	-0.343657	0.598974	Not senescent				PTEN1_ATATCCTGTATTGAGA-1	-0.295607	-0.289151	0.451974	0.597975
	PTEN1_ATATCCTTCGGTTAGT-1	0.00128458	-0.372455	0.581046	Not senescent				PTEN1_ATATCCTTCGGTTAGT-1	-0.308672	-0.315858	0.518549	0.541989
	PTEN1_ATCACAGTCGGCATCG-1	-0.0500087	-0.343657	0.593472	Not senescent				PTEN1_ATCACAGTCGGCATCG-1	-0.295607	-0.289151	0.446472	0.592473
	PTEN1_ATCACTTCACGCTTAA-1	-0.0386167	-0.372455	0.475496	Not senescent				PTEN1_ATCACTTCACGCTTAA-1	-0.327152	-0.315858	0.323022	0.43644
	PTEN1_ATCCACCCATGGGCAA-1	-0.009647	-0.343657	0.700239	Not senescent				PTEN1_ATCCACCCATGGGCAA-1	-0.246062	-0.252379	0.794461	0.955555
	PTEN1_ATCCTATTCTCGCTCA-1	-0.0232891	-0.372455	0.516042	Not senescent				PTEN1_ATCCTATTCTCGCTCA-1	-0.308672	-0.315858	0.453546	0.476986
	PTEN1_ATCGATGGTATGCGGA-1	-0.0746549	-0.327152	0.613163	Not senescent				PTEN1_ATCGATGGTATGCGGA-1	-0.308672	-0.301894	0.31767	0.438446
	PTEN1_ATCGGATTCCAGCAAT-1	-0.0300512	-0.343657	0.646265	Not senescent				PTEN1_ATCGGATTCCAGCAAT-1	-0.272462	-0.26805	0.611952	0.792347
	PTEN1_ATCGTCCCATCCGGCA-1	-0.0605021	-0.343657	0.565714	Not senescent				PTEN1_ATCGTCCCATCCGGCA-1	-0.283305	-0.289151	0.478609	0.564715
	PTEN1_ATCGTGACAGTGCCTG-1	-0.0615672	-0.372455	0.414787	Not senescent				PTEN1_ATCGTGACAGTGCCTG-1	-0.308672	-0.315858	0.35229	0.37573
	PTEN1_ATCGTGACATACTGAC-1	-0.0411165	-0.372455	0.468884	Not senescent				PTEN1_ATCGTGACATACTGAC-1	-0.283305	-0.277657	0.529889	0.69611
	PTEN1_ATCTTCAGTTTAGAGA-1	-0.00802504	-0.343657	0.70453	Not senescent				PTEN1_ATCTTCAGTTTAGAGA-1	-0.301894	-0.308672	0.526919	0.567458
	PTEN1_ATGAAAGAGCTATCTG-1	-0.00163768	-0.372455	0.573315	Not senescent				PTEN1_ATGAAAGAGCTATCTG-1	-0.295607	-0.301894	0.574426	0.631595
	PTEN1_ATGAGGGGTCGTACAT-1	-0.0195172	-0.343657	0.67413	Not senescent				PTEN1_ATGAGGGGTCGTACAT-1	-0.308672	-0.301894	0.463523	0.584299
	PTEN1_ATGAGTCAGCGTGTCC-1	-0.0286117	-0.372455	0.501962	Not senescent				PTEN1_ATGAGTCAGCGTGTCC-1	-0.295607	-0.301894	0.503073	0.560242
	PTEN1_ATGAGTCAGGATTTGA-1	-0.00223307	-0.372455	0.57174	Not senescent				PTEN1_ATGAGTCAGGATTTGA-1	-0.301894	-0.308672	0.542241	0.582779
	PTEN1_ATGATCGAGGGTACAC-1	-0.0331667	-0.343657	0.638024	Not senescent				PTEN1_ATGATCGAGGGTACAC-1	-0.289151	-0.295607	0.52246	0.592017
	PTEN1_ATGCCTCCAACGACAG-1	-0.0341772	-0.343657	0.63535	Not senescent				PTEN1_ATGCCTCCAACGACAG-1	-0.308672	-0.315858	0.424744	0.448184
	PTEN1_ATGCCTCGTCGTTGGC-1	-0.00500062	-0.343657	0.71253	Not senescent				PTEN1_ATGCCTCGTCGTTGGC-1	-0.26805	-0.272462	0.699697	0.827859
	PTEN1_ATGCGATTCCGTTGAA-1	-0.0212514	-0.372455	0.521432	Not senescent				PTEN1_ATGCGATTCCGTTGAA-1	-0.295607	-0.289151	0.522542	0.668543
	PTEN1_ATGGGAGTCAGCGCGT-1	-0.0133347	-0.372455	0.542374	Not senescent				PTEN1_ATGGGAGTCAGCGCGT-1	-0.315858	-0.343657	0.444888	0.309543
	PTEN1_ATGTCTTAGATCCTAC-1	-0.0579042	-0.343657	0.572587	Not senescent				PTEN1_ATGTCTTAGATCCTAC-1	-0.295607	-0.301894	0.425587	0.482756
	PTEN1_ATGTCTTTCTGCGAGC-1	-0.0268446	-0.372455	0.506637	Not senescent				PTEN1_ATGTCTTTCTGCGAGC-1	-0.308672	-0.301894	0.44414	0.564916
	PTEN1_ATTCCATAGGCCTGAA-1	-0.0738241	-0.343657	0.530474	Not senescent				PTEN1_ATTCCATAGGCCTGAA-1	-0.289151	-0.295607	0.41491	0.484468
	PTEN1_ATTCTACAGAGGTATT-1	-0.0459981	-0.372455	0.455971	Not senescent				PTEN1_ATTCTACAGAGGTATT-1	-0.295607	-0.301894	0.457081	0.51425
	PTEN1_ATTCTTGCAAGTTCCA-1	-0.015113	-0.343657	0.68578	Not senescent				PTEN1_ATTCTTGCAAGTTCCA-1	-0.315858	-0.327152	0.440184	0.419886
	PTEN1_ATTCTTGCAGTCACGC-1	-0.0268257	-0.301894	0.869589	Not senescent				PTEN1_ATTCTTGCAGTCACGC-1	-0.236782	-0.252379	0.794199	0.910113
	PTEN1_ATTGGGTAGTGTTCCA-1	-0.0103354	-0.372455	0.550308	Not senescent				PTEN1_ATTGGGTAGTGTTCCA-1	-0.295607	-0.301894	0.551418	0.608587
	PTEN1_ATTGGGTCACGAAGAC-1	-0.0542516	-0.343657	0.582249	Not senescent				PTEN1_ATTGGGTCACGAAGAC-1	-0.301894	-0.308672	0.404638	0.445177
	PTEN1_CAACGGCAGGTGCCTC-1	-0.0110043	-0.343657	0.696649	Not senescent				PTEN1_CAACGGCAGGTGCCTC-1	-0.277657	-0.283305	0.637042	0.736395
	PTEN1_CAACGGCTCGTCAACA-1	-0.014649	-0.372455	0.538897	Not senescent				PTEN1_CAACGGCTCGTCAACA-1	-0.295607	-0.301894	0.540007	0.597176
	PTEN1_CAAGAGGGTAGCGTTT-1	-0.0462491	-0.343657	0.603417	Not senescent				PTEN1_CAAGAGGGTAGCGTTT-1	-0.327152	-0.308672	0.302833	0.466345
	PTEN1_CAAGGGAAGGACGGAG-1	-0.0176871	-0.372455	0.530861	Not senescent				PTEN1_CAAGGGAAGGACGGAG-1	-0.315858	-0.308672	0.433375	0.541899
	PTEN1_CAATACGTCTGGAAGG-1	-0.0415603	-0.372455	0.46771	Not senescent				PTEN1_CAATACGTCTGGAAGG-1	-0.301894	-0.308672	0.43821	0.478748
	PTEN1_CAATCGATCGGCACTG-1	-0.00773721	-0.372455	0.557181	Not senescent				PTEN1_CAATCGATCGGCACTG-1	-0.263229	-0.26805	0.715934	0.851373
	PTEN1_CACGAATAGTGGCAGT-1	-0.066216	-0.372455	0.402489	Not senescent				PTEN1_CACGAATAGTGGCAGT-1	-0.295607	-0.301894	0.4036	0.460769
	PTEN1_CACTAAGGTCCACTTC-1	-0.00726558	-0.372455	0.558428	Not senescent				PTEN1_CACTAAGGTCCACTTC-1	-0.295607	-0.289151	0.559539	0.70554
	PTEN1_CACTGAACACAGCCTG-1	-0.0390049	-0.372455	0.47447	Not senescent				PTEN1_CACTGAACACAGCCTG-1	-0.301894	-0.295607	0.44497	0.576574
	PTEN1_CAGAGCCGTGTTACTG-1	-0.0302806	-0.327152	0.730544	Not senescent				PTEN1_CAGAGCCGTGTTACTG-1	-0.263229	-0.272462	0.656301	0.760987
	PTEN1_CAGAGCCTCCTATGGA-1	-0.041058	-0.343657	0.617149	Not senescent				PTEN1_CAGAGCCTCCTATGGA-1	-0.295607	-0.301894	0.470149	0.527318
	PTEN1_CAGATACAGCTCCACG-1	-0.0601621	-0.372455	0.418503	Not senescent				PTEN1_CAGATACAGCTCCACG-1	-0.327152	-0.315858	0.266029	0.379447
	PTEN1_CAGATACGTATAGGGC-1	-0.0231792	-0.372455	0.516333	Not senescent				PTEN1_CAGATACGTATAGGGC-1	-0.327152	-0.315858	0.363858	0.477276
	PTEN1_CAGATACTCCCAGGCA-1	-0.0137016	-0.308672	0.869449	Not senescent				PTEN1_CAGATACTCCCAGGCA-1	-0.252379	-0.257937	0.752977	0.906088
	PTEN1_CAGCAATGTATCGTGT-1	-0.0439319	-0.343657	0.609547	Not senescent				PTEN1_CAGCAATGTATCGTGT-1	-0.289151	-0.295607	0.493983	0.563541
	PTEN1_CAGCCAGTCTAACGGT-1	0.0144813	-0.372455	0.615954	Not senescent				PTEN1_CAGCCAGTCTAACGGT-1	-0.295607	-0.301894	0.617065	0.674234
	PTEN1_CAGCGTGAGCTCCACG-1	-0.0505782	-0.372455	0.443855	Not senescent				PTEN1_CAGCGTGAGCTCCACG-1	-0.301894	-0.295607	0.414356	0.54596
	PTEN1_CAGGCCAAGCACTAGG-1	-0.0800828	-0.372455	0.365808	Not senescent				PTEN1_CAGGCCAAGCACTAGG-1	-0.289151	-0.283305	0.398355	0.553665
	PTEN1_CAGGGCTAGCCACTCG-1	-0.0115549	-0.343657	0.695192	Not senescent				PTEN1_CAGGGCTAGCCACTCG-1	-0.315858	-0.327152	0.449596	0.429298
	PTEN1_CAGTTCCAGATTAGCA-1	-0.0518897	-0.301894	0.803288	Not senescent				PTEN1_CAGTTCCAGATTAGCA-1	-0.252379	-0.246062	0.65196	0.887849
	PTEN1_CAGTTCCCAACTACGT-1	-0.0713082	-0.372455	0.389019	Not senescent				PTEN1_CAGTTCCCAACTACGT-1	-0.301894	-0.308672	0.359519	0.400058
	PTEN1_CATAAGCGTGCTTATG-1	-0.00794295	-0.343657	0.704747	Not senescent				PTEN1_CATAAGCGTGCTTATG-1	-0.289151	-0.295607	0.589183	0.658741
	PTEN1_CATACAGTCCTACACC-1	-0.0741869	-0.327152	0.614401	Not senescent				PTEN1_CATACAGTCCTACACC-1	-0.308672	-0.301894	0.318908	0.439684
	PTEN1_CATACTTGTTGGGTTT-1	-0.00184308	-0.343657	0.720882	Not senescent				PTEN1_CATACTTGTTGGGTTT-1	-0.301894	-0.308672	0.543272	0.583811
	PTEN1_CATCCACTCGTACCTC-1	-0.0564864	-0.372455	0.428226	Not senescent				PTEN1_CATCCACTCGTACCTC-1	-0.327152	-0.315858	0.275752	0.38917
	PTEN1_CATCCGTAGCCGTAAG-1	0.00058991	-0.343657	0.727318	Not senescent				PTEN1_CATCCGTAGCCGTAAG-1	-0.308672	-0.327152	0.516712	0.461424
	PTEN1_CATCGCTGTAAGAACT-1	-0.0506692	-0.343657	0.591725	Not senescent				PTEN1_CATCGCTGTAAGAACT-1	-0.289151	-0.283305	0.476161	0.631471
	PTEN1_CATCGTCAGGACTGGT-1	-0.041924	-0.372455	0.466748	Not senescent				PTEN1_CATCGTCAGGACTGGT-1	-0.315858	-0.327152	0.369262	0.348964
	PTEN1_CATGAGTTCATTCATC-1	-0.0694844	-0.343657	0.541954	Not senescent				PTEN1_CATGAGTTCATTCATC-1	-0.295607	-0.301894	0.394954	0.452123
	PTEN1_CATGCCTCAAGGTTGG-1	-0.055243	-0.343657	0.579626	Not senescent				PTEN1_CATGCCTCAAGGTTGG-1	-0.301894	-0.308672	0.402016	0.442554
	PTEN1_CATGCCTGTTAGAGAT-1	-0.0319152	-0.372455	0.493224	Not senescent				PTEN1_CATGCCTGTTAGAGAT-1	-0.308672	-0.301894	0.430728	0.551503
	PTEN1_CATGCTCAGCGACTTT-1	-0.0391899	-0.343657	0.622091	Not senescent				PTEN1_CATGCTCAGCGACTTT-1	-0.301894	-0.308672	0.44448	0.485019
	PTEN1_CATTCTAGTGCGGTAA-1	-0.0211156	-0.372455	0.521791	Not senescent				PTEN1_CATTCTAGTGCGGTAA-1	-0.327152	-0.315858	0.369317	0.482735
	PTEN1_CATTGAGAGACCACGA-1	-0.00647053	-0.343657	0.708642	Not senescent				PTEN1_CATTGAGAGACCACGA-1	-0.263229	-0.272462	0.719284	0.823971
	PTEN1_CATTTCAGTTGCTGAT-1	-0.0721837	-0.372455	0.386703	Not senescent				PTEN1_CATTTCAGTTGCTGAT-1	-0.301894	-0.308672	0.357203	0.397742
	PTEN1_CCAATGATCTCTGAGA-1	0.00593619	-0.343657	0.741461	Not senescent				PTEN1_CCAATGATCTCTGAGA-1	-0.283305	-0.277657	0.654356	0.820576
	PTEN1_CCAATTTAGGTTCCGC-1	0.000866784	-0.343657	0.728051	Not senescent				PTEN1_CCAATTTAGGTTCCGC-1	-0.295607	-0.301894	0.581051	0.63822
	PTEN1_CCACAAATCCCTTTGG-1	-0.0639223	-0.343657	0.556667	Not senescent				PTEN1_CCACAAATCCCTTTGG-1	-0.295607	-0.301894	0.409667	0.466836
	PTEN1_CCACAAATCGTTCTGC-1	-0.0132786	-0.372455	0.542522	Not senescent				PTEN1_CCACAAATCGTTCTGC-1	-0.327152	-0.343657	0.390048	0.309691
	PTEN1_CCATAAGCAACGGCCT-1	-0.0618081	-0.372455	0.414149	Not senescent				PTEN1_CCATAAGCAACGGCCT-1	-0.301894	-0.308672	0.38465	0.425188
	PTEN1_CCCAACTAGGTCTACT-1	-0.0535294	-0.343657	0.584159	Not senescent				PTEN1_CCCAACTAGGTCTACT-1	-0.301894	-0.295607	0.406549	0.538153
	PTEN1_CCCAACTCAGTTTCAG-1	-0.0786607	-0.289151	0.798015	Not senescent				PTEN1_CCCAACTCAGTTTCAG-1	-0.246062	-0.252379	0.611903	0.772996
	PTEN1_CCCAACTCATCTGCGG-1	-0.0156005	-0.343657	0.684491	Not senescent				PTEN1_CCCAACTCATCTGCGG-1	-0.308672	-0.315858	0.473884	0.497324
	PTEN1_CCCTCAACATAGAAAC-1	-0.0585813	-0.372455	0.422685	Not senescent				PTEN1_CCCTCAACATAGAAAC-1	-0.301894	-0.295607	0.393185	0.524789
	PTEN1_CCCTCTCGTGTATTGC-1	-0.0185078	-0.343657	0.6768	Not senescent				PTEN1_CCCTCTCGTGTATTGC-1	-0.295607	-0.301894	0.5298	0.586969
	PTEN1_CCCTTAGAGAAGCCTG-1	-0.044073	-0.343657	0.609174	Not senescent				PTEN1_CCCTTAGAGAAGCCTG-1	-0.295607	-0.301894	0.462174	0.519343
	PTEN1_CCGATGGTCAGGAGAC-1	-0.030455	-0.343657	0.645197	Not senescent				PTEN1_CCGATGGTCAGGAGAC-1	-0.289151	-0.295607	0.529633	0.599191
	PTEN1_CCGCAAGAGACATAAC-1	-0.071998	-0.372455	0.387194	Not senescent				PTEN1_CCGCAAGAGACATAAC-1	-0.289151	-0.295607	0.419741	0.489299
	PTEN1_CCGCAAGGTTGGAGGT-1	-0.0701321	-0.372455	0.39213	Not senescent				PTEN1_CCGCAAGGTTGGAGGT-1	-0.301894	-0.308672	0.36263	0.403169
	PTEN1_CCGGGTATCTGAGGTT-1	-0.0411957	-0.343657	0.616785	Not senescent				PTEN1_CCGGGTATCTGAGGTT-1	-0.301894	-0.308672	0.439174	0.479713
	PTEN1_CCGGTAGTCGTCAAAC-1	-0.0148604	-0.372455	0.538338	Not senescent				PTEN1_CCGGTAGTCGTCAAAC-1	-0.283305	-0.289151	0.599343	0.685449
	PTEN1_CCTAACCAGTGCACAG-1	-0.0764622	-0.289151	0.803831	Not senescent				PTEN1_CCTAACCAGTGCACAG-1	-0.246062	-0.252379	0.617718	0.778812
	PTEN1_CCTAAGAAGCGAACTG-1	-0.0166453	-0.372455	0.533616	Not senescent				PTEN1_CCTAAGAAGCGAACTG-1	-0.308672	-0.301894	0.47112	0.591896
	PTEN1_CCTATCGAGGGAGGGT-1	-0.0654241	-0.372455	0.404584	Not senescent				PTEN1_CCTATCGAGGGAGGGT-1	-0.301894	-0.308672	0.375084	0.415623
	PTEN1_CCTCAGTCATGGTGGA-1	-0.033337	-0.372455	0.489463	Not senescent				PTEN1_CCTCAGTCATGGTGGA-1	-0.308672	-0.327152	0.426967	0.371679
	PTEN1_CCTCATGAGCACGATG-1	-0.0432042	-0.372455	0.463361	Not senescent				PTEN1_CCTCATGAGCACGATG-1	-0.308672	-0.327152	0.400865	0.345578
	PTEN1_CCTCCAAAGGAGTATT-1	-0.0560841	-0.372455	0.429291	Not senescent				PTEN1_CCTCCAAAGGAGTATT-1	-0.301894	-0.308672	0.399791	0.440329
	PTEN1_CCTCCTCCAATACCCA-1	-0.0167068	-0.343657	0.681564	Not senescent				PTEN1_CCTCCTCCAATACCCA-1	-0.26805	-0.272462	0.668731	0.796893
	PTEN1_CCTCCTCGTTAATGAG-1	-0.0320687	-0.343657	0.640928	Not senescent				PTEN1_CCTCCTCGTTAATGAG-1	-0.283305	-0.295607	0.553823	0.594922
	PTEN1_CCTCCTCTCTGTCTCG-1	-0.0183536	-0.372455	0.529098	Not senescent				PTEN1_CCTCCTCTCTGTCTCG-1	-0.315858	-0.343657	0.431612	0.296266
	PTEN1_CCTCTAGAGATTACCC-1	-0.0535931	-0.372455	0.43588	Not senescent				PTEN1_CCTCTAGAGATTACCC-1	-0.327152	-0.343657	0.283406	0.203049
	PTEN1_CCTCTAGCACAGTCAT-1	-0.0153671	-0.327152	0.769994	Not senescent				PTEN1_CCTCTAGCACAGTCAT-1	-0.246062	-0.257937	0.77933	0.901682
	PTEN1_CCTCTCCAGTCACAGG-1	-0.0191442	-0.343657	0.675117	Not senescent				PTEN1_CCTCTCCAGTCACAGG-1	-0.289151	-0.308672	0.559553	0.538045
	PTEN1_CCTGTTGTCGCGTGCA-1	-0.0543984	-0.343657	0.58186	Not senescent				PTEN1_CCTGTTGTCGCGTGCA-1	-0.295607	-0.301894	0.43486	0.492029
	PTEN1_CCTTCAGTCTCGTTTA-1	-0.0579205	-0.343657	0.572543	Not senescent				PTEN1_CCTTCAGTCTCGTTTA-1	-0.277657	-0.283305	0.512937	0.612289
	PTEN1_CGAAGGAAGAGAGGTA-1	-0.044431	-0.343657	0.608227	Not senescent				PTEN1_CGAAGGAAGAGAGGTA-1	-0.301894	-0.308672	0.430616	0.471155
	PTEN1_CGAATTGAGGAGAATG-1	0.00619354	-0.343657	0.742141	Not senescent				PTEN1_CGAATTGAGGAGAATG-1	-0.295607	-0.301894	0.595141	0.65231
	PTEN1_CGAATTGTCAGTCCGG-1	0.0115036	-0.372455	0.608077	Not senescent				PTEN1_CGAATTGTCAGTCCGG-1	-0.308672	-0.315858	0.545581	0.569021
	PTEN1_CGAGGAACAACTCGTA-1	-0.0152692	-0.343657	0.685367	Not senescent				PTEN1_CGAGGAACAACTCGTA-1	-0.263229	-0.26805	0.69601	0.831449
	PTEN1_CGAGGAAGTACTTGTG-1	-0.0441254	-0.343657	0.609035	Not senescent				PTEN1_CGAGGAAGTACTTGTG-1	-0.295607	-0.301894	0.462035	0.519204
	PTEN1_CGAGTGCGTGACCTGC-1	-0.00766864	-0.343657	0.705472	Not senescent				PTEN1_CGAGTGCGTGACCTGC-1	-0.308672	-0.315858	0.494866	0.518306
	PTEN1_CGCAGGTTCAAACCCA-1	-0.0387832	-0.343657	0.623166	Not senescent				PTEN1_CGCAGGTTCAAACCCA-1	-0.295607	-0.301894	0.476166	0.533335
	PTEN1_CGCATGGTCGCGGTAC-1	-0.0381917	-0.372455	0.476621	Not senescent				PTEN1_CGCATGGTCGCGGTAC-1	-0.277657	-0.289151	0.565125	0.623732
	PTEN1_CGCCAGACACCCTATC-1	-0.0622374	-0.372455	0.413014	Not senescent				PTEN1_CGCCAGACACCCTATC-1	-0.301894	-0.308672	0.383514	0.424052
	PTEN1_CGCCAGACACTGCATA-1	-0.0271534	-0.301894	0.868722	Not senescent				PTEN1_CGCCAGACACTGCATA-1	-0.200197	-0.223291	0.971456	1.11201
	PTEN1_CGCCATTCAGAATGTA-1	-0.00434548	-0.372455	0.566153	Not senescent				PTEN1_CGCCATTCAGAATGTA-1	-0.295607	-0.301894	0.567263	0.624432
	PTEN1_CGGAACCCACTGTGTA-1	-0.024816	-0.343657	0.660113	Not senescent				PTEN1_CGGAACCCACTGTGTA-1	-0.289151	-0.295607	0.544549	0.614107
	PTEN1_CGGAATTTCTGGAAGG-1	-0.0308882	-0.343657	0.644051	Not senescent				PTEN1_CGGAATTTCTGGAAGG-1	-0.289151	-0.295607	0.528487	0.598045
	PTEN1_CGGAGAACACTCCACT-1	-0.0678303	-0.343657	0.54633	Not senescent				PTEN1_CGGAGAACACTCCACT-1	-0.289151	-0.301894	0.430765	0.456499
	PTEN1_CGGTCAGCACTTGGCG-1	-0.0465535	-0.343657	0.602612	Not senescent				PTEN1_CGGTCAGCACTTGGCG-1	-0.301894	-0.308672	0.425002	0.46554
	PTEN1_CGTAAGTAGGAACATT-1	-0.0156069	-0.343657	0.684474	Not senescent				PTEN1_CGTAAGTAGGAACATT-1	-0.315858	-0.327152	0.438878	0.41858
	PTEN1_CGTAATGGTGCTCCGA-1	-0.0570465	-0.372455	0.426745	Not senescent				PTEN1_CGTAATGGTGCTCCGA-1	-0.301894	-0.308672	0.397245	0.437783
	PTEN1_CGTAATGTCTCCGATC-1	-0.0740462	-0.343657	0.529887	Not senescent				PTEN1_CGTAATGTCTCCGATC-1	-0.295607	-0.301894	0.382887	0.440056
	PTEN1_CGTCCATAGGGCAAGG-1	-0.0752082	-0.372455	0.378703	Not senescent				PTEN1_CGTCCATAGGGCAAGG-1	-0.295607	-0.301894	0.379813	0.436982
	PTEN1_CGTGAATGTGGTCTGC-1	-0.0905222	-0.343657	0.486304	Not senescent				PTEN1_CGTGAATGTGGTCTGC-1	-0.289151	-0.295607	0.37074	0.440298
	PTEN1_CGTGATACACAACGAG-1	-0.0435558	-0.343657	0.610542	Not senescent				PTEN1_CGTGATACACAACGAG-1	-0.295607	-0.301894	0.463542	0.520711
	PTEN1_CGTGCTTAGACCAAGC-1	-0.0708763	-0.372455	0.390162	Not senescent				PTEN1_CGTGCTTAGACCAAGC-1	-0.289151	-0.295607	0.422708	0.492266
	PTEN1_CGTTGGGCAAATCGGG-1	-0.0219415	-0.343657	0.667717	Not senescent				PTEN1_CGTTGGGCAAATCGGG-1	-0.315858	-0.327152	0.422121	0.401823
	PTEN1_CTAACTTAGGAACGAA-1	-0.00886456	-0.343657	0.702309	Not senescent				PTEN1_CTAACTTAGGAACGAA-1	-0.308672	-0.327152	0.491702	0.436415
	PTEN1_CTACATTGTGTCCACG-1	-0.0195629	-0.372455	0.525899	Not senescent				PTEN1_CTACATTGTGTCCACG-1	-0.289151	-0.295607	0.558445	0.628003
	PTEN1_CTACCCAAGTATGATG-1	-0.0069913	-0.372455	0.559154	Not senescent				PTEN1_CTACCCAAGTATGATG-1	-0.26805	-0.272462	0.694431	0.822593
	PTEN1_CTATCTATCACTTATC-1	-0.0272181	-0.343657	0.653759	Not senescent				PTEN1_CTATCTATCACTTATC-1	-0.295607	-0.301894	0.506759	0.563928
	PTEN1_CTCAACCAGGAAGTGA-1	-0.017371	-0.372455	0.531697	Not senescent				PTEN1_CTCAACCAGGAAGTGA-1	-0.295607	-0.315858	0.532807	0.49264
	PTEN1_CTCAATTTCATGCATG-1	-0.0264225	-0.372455	0.507753	Not senescent				PTEN1_CTCAATTTCATGCATG-1	-0.327152	-0.343657	0.355279	0.274922
	PTEN1_CTCACTGAGATACTGA-1	-0.00497289	-0.372455	0.564493	Not senescent				PTEN1_CTCACTGAGATACTGA-1	-0.301894	-0.315858	0.534993	0.525437
	PTEN1_CTCACTGCAACTGGTT-1	-0.0397176	-0.343657	0.620695	Not senescent				PTEN1_CTCACTGCAACTGGTT-1	-0.295607	-0.301894	0.473695	0.530864
	PTEN1_CTCACTGGTGCGTGCT-1	-0.0418292	-0.295607	0.862236	Not senescent				PTEN1_CTCACTGGTGCGTGCT-1	-0.223291	-0.236782	0.820195	0.979147
	PTEN1_CTCAGAAGTCTCAGAT-1	-0.0450601	-0.343657	0.606562	Not senescent				PTEN1_CTCAGAAGTCTCAGAT-1	-0.327152	-0.315858	0.305978	0.419396
	PTEN1_CTCAGGGCAAACTAAG-1	-0.0620074	-0.343657	0.561732	Not senescent				PTEN1_CTCAGGGCAAACTAAG-1	-0.289151	-0.295607	0.446168	0.515726
	PTEN1_CTCAGGGTCTGGACCG-1	-0.0246651	-0.372455	0.512402	Not senescent				PTEN1_CTCAGGGTCTGGACCG-1	-0.327152	-0.343657	0.359928	0.279571
	PTEN1_CTCAGTCAGTGCAGGT-1	-0.0337046	-0.343657	0.636601	Not senescent				PTEN1_CTCAGTCAGTGCAGGT-1	-0.301894	-0.308672	0.45899	0.499529
	PTEN1_CTCATCGTCTGATTCT-1	-0.0451029	-0.372455	0.458339	Not senescent				PTEN1_CTCATCGTCTGATTCT-1	-0.343657	-0.327152	0.225508	0.340555
	PTEN1_CTCATGCTCTGTCGTC-1	-0.0403815	-0.343657	0.618938	Not senescent				PTEN1_CTCATGCTCTGTCGTC-1	-0.295607	-0.301894	0.471938	0.529107
	PTEN1_CTCCCTCAGGTAAGGA-1	-0.056108	-0.343657	0.577338	Not senescent				PTEN1_CTCCCTCAGGTAAGGA-1	-0.301894	-0.308672	0.399728	0.440266
	PTEN1_CTCCGATAGACCGTTT-1	-0.08236	-0.343657	0.507895	Not senescent				PTEN1_CTCCGATAGACCGTTT-1	-0.283305	-0.289151	0.42079	0.506896
	PTEN1_CTCCGATTCCAAGCCG-1	-0.0556804	-0.372455	0.430359	Not senescent				PTEN1_CTCCGATTCCAAGCCG-1	-0.327152	-0.315858	0.277884	0.391302
	PTEN1_CTCTGGTTCACCATCC-1	-0.0478061	-0.343657	0.599299	Not senescent				PTEN1_CTCTGGTTCACCATCC-1	-0.295607	-0.308672	0.452299	0.462227
	PTEN1_CTGAGGCAGCTGGTGA-1	-0.000648948	-0.343657	0.724041	Not senescent				PTEN1_CTGAGGCAGCTGGTGA-1	-0.308672	-0.315858	0.513435	0.536875
	PTEN1_CTGATCCGTTGCAAGG-1	-0.0826521	-0.289151	0.787457	Not senescent				PTEN1_CTGATCCGTTGCAAGG-1	-0.246062	-0.252379	0.601344	0.762438
	PTEN1_CTGCAGGGTCTAACTG-1	-0.0555697	-0.343657	0.578762	Not senescent				PTEN1_CTGCAGGGTCTAACTG-1	-0.289151	-0.301894	0.463198	0.488931
	PTEN1_CTGCATCAGATACATG-1	-0.0383887	-0.343657	0.62421	Not senescent				PTEN1_CTGCATCAGATACATG-1	-0.295607	-0.301894	0.47721	0.534379
	PTEN1_CTGCATCAGGTACAGC-1	-0.0368527	-0.343657	0.628273	Not senescent				PTEN1_CTGCATCAGGTACAGC-1	-0.295607	-0.308672	0.481273	0.491201
	PTEN1_CTGCGAGTCCCAGTGG-1	-0.0628688	-0.372455	0.411343	Not senescent				PTEN1_CTGCGAGTCCCAGTGG-1	-0.295607	-0.301894	0.412454	0.469623
	PTEN1_CTGGACGGTAGGTCAG-1	-0.0540134	-0.343657	0.582879	Not senescent				PTEN1_CTGGACGGTAGGTCAG-1	-0.295607	-0.301894	0.435879	0.493048
	PTEN1_CTGTGAAAGGGCTAAC-1	-0.0437123	-0.343657	0.610128	Not senescent				PTEN1_CTGTGAAAGGGCTAAC-1	-0.308672	-0.301894	0.399521	0.520297
	PTEN1_CTTACCGAGCGCCTCA-1	-0.0452754	-0.343657	0.605993	Not senescent				PTEN1_CTTACCGAGCGCCTCA-1	-0.289151	-0.295607	0.490429	0.559987
	PTEN1_CTTCCGACAGGCACTC-1	-0.0494339	-0.343657	0.594993	Not senescent				PTEN1_CTTCCGACAGGCACTC-1	-0.295607	-0.301894	0.447993	0.505162
	PTEN1_CTTCTAAGTGTGTACT-1	0.00711196	-0.343657	0.744571	Not senescent				PTEN1_CTTCTAAGTGTGTACT-1	-0.26805	-0.272462	0.731738	0.8599
	PTEN1_CTTCTCTTCGGCCAAC-1	-0.0425393	-0.343657	0.613231	Not senescent				PTEN1_CTTCTCTTCGGCCAAC-1	-0.308672	-0.315858	0.402624	0.426064
	PTEN1_CTTGAGAGTCGTTTCC-1	-0.0256022	-0.372455	0.509923	Not senescent				PTEN1_CTTGAGAGTCGTTTCC-1	-0.327152	-0.343657	0.357449	0.277092
	PTEN1_CTTGATTCAGCTGTGC-1	-0.0419905	-0.343657	0.614682	Not senescent				PTEN1_CTTGATTCAGCTGTGC-1	-0.295607	-0.301894	0.467682	0.524851
	PTEN1_CTTGATTGTACAGTAA-1	-0.00870457	-0.343657	0.702732	Not senescent				PTEN1_CTTGATTGTACAGTAA-1	-0.246062	-0.257937	0.796954	0.919306
	PTEN1_GAAACCTCACACAGCC-1	-0.0206899	-0.372455	0.522917	Not senescent				PTEN1_GAAACCTCACACAGCC-1	-0.301894	-0.295607	0.493418	0.625022
	PTEN1_GAACGTTCATGAGGGT-1	-0.00379385	-0.372455	0.567612	Not senescent				PTEN1_GAACGTTCATGAGGGT-1	-0.301894	-0.308672	0.538112	0.57865
	PTEN1_GAACTGTAGCATAGGC-1	-0.0211006	-0.372455	0.521831	Not senescent				PTEN1_GAACTGTAGCATAGGC-1	-0.301894	-0.308672	0.492331	0.532869
	PTEN1_GAACTGTAGTGGACGT-1	-0.00916962	-0.372455	0.553392	Not senescent				PTEN1_GAACTGTAGTGGACGT-1	-0.308672	-0.315858	0.490895	0.514335
	PTEN1_GAACTGTGTCCCGTGA-1	0.00357994	-0.343657	0.735228	Not senescent				PTEN1_GAACTGTGTCCCGTGA-1	-0.308672	-0.315858	0.524621	0.548061
	PTEN1_GAATCACAGGGTCAAC-1	-0.0139123	-0.372455	0.540846	Not senescent				PTEN1_GAATCACAGGGTCAAC-1	-0.315858	-0.308672	0.44336	0.551884
	PTEN1_GAATCACGTCTCCTGT-1	-0.018193	-0.372455	0.529522	Not senescent				PTEN1_GAATCACGTCTCCTGT-1	-0.252379	-0.236782	0.741096	1.04167
	PTEN1_GACACGCTCGTAGGAG-1	-0.0562539	-0.343657	0.576952	Not senescent				PTEN1_GACACGCTCGTAGGAG-1	-0.308672	-0.315858	0.366345	0.389785
	PTEN1_GACAGCCCAAGGGTCA-1	-0.03291	-0.301894	0.853494	Not senescent				PTEN1_GACAGCCCAAGGGTCA-1	-0.252379	-0.257937	0.702166	0.855276
	PTEN1_GACAGCCGTTCTCCCA-1	-0.0767791	-0.327152	0.607544	Not senescent				PTEN1_GACAGCCGTTCTCCCA-1	-0.283305	-0.289151	0.435553	0.521659
	PTEN1_GACCAATCATTGAAAG-1	-0.00793051	-0.343657	0.70478	Not senescent				PTEN1_GACCAATCATTGAAAG-1	-0.277657	-0.272462	0.645173	0.820109
	PTEN1_GACCAATTCCTGTACC-1	-0.0346178	-0.343657	0.634185	Not senescent				PTEN1_GACCAATTCCTGTACC-1	-0.263229	-0.26805	0.644828	0.780267
	PTEN1_GACCCTTCAACGACAG-1	-0.00668348	-0.372455	0.559968	Not senescent				PTEN1_GACCCTTCAACGACAG-1	-0.327152	-0.343657	0.407494	0.327137
	PTEN1_GACCGTGCAAGGTCAG-1	-0.00982096	-0.372455	0.551669	Not senescent				PTEN1_GACCGTGCAAGGTCAG-1	-0.301894	-0.295607	0.522169	0.653773
	PTEN1_GACCTTCTCTATGCCC-1	-0.035103	-0.343657	0.632901	Not senescent				PTEN1_GACCTTCTCTATGCCC-1	-0.308672	-0.315858	0.422295	0.445735
	PTEN1_GACTATGAGGGTGGGA-1	-0.0818892	-0.372455	0.36103	Not senescent				PTEN1_GACTATGAGGGTGGGA-1	-0.289151	-0.308672	0.393576	0.372068
	PTEN1_GACTCAAAGTTGTCGT-1	-0.00975196	-0.343657	0.699961	Not senescent				PTEN1_GACTCAAAGTTGTCGT-1	-0.308672	-0.315858	0.489355	0.512795
	PTEN1_GACTCTCTCTTGGGCG-1	-0.0168844	-0.343657	0.681094	Not senescent				PTEN1_GACTCTCTCTTGGGCG-1	-0.315858	-0.327152	0.435498	0.4152
	PTEN1_GACTTCCCAAGGGCAT-1	-0.0343336	-0.327152	0.719823	Not senescent				PTEN1_GACTTCCCAAGGGCAT-1	-0.315858	-0.308672	0.389341	0.497865
	PTEN1_GAGACCCCAGCACAGA-1	-0.0635543	-0.343657	0.55764	Not senescent				PTEN1_GAGACCCCAGCACAGA-1	-0.295607	-0.308672	0.41064	0.420569
	PTEN1_GAGACCCCATGACACT-1	-0.034323	-0.343657	0.634965	Not senescent				PTEN1_GAGACCCCATGACACT-1	-0.283305	-0.277657	0.54786	0.714081
	PTEN1_GAGACTTAGAAGTGTT-1	-0.0376826	-0.372455	0.477967	Not senescent				PTEN1_GAGACTTAGAAGTGTT-1	-0.295607	-0.308672	0.479078	0.489006
	PTEN1_GAGACTTAGCACTAGG-1	-0.0315243	-0.327152	0.727254	Not senescent				PTEN1_GAGACTTAGCACTAGG-1	-0.272462	-0.26805	0.608056	0.78845
	PTEN1_GAGACTTAGCTGTCCG-1	0.000794856	-0.343657	0.72786	Not senescent				PTEN1_GAGACTTAGCTGTCCG-1	-0.272462	-0.283305	0.693548	0.767606
	PTEN1_GAGCTGCGTGATATAG-1	-0.0565638	-0.372455	0.428022	Not senescent				PTEN1_GAGCTGCGTGATATAG-1	-0.315858	-0.327152	0.330536	0.310238
	PTEN1_GAGTGAGCAAAGGAGA-1	-0.0229166	-0.343657	0.665138	Not senescent				PTEN1_GAGTGAGCAAAGGAGA-1	-0.26805	-0.272462	0.652305	0.780467
	PTEN1_GATAGCTGTAGTCCTA-1	-0.0115167	-0.327152	0.780179	Not senescent				PTEN1_GATAGCTGTAGTCCTA-1	-0.272462	-0.283305	0.660981	0.735039
	PTEN1_GATCAGTGTTCAGCTA-1	-0.0438864	-0.343657	0.609667	Not senescent				PTEN1_GATCAGTGTTCAGCTA-1	-0.272462	-0.26805	0.575355	0.755749
	PTEN1_GATCATGCATCCTATT-1	-0.0492919	-0.372455	0.447258	Not senescent				PTEN1_GATCATGCATCCTATT-1	-0.343657	-0.327152	0.214427	0.329474
	PTEN1_GATCCCTTCTGCAGCG-1	-0.0260756	-0.372455	0.508671	Not senescent				PTEN1_GATCCCTTCTGCAGCG-1	-0.308672	-0.315858	0.446175	0.469615
	PTEN1_GATCGTAAGTTTCTTC-1	-0.0211292	-0.372455	0.521755	Not senescent				PTEN1_GATCGTAAGTTTCTTC-1	-0.295607	-0.283305	0.522866	0.709612
	PTEN1_GATGTTGTCTGGGTCG-1	-0.0280707	-0.372455	0.503393	Not senescent				PTEN1_GATGTTGTCTGGGTCG-1	-0.308672	-0.315858	0.440897	0.464337
[truncated: 1,994 more rows]

## Sheet: Figure1h
	Figure 1h
	ID	setSize	enrichmentScore	NES	p.adjust
	tissue development	328	0.383596	2.17234	2.65889e-08
	movement of cell or subcellular component	295	0.366963	2.05979	9.57161e-07
	locomotion	265	0.368078	2.04825	2.74743e-06
	localization of cell	247	0.376181	2.08103	3.72869e-06
	cell motility	247	0.376181	2.08103	3.72869e-06
	biological adhesion	178	0.394121	2.11136	1.05501e-05
	cell adhesion	178	0.394121	2.11136	1.05501e-05
	regulation of cell cycle	161	0.404967	2.14317	2.62344e-05
	regulation of locomotion	167	0.384439	2.04236	7.90699e-05
	epithelium migration	62	0.497227	2.27773	0.000129912
	tissue migration	62	0.497227	2.27773	0.000129912
	response to wounding	86	0.438721	2.14233	0.000383981
	negative regulation of ERK1 and ERK2 cascade	14	0.718957	2.2743	0.000545799
	response to mechanical stimulus	23	0.623764	2.25623	0.000995739
	circadian rhythm	46	0.506975	2.17719	0.00124797
	ribonucleotide biosynthetic process	21	-0.756544	-3.09151	5.5858e-07
	ATP synthesis coupled proton transport	11	-0.885159	-2.91581	5.5858e-07
	energy coupled proton transport, down electrochemical gradient	11	-0.885159	-2.91581	5.5858e-07
	mitochondrial respiratory chain complex assembly	28	-0.8135	-3.6623	2.65889e-08
	oxidative phosphorylation	28	-0.799523	-3.59938	2.65889e-08
	respiratory electron transport chain	25	-0.802924	-3.49982	2.65889e-08
	electron transport chain	26	-0.795512	-3.46876	2.65889e-08
	mitochondrial ATP synthesis coupled electron transport	23	-0.819846	-3.45114	2.65889e-08
	ATP synthesis coupled electron transport	23	-0.819846	-3.45114	2.65889e-08
	ATP metabolic process	57	-0.591098	-3.20153	2.65889e-08
	oxidation-reduction process	109	-0.486577	-2.95624	2.65889e-08

## Sheet: Figure1n-o
	Figure 1n-o
		SASP_SCORE	Reactome_senescence_associated_secretory_phenotype
	PTEN2_AACACACTCCGGACGT-1	-0.034	0.102
	PTEN2_AACCAACCAGACACAG-1	-0.018	0.172
	PTEN2_AACGGGAAGGTAGTAT-1	-0.007	0.121
	PTEN2_AACGGGACAGAACTCT-1	-0.016	0.141
	PTEN2_AAGCATCGTCCTGGTG-1	-0.009	0.137
	PTEN2_AAGGTAACATTACTCT-1	-0.005	0.102
	PTEN2_AATCACGCACAGCCTG-1	-0.009	0.129
	PTEN2_AATGCCAAGTAGGCCA-1	-0.013	0.142
	PTEN2_AATGCCACAACAGTGG-1	-0.01	0.143
	PTEN2_ACCAACACACGGGTAA-1	-0.011	0.142
	PTEN2_ACCATTTAGTCATGCT-1	-0.011	0.132
	PTEN2_ACCCAAAAGCTCGTGC-1	-0.022	0.168
	PTEN2_ACGTACATCCAATGCA-1	-0.037	0.169
	PTEN2_ACTATGGTCCGCAAAT-1	-0.008	0.117
	PTEN2_ACTTTGTCATGGGCAA-1	0.088	0.353
	PTEN2_AGACAGGCAGAACATA-1	-0.012	0.14
	PTEN2_AGCTCAAGTGTTAGCT-1	0.083	0.349
	PTEN2_AGGATCTAGGTCGTGA-1	-0.013	0.189
	PTEN2_AGTAACCAGTGAGTTA-1	-0.032	0.174
	PTEN2_AGTACTGTCCCTTGTG-1	-0.009	0.11
	PTEN2_AGTACTGTCTCTGACC-1	-0.01	0.146
	PTEN2_AGTGATCAGCGGACAT-1	-0.009	0.122
	PTEN2_ATCGCCTTCGTGCATA-1	-0.01	0.139
	PTEN2_ATCTTCAAGACGGTCA-1	-0.016	0.14
	PTEN2_ATGGGAGCATGAGAAT-1	0.089	0.36
	PTEN2_ATTCCATAGACTTCGT-1	0.007	0.169
	PTEN2_ATTTCACTCTGCCCTA-1	-0.009	0.235
	PTEN2_CAAGGGATCTCGCTTG-1	-0.01	0.12
	PTEN2_CACGAATTCACGACTA-1	-0.011	0.124
	PTEN2_CACGGGTTCCACAGCG-1	-0.025	0.156
	PTEN2_CACTTCGCACTTTAGG-1	-0.031	0.161
	PTEN2_CAGCAGCTCCCGAAAT-1	-0.019	0.133
	PTEN2_CAGGGCTCATCCGCGA-1	-0.003	0.194
	PTEN2_CAGGTATAGAGTACCG-1	-0.032	0.165
	PTEN2_CATCCACGTCCAGTTA-1	-0.011	0.125
	PTEN2_CATGCCTGTTTGATCG-1	-0.022	0.139
	PTEN2_CATGCTCCAAATAGCA-1	-0.004	0.078
	PTEN2_CCATCACGTCACTCGG-1	0.004	0.08
	PTEN2_CCCATTGGTATTTCGG-1	-0.007	0.128
	PTEN2_CCCTCAATCCAAGCCG-1	-0.012	0.152
	PTEN2_CCGATCTGTGTGAGCA-1	-0.013	0.143
	PTEN2_CCTACGTCATGACTCA-1	-0.012	0.13
	PTEN2_CCTATCGAGTAGAGTT-1	-0.014	0.209
	PTEN2_CCTGCATCAGTTAAAG-1	-0.01	0.128
	PTEN2_CCTGTTGGTCAGGTGA-1	0.082	0.351
	PTEN2_CCTTTGGTCCATCGTC-1	-0.018	0.158
	PTEN2_CGAGTGCAGAGTCGAC-1	-0.036	0.165
	PTEN2_CGGAGAAGTAATACCC-1	-0.02	0.168
	PTEN2_CGGGTCAAGGTAACTA-1	-0.008	0.135
	PTEN2_CGTAAGTCATCCGAGC-1	-0.034	0.168
	PTEN2_CTAACTTAGGCCCGTT-1	-0.012	0.139
	PTEN2_CTCAATTGTCCTATAG-1	0.01	0.219
	PTEN2_CTCAGGGCAACACTAC-1	0.009	0.202
	PTEN2_CTGATCCCAGTTAGAA-1	-0.019	0.186
	PTEN2_CTGCAGGCACTGCATA-1	-0.017	0.185
	PTEN2_CTGTCGTCAAATTGGA-1	-0.007	0.116
	PTEN2_CTGTCGTTCAAAGGTA-1	-0.008	0.12
	PTEN2_CTTACCGCATCTAGAC-1	-0.011	0.133
	PTEN2_CTTAGGAGTCTCGGAC-1	-0.008	0.139
	PTEN2_CTTCAATAGAAGCTCG-1	-0.015	0.131
	PTEN2_CTTTCGGTCGGTAACT-1	-0.015	0.133
	PTEN2_GACTGATAGGTGCTAG-1	-0.017	0.145
	PTEN2_GAGTGTTCAAACTAGA-1	-0.009	0.119
	PTEN2_GATCATGGTCCAGCAC-1	-0.009	0.143
	PTEN2_GATCATGTCACGACTA-1	-0.004	0.144
	PTEN2_GATTTCTAGAAGCCAC-1	-0.032	0.178
	PTEN2_GCACGGTCATGAGTAA-1	-0.01	0.123
	PTEN2_GCACGTGCATGGAGAC-1	-0.009	0.139
	PTEN2_GCACTAACATTCCTAT-1	-0.009	0.12
	PTEN2_GCCGTGACATGACGAG-1	-0.036	0.168
	PTEN2_GCTCAAAGTACACGTT-1	-0.007	0.15
	PTEN2_GCTGGGTAGTGATTCC-1	-0.008	0.09
	PTEN2_GCTTTCGTCCGTGACG-1	-0.007	0.129
	PTEN2_GGAGAACCAACGATTC-1	-0.002	0.249
	PTEN2_GGAGGTACAATGTGGG-1	-0.026	0.179
	PTEN2_GGGACAATCTTTCTAG-1	-0.033	0.167
	PTEN2_GGGAGATAGAGTCCGA-1	-0.011	0.14
	PTEN2_GGGTGAAGTTTACGTG-1	-0.006	0.08
	PTEN2_GTAATGCCAGTCGGAA-1	0.065	0.23
	PTEN2_GTCACTCGTAGTCGTT-1	-0.01	0.126
	PTEN2_GTCATCCTCCACGTGG-1	0.055	0.219
	PTEN2_GTCTGTCCACGCGGTT-1	-0.017	0.145
	PTEN2_GTGAGTTCAATTGCAC-1	-0.016	0.163
	PTEN2_GTTACAGTCGAGAGCA-1	-0.009	0.125
	PTEN2_TAATCTCGTTGGTAGG-1	-0.029	0.098
	PTEN2_TAGAGTCGTACGTTCA-1	-0.009	0.099
	PTEN2_TAGGGTTCACAGCCAC-1	-0.026	0.156
	PTEN2_TCAATTCTCGTAACAC-1	-0.016	0.142
	PTEN2_TCACTATGTAGGAAAG-1	-0.025	0.16
	PTEN2_TCATACTAGAACAGGA-1	-0.009	0.129
	PTEN2_TCATATCAGGTAGTAT-1	-0.007	0.113
	PTEN2_TCATGTTTCTCAATCT-1	-0.008	0.221
	PTEN2_TCCATCGAGTGCCGAA-1	-0.01	0.132
	PTEN2_TCCCACAAGCCTCCAG-1	-0.007	0.128
	PTEN2_TCCGATCAGATGGCGT-1	-0.009	0.112
	PTEN2_TCCGATCCAACTCATG-1	0.002	0.137
	PTEN2_TCCTCCCCAGGTTCGC-1	-0.011	0.116
	PTEN2_TCCTCTTAGATGGGCT-1	-0.003	0.113
	PTEN2_TCGTGCTGTCAAATCC-1	0.026	0.269
	PTEN2_TCTCTGGGTGGGATTG-1	-0.038	0.166
	PTEN2_TCTGTCGTCCGACATA-1	-0.01	0.12
	PTEN2_TGACAGTAGCACACAG-1	-0.035	0.17
	PTEN2_TGATCTTAGGTCACCC-1	-0.035	0.173
	PTEN2_TGGCGTGTCAACGCTA-1	-0.014	0.135
	PTEN2_TGGTAGTGTACTCGAT-1	-0.015	0.144
	PTEN2_TGTGATGTCTTTCTAG-1	-0.008	0.131
	PTEN2_TTCACCGCATGGAGAC-1	-0.008	0.117
	PTEN2_TTCCACGCAGGGAATC-1	-0.017	0.154
	PTEN2_TTCCTAACAAGAATAC-1	-0.028	0.156
	PTEN2_TTGAGTGAGCCTGAAG-1	-0.019	0.194
	PTEN2_TTGCGTCAGCGGATCA-1	-0.014	0.134
	PTEN2_TTGCGTCCAGAGTAAT-1	-0.014	0.206
	PTEN2_TTGGGATGTCGGTACC-1	-0.009	0.122
	PTEN2_TTTAGTCAGCGAACTG-1	-0.004	0.081
	PTEN2_TTTCAGTGTGCCCTTT-1	-0.018	0.148
	PTEN2_TTTCAGTTCTTCGGTC-1	-0.009	0.133
	PTEN2_TTTCATGTCAGCTCTC-1	-0.022	0.09
	PTEN2_TTTGGTTGTGTAGTGG-1	-0.034	0.158
	PTEN1_AAACGCTTCTTCGTAT-1	0.006	0.318
	PTEN1_AAAGTGACAAATGGTA-1	-0.008	0.171
	PTEN1_AAGTACCGTACAGTTC-1	-0.022	0.182
	PTEN1_AATCGACAGTGCTACT-1	-0.015	0.135
	PTEN1_ACCCTTGGTCTTCAAG-1	-0.009	0.114
	PTEN1_ACGGGTCCACAATCTG-1	-0.012	0.133
	PTEN1_ACGTTCCTCTCTCCGA-1	-0.012	0.121
	PTEN1_ACTGATGGTGTCCACG-1	-0.011	0.132
	PTEN1_AGACAAACAGTAACCT-1	-0.008	0.127
	PTEN1_AGAGAATGTGTTCGTA-1	0.009	0.318
	PTEN1_AGATCGTCACCGCTGA-1	-0.01	0.13
	PTEN1_AGATGCTGTCCGTACG-1	-0.024	0.152
	PTEN1_AGCATCACAAGTTTGC-1	-0.016	0.157
	PTEN1_AGCGCTGGTATCTCTT-1	-0.024	0.156
	PTEN1_AGCTACATCGCAGTTA-1	-0.011	0.129
	PTEN1_AGGGTCCGTGCAATAA-1	-0.018	0.146
	PTEN1_AGGGTTTGTCGCTTAA-1	-0.028	0.168
	PTEN1_AGGTGTTGTCTAATCG-1	-0.024	0.167
	PTEN1_AGTACTGAGTCATACC-1	-0.038	0.171
	PTEN1_AGTCACAAGCATCTTG-1	-0.027	0.167
	PTEN1_AGTCATGAGCGTATGG-1	-0.012	0.218
	PTEN1_AGTCTCCGTATTGCCA-1	-0.012	0.132
	PTEN1_AGTCTCCTCGAGCACC-1	-0.008	0.137
	PTEN1_AGTGACTCACTGAATC-1	-0.01	0.238
	PTEN1_ATATCCTAGATCGACG-1	-0.005	0.127
	PTEN1_ATCGTAGAGTTCCTGA-1	-0.019	0.164
	PTEN1_ATCGTAGGTACAAACA-1	-0.014	0.139
	PTEN1_ATCGTGAAGCGAAACC-1	-0.007	0.121
	PTEN1_ATCGTGAAGCTGGCTC-1	-0.005	0.225
	PTEN1_ATGATCGTCACATTGG-1	-0.018	0.167
	PTEN1_ATGTCTTGTGAAGCTG-1	0.006	0.319
	PTEN1_ATTACTCTCCTCTAGC-1	-0.003	0.102
	PTEN1_ATTTCACTCGCTACGG-1	-0.018	0.152
	PTEN1_CAAGGGAAGAGAGAAC-1	-0.009	0.133
	PTEN1_CAGGGCTTCTAGAGCT-1	-0.008	0.108
	PTEN1_CAGTGCGAGCGGTATG-1	-0.013	0.145
	PTEN1_CATAAGCCACAATGCT-1	-0.029	0.153
	PTEN1_CATCGTCAGCAGCCTC-1	-0.019	0.147
	PTEN1_CATTCCGGTATCCCAA-1	-0.002	0.164
	PTEN1_CATTCTAAGAGATGCC-1	-0.025	0.169
	PTEN1_CATTTCAGTCTGTCCT-1	-0.019	0.135
	PTEN1_CCACAAAGTCGAGTTT-1	-0.026	0.161
	PTEN1_CCCAACTAGCAACAGC-1	-0.009	0.129
	PTEN1_CCCGGAAGTATCCTCC-1	-0.029	0.155
	PTEN1_CGGAGAAGTCGGTACC-1	-0.009	0.11
	PTEN1_CGTGAATGTTCGGCGT-1	-0.007	0.118
	PTEN1_CGTGATAAGGTGATAT-1	-0.01	0.137
	PTEN1_CTCAGTCTCCATATGG-1	-0.033	0.104
	PTEN1_CTCATCGCATCTAGAC-1	-0.014	0.177
	PTEN1_CTCCATGGTCTTGTCC-1	-0.021	0.16
	PTEN1_CTCTCAGCAACACGAG-1	-0.017	0.14
	PTEN1_CTGCTCATCAAGCCAT-1	-0.019	0.184
	PTEN1_CTGGACGGTCGAATGG-1	-0.022	0.162
	PTEN1_CTGTATTTCACTCTTA-1	-0.036	0.105
	PTEN1_CTGTCGTAGACTGAGC-1	-0.02	0.157
	PTEN1_CTGTCGTAGTAAGCAT-1	-0.004	0.114
	PTEN1_CTTACCGTCCACGTCT-1	-0.016	0.157
	PTEN1_CTTCGGTCACAGTACT-1	-0.009	0.127
	PTEN1_CTTGAGAAGATTGCGG-1	-0.013	0.217
	PTEN1_CTTGAGATCTTCACGC-1	-0.023	0.179
	PTEN1_GACGCTGAGCCTGTCG-1	0.022	0.129
	PTEN1_GACTCTCGTTCAGCGC-1	0.011	0.32
	PTEN1_GACTTCCAGATGACAT-1	-0.007	0.099
	PTEN1_GAGCCTGTCATGTCAG-1	-0.011	0.1
	PTEN1_GATCAGTTCGTTCCTG-1	-0.018	0.182
	PTEN1_GATGAGGGTCTGTGGC-1	-0.011	0.124
	PTEN1_GCAACATTCTGGGAGA-1	-0.013	0.142
	PTEN1_GCACGGTGTCTAACGT-1	-0.009	0.116
	PTEN1_GCACGGTTCACATCAG-1	-0.008	0.125
	PTEN1_GCACGTGAGAAGGCTC-1	0.01	0.282
	PTEN1_GCACGTGGTAGTCGTT-1	-0.02	0.154
	PTEN1_GCACTAATCATTGCCC-1	-0.004	0.076
	PTEN1_GCCAGTGCATCCTTGC-1	-0.024	0.152
	PTEN1_GCCCGAATCGCGCTGA-1	-0.007	0.111
	PTEN1_GCCGATGGTTGGCTAT-1	-0.016	0.132
	PTEN1_GCTCAAACACTTGGGC-1	-0.021	0.152
	PTEN1_GGACGTCGTGTTTACG-1	-0.011	0.126
	PTEN1_GGATCTATCATAAGGA-1	-0.008	0.117
	PTEN1_GGGAGTAAGCTACTAC-1	-0.023	0.152
	PTEN1_GGGCTACTCTCCCATG-1	-0.013	0.155
	PTEN1_GGTGGCTCATACCAGT-1	-0.038	0.178
	PTEN1_GTAATCGTCGTGGCGT-1	-0.019	0.192
	PTEN1_GTAATGCCATGGTACT-1	-0.007	0.116
	PTEN1_GTACAGTGTACAGTCT-1	-0.019	0.146
	PTEN1_GTAGAGGGTATCCCAA-1	-0.01	0.128
	PTEN1_GTCTAGAGTGTGTGTT-1	-0.013	0.14
	PTEN1_GTGAGCCCACCCTGAG-1	-0.009	0.119
	PTEN1_GTGAGTTGTTCTTGTT-1	-0.009	0.116
	PTEN1_GTTACGATCAAGCCGC-1	0.048	0.232
	PTEN1_GTTCCGTAGTTCGCAT-1	-0.005	0.111
	PTEN1_GTTGTGAGTGACTGTT-1	-0.007	0.127
	PTEN1_TACCCACAGGCCCACT-1	-0.011	0.131
	PTEN1_TACGTCCCAGGGAATC-1	-0.011	0.131
	PTEN1_TAGACCAGTTCACCGG-1	-0.011	0.167
	PTEN1_TAGACTGAGATAGCAT-1	-0.003	0.248
	PTEN1_TAGGTTGCAGTAGGAC-1	-0.034	0.104
	PTEN1_TATCCTATCGTTCCCA-1	-0.018	0.155
	PTEN1_TCAGGTAGTAGCGTAG-1	-0.025	0.159
	PTEN1_TCATTGTAGCATGATA-1	-0.018	0.182
	PTEN1_TCCATGCAGCGACTGA-1	-0.018	0.131
	PTEN1_TCCGATCAGCGGTAGT-1	-0.008	0.117
	PTEN1_TCGTAGACATCGCTGG-1	-0.01	0.112
	PTEN1_TCTAACTGTTACGGAG-1	-0.023	0.154
	PTEN1_TCTCCGAAGTTGGAAT-1	-0.013	0.164
	PTEN1_TCTGGCTGTATCTCGA-1	0.057	0.327
	PTEN1_TCTTTGAAGCCTGAAG-1	-0.012	0.12
	PTEN1_TGAATGCCAGCAGTTT-1	-0.01	0.129
	PTEN1_TGATTTCCATCCTTCG-1	-0.012	0.228
	PTEN1_TGCGGCAAGGGATCTG-1	-0.012	0.119
	PTEN1_TGGATCAGTAGGAGGG-1	-0.003	0.074
	PTEN1_TGGATGTAGGAGGGTG-1	-0.011	0.136
	PTEN1_TGGTAGTAGCAAGTGC-1	-0.008	0.113
	PTEN1_TGGTAGTGTGAGATAT-1	-0.019	0.16
	PTEN1_TGTAGACGTAGATTAG-1	-0.006	0.099
	PTEN1_TGTTCATAGAACCCGA-1	-0.02	0.14
	PTEN1_TGTTCATCACAGCTGC-1	-0.01	0.144
	PTEN1_TTAGTCTAGTGAGTGC-1	0.023	0.126
	PTEN1_TTATTGCGTGCGTTTA-1	-0.019	0.141
	PTEN1_TTCACCGTCAATCTTC-1	-0.01	0.121
	PTEN1_TTCACGCGTTTACCAG-1	-0.006	0.113
	PTEN1_TTCAGGAAGATGTTAG-1	-0.015	0.145
	PTEN1_TTCATTGTCTTACGGA-1	-0.012	0.132
	PTEN1_TTCTAGTAGCTCCCTT-1	-0.006	0.114
	PTEN1_TTGGGCGCACGGTGAA-1	-0.018	0.142
	PTEN1_TTTACGTGTACAACGG-1	-0.01	0.122
	PTEN1_TTTACGTTCGTGGGTC-1	-0.002	0.212
	PTEN1_TTTACTGGTGAGTAAT-1	-0.009	0.235
	PTEN1_TTTATGCTCTCTGCCA-1	-0.007	0.11
	TIMP2_AAAGAACGTAGATTGA-1	-0.019	0.135
	TIMP2_AACAAAGGTGCATACT-1	-0.01	0.132
	TIMP2_AACAGGGCATTGCCGG-1	-0.009	0.132
	TIMP2_AACCAACGTAAGACCG-1	-0.01	0.131
	TIMP2_AAGAACAGTGAGACCA-1	-0.01	0.131
	TIMP2_AAGACTCGTTCCGCAG-1	-0.009	0.151
	TIMP2_AAGCGAGAGTCATGAA-1	-0.027	0.155
	TIMP2_AAGGAATGTTATTCTC-1	-0.01	0.125
	TIMP2_AAGGAATTCACGAACT-1	-0.019	0.168
	TIMP2_AAGGTAAAGCAATTCC-1	-0.031	0.159
	TIMP2_AAGTTCGTCCGTAATG-1	0.095	0.252
	TIMP2_ACACCAACACTGCATA-1	-0.017	0.176
	TIMP2_ACAGCCGTCAATCGGT-1	-0.011	0.157
	TIMP2_ACAGCCGTCTCTATAC-1	-0.001	0.153
	TIMP2_ACATCGAGTTCAGGTT-1	-0.007	0.108
	TIMP2_ACATGCAAGAGTTCGG-1	-0.014	0.17
	TIMP2_ACCAAACCAACTACGT-1	-0.01	0.131
	TIMP2_ACCCAAAAGGCCCGTT-1	-0.007	0.117
	TIMP2_ACGATGTCAACCGCCA-1	-0.021	0.179
	TIMP2_ACGGGTCTCAAACTGC-1	-0.008	0.116
	TIMP2_ACTATTCGTCAACGCC-1	-0.036	0.104
	TIMP2_ACTTAGGCACTGTTCC-1	-0.01	0.145
	TIMP2_ACTTCGCGTAGCTGAG-1	0.045	0.198
	TIMP2_AGAACCTTCTCTATAC-1	0.006	0.2
	TIMP2_AGAAGCGAGTATTAGG-1	-0.009	0.137
	TIMP2_AGACACTTCATCAGTG-1	-0.001	0.108
	TIMP2_AGATGCTTCAAGATAG-1	-0.01	0.125
	TIMP2_AGCCACGGTTGTGTTG-1	-0.012	0.134
	TIMP2_AGCGATTGTTATAGCC-1	-0.016	0.193
	TIMP2_AGCGCCATCCAGTACA-1	-0.006	0.142
	TIMP2_AGCGTATAGAGTACCG-1	-0.008	0.232
	TIMP2_AGCTCAAAGAAGAGCA-1	-0.018	0.148
	TIMP2_AGGAAATAGGTACCTT-1	-0.036	0.105
	TIMP2_AGGAAATCAGCTCGGT-1	-0.007	0.132
	TIMP2_AGGAATATCATAGACC-1	-0.007	0.113
	TIMP2_AGGCATTTCACGACTA-1	0.064	0.228
	TIMP2_AGGGTTTGTAGTTACC-1	-0.011	0.137
	TIMP2_AGGTCATTCGATACTG-1	-0.009	0.126
	TIMP2_AGTAGCTGTTTCAGAC-1	-0.01	0.153
	TIMP2_AGTGACTTCCGTGTAA-1	-0.021	0.153
	TIMP2_ATACCTTCATCACCAA-1	0.021	0.294
	TIMP2_ATACTTCTCAGATTGC-1	-0.024	0.104
	TIMP2_ATCACTTCAAGTCATC-1	0.011	0.28
	TIMP2_ATCATTCCAGACGATG-1	-0.019	0.168
	TIMP2_ATCCATTGTCCTACAA-1	-0.003	0.076
	TIMP2_ATCGGCGCACGTCATA-1	-0.004	0.104
	TIMP2_ATCGTCCCAGGAGACT-1	-0.005	0.098
	TIMP2_ATCGTCCTCAGGAACG-1	-0.024	0.156
	TIMP2_ATCTCTACACTTCAAG-1	-0.028	0.176
	TIMP2_ATCTCTATCATGTCTT-1	-0.036	0.174
	TIMP2_ATCTTCATCGCCACTT-1	0.061	0.333
	TIMP2_ATGCATGTCAGGAAGC-1	-0.022	0.172
	TIMP2_ATGCGATAGCAGGTCA-1	-0.01	0.121
	TIMP2_ATGCGATCATTCAGCA-1	-0.023	0.161
	TIMP2_ATGGGAGCAAGTCCAT-1	-0.018	0.158
	TIMP2_ATGGTTGAGGACGCTA-1	-0.005	0.124
	TIMP2_ATGGTTGTCGAAGGAC-1	-0.011	0.138
	TIMP2_ATTCAGGCAAATTGCC-1	0.03	0.164
	TIMP2_ATTCCATTCTGAGAGG-1	-0.003	0.077
	TIMP2_ATTCCTACAGCGGTCT-1	-0.01	0.225
	TIMP2_CAAAGAACACTCCGGA-1	-0.024	0.15
	TIMP2_CAACCAATCGTGGGTC-1	-0.008	0.158
	TIMP2_CAACCTCAGTCCCAAT-1	-0.024	0.158
	TIMP2_CAACGGCAGCGACATG-1	-0.013	0.144
	TIMP2_CAAGAGGTCCGTAGGC-1	-0.016	0.134
	TIMP2_CAAGGGACATTGACAC-1	-0.023	0.148
	TIMP2_CAATTTCCAACGTTAC-1	-0.017	0.126
	TIMP2_CACACAAGTGTCCAAT-1	-0.008	0.118
	TIMP2_CACAGATGTTGTCTAG-1	-0.01	0.144
	TIMP2_CACCGTTCAGGCATTT-1	-0.007	0.114
	TIMP2_CACGAATTCCACGTCT-1	-0.011	0.143
	TIMP2_CACTGAAGTGCTCCGA-1	-0.038	0.166
	TIMP2_CACTGGGTCAACGCTA-1	-0.019	0.169
	TIMP2_CAGGCCAAGCGCTGCT-1	-0.017	0.128
	TIMP2_CAGTTCCCAGCTACCG-1	-0.009	0.138
	TIMP2_CATGAGTAGTCCTGTA-1	-0.024	0.182
	TIMP2_CATGCTCCACGGGCTT-1	-0.015	0.161
	TIMP2_CATGCTCGTCTTCTAT-1	-0.014	0.146
	TIMP2_CATTTCAGTAACTTCG-1	-0.015	0.15
	TIMP2_CCAAGCGGTAACTAAG-1	-0.009	0.22
	TIMP2_CCAAGCGGTGACTATC-1	-0.013	0.137
	TIMP2_CCAATTTAGGAACATT-1	-0.008	0.153
	TIMP2_CCACAAAGTAAGCTCT-1	-0.008	0.137
	TIMP2_CCACAAAGTCTAGGTT-1	-0.016	0.148
	TIMP2_CCCTTAGAGTTGCGAG-1	-0.008	0.147
	TIMP2_CCGATCTAGTCGTCTA-1	-0.012	0.12
	TIMP2_CCGATCTAGTTAGTGA-1	0.01	0.318
	TIMP2_CCGCAAGGTCTCGCGA-1	-0.014	0.126
	TIMP2_CCGGACAAGGAAGAAC-1	-0.009	0.122
	TIMP2_CCGGTGATCTGATTCT-1	-0.014	0.138
	TIMP2_CCTAAGAGTCTTTCAT-1	-0.007	0.118
	TIMP2_CCTATCGAGGGCAGAG-1	-0.01	0.236
	TIMP2_CCTCACACAGACACCC-1	-0.009	0.114
	TIMP2_CCTCTAGCATTCGGGC-1	0.02	0.223
	TIMP2_CCTGCATAGGCCCAAA-1	-0.008	0.128
	TIMP2_CCTGTTGAGGCATCGA-1	-0.02	0.139
	TIMP2_CCTTGTGAGCTTGTTG-1	-0.017	0.144
	TIMP2_CGAATTGGTAATTGGA-1	-0.018	0.139
	TIMP2_CGAGAAGTCCCGATCT-1	-0.011	0.128
	TIMP2_CGATGCGGTGATTCTG-1	-0.008	0.121
	TIMP2_CGCATAAAGTCTAGAA-1	-0.01	0.13
	TIMP2_CGCATGGAGTAGTCCT-1	0.007	0.262
	TIMP2_CGGAACCCAATCGCAT-1	-0.036	0.173
	TIMP2_CGTAAGTGTCACCTTC-1	-0.012	0.136
	TIMP2_CGTAATGGTCGTACAT-1	-0.022	0.15
	TIMP2_CGTTCTGCAAGGAGTC-1	-0.011	0.127
	TIMP2_CTAACCCCACTTGTCC-1	-0.01	0.134
	TIMP2_CTACAGATCCTTCTGG-1	-0.034	0.104
	TIMP2_CTAGGTAGTCGACTGC-1	-0.02	0.15
	TIMP2_CTATAGGGTGTAAACA-1	-0.009	0.114
	TIMP2_CTATCCGGTGCTGTCG-1	-0.012	0.131
	TIMP2_CTATCTATCTGGGAGA-1	-0.008	0.126
	TIMP2_CTCAACCGTGCGAGTA-1	-0.002	0.085
	TIMP2_CTCAAGACAAGACGAC-1	-0.027	0.155
	TIMP2_CTCAGAAAGTCATGCT-1	-0.012	0.147
	TIMP2_CTCCAACAGTTGTAAG-1	0.015	0.306
	TIMP2_CTCCAACGTATTCCTT-1	-0.009	0.13
	TIMP2_CTCTCAGGTTTACGAC-1	-0.002	0.24
	TIMP2_CTCTGGTCACCAGCGT-1	-0.014	0.148
	TIMP2_CTGAATGAGAGCCTGA-1	-0.014	0.144
	TIMP2_CTGCCATAGTTACGGG-1	-0.036	0.168
	TIMP2_CTGGACGGTATCGTTG-1	-0.022	0.168
	TIMP2_CTGTCGTCACACGGAA-1	-0.018	0.115
	TIMP2_CTTCAATTCAGTCTTT-1	-0.011	0.14
	TIMP2_GAAATGAAGATGATTG-1	-0.01	0.125
	TIMP2_GAACTGTCATGACTGT-1	-0.008	0.119
	TIMP2_GAAGGGTAGGCAGTCA-1	0.087	0.348
	TIMP2_GACTGATGTGGAGAAA-1	-0.017	0.215
	TIMP2_GACTGATTCGTCAGAT-1	-0.037	0.176
	TIMP2_GAGACCCTCAACTACG-1	-0.01	0.122
	TIMP2_GAGAGGTAGAGATCGC-1	0.007	0.313
	TIMP2_GAGATGGGTCCTGTTC-1	-0.01	0.252
	TIMP2_GAGCTGCGTTTACCTT-1	-0.01	0.129
	TIMP2_GAGTGTTTCCTGTTGC-1	-0.01	0.119
	TIMP2_GATGAGGTCGCATGAT-1	-0.024	0.145
	TIMP2_GCACGGTAGTAGGTTA-1	-0.012	0.133
	TIMP2_GCACGTGGTGGCTCTG-1	-0.017	0.128
	TIMP2_GCACTAAGTCTTCCGT-1	-0.016	0.16
	TIMP2_GCAGGCTGTAACATCC-1	-0.023	0.173
	TIMP2_GCATCTCCAATGTCAC-1	-0.006	0.101
	TIMP2_GCCAGCATCATTTACC-1	-0.019	0.156
	TIMP2_GCCATGGAGTACCATC-1	-0.005	0.142
	TIMP2_GCCATGGGTGACTCGC-1	0.087	0.353
	TIMP2_GCCATTCAGAGGGTCT-1	-0.007	0.114
	TIMP2_GCGATCGAGAGGTGCT-1	-0.011	0.125
	TIMP2_GCTACAAAGCGAGGAG-1	-0.036	0.169
	TIMP2_GCTGGGTGTCTAGGCC-1	-0.012	0.132
	TIMP2_GGAAGTGCATCTCATT-1	-0.009	0.134
	TIMP2_GGATGTTTCGACCAAT-1	-0.009	0.128
	TIMP2_GGCTTTCAGGCTGTAG-1	-0.036	0.107
	TIMP2_GGGTTATCATGTCAGT-1	-0.008	0.109
	TIMP2_GGTAGAGAGCATCAGG-1	-0.009	0.128
	TIMP2_GTAGCTAAGTACTGTC-1	-0.009	0.12
	TIMP2_GTCACTCGTATGTCTG-1	0.008	0.316
	TIMP2_GTCGCGAAGCAAATGT-1	-0.018	0.163
	TIMP2_GTCTAGAAGGGACCAT-1	-0.01	0.119
	TIMP2_GTGAGGAAGTGGCGAT-1	-0.005	0.135
	TIMP2_GTGATGTGTAGCACAG-1	-0.016	0.203
	TIMP2_GTGCAGCAGAGCTGCA-1	0.007	0.2
	TIMP2_GTGCAGCCAGACGGAT-1	-0.007	0.134
	TIMP2_GTGCTGGTCGGTAGGA-1	-0.016	0.147
	TIMP2_GTGGGAACATAGATCC-1	-0.017	0.166
	TIMP2_GTGGGAAGTATAATGG-1	-0.009	0.136
	TIMP2_GTGTGGCCACCAGCCA-1	0.009	0.206
	TIMP2_GTGTGGCGTCAAGCGA-1	-0.015	0.142
	TIMP2_GTTACGATCCCTCTTT-1	-0.011	0.155
	TIMP2_GTTCTATCACATATCG-1	-0.01	0.132
	TIMP2_TAATTCCTCCCAACTC-1	-0.01	0.127
	TIMP2_TACAGGTGTCGTATGT-1	-0.008	0.122
	TIMP2_TACCCGTAGCGTCAGA-1	-0.019	0.146
	TIMP2_TACCGAAGTGAGATTA-1	-0.009	0.139
	TIMP2_TAGATCGAGACCTCCG-1	-0.031	0.17
	TIMP2_TAGGGTTGTCACAATC-1	-0.017	0.149
	TIMP2_TAGGTTGCATCTAGAC-1	-0.013	0.138
	TIMP2_TATATCCGTAAGCGGT-1	-0.015	0.148
	TIMP2_TATCCTATCCAAATGC-1	-0.008	0.122
	TIMP2_TATCTTGTCACACGAT-1	-0.008	0.153
	TIMP2_TATCTTGTCTGAGATC-1	-0.019	0.142
	TIMP2_TATTGCTCAACGTATC-1	-0.008	0.121
	TIMP2_TCAAGACGTCCCGCAA-1	-0.016	0.127
	TIMP2_TCACTATTCCAAGCAT-1	-0.039	0.168
	TIMP2_TCAGTCCCAACTTGGT-1	-0.022	0.167
	TIMP2_TCATCATAGCCTCGTG-1	-0.022	0.101
	TIMP2_TCATCCGCAAATAAGC-1	0.109	0.284
	TIMP2_TCATTACAGAGAATCT-1	-0.025	0.146
	TIMP2_TCATTTGCACCGTGCA-1	-0.013	0.141
	TIMP2_TCATTTGGTCTGTCAA-1	-0.01	0.125
	TIMP2_TCCTCTTAGCGCACAA-1	-0.035	0.169
	TIMP2_TCGAACAAGAGGCGGA-1	-0.013	0.139
	TIMP2_TCGCACTGTGGTTTAC-1	-0.03	0.188
	TIMP2_TCGCTCACACGAGGTA-1	-0.01	0.132
	TIMP2_TCGGGCACATGAGATA-1	-0.003	0.077
	TIMP2_TCGGGTGCAAAGACGC-1	-0.006	0.144
	TIMP2_TCGGGTGTCGGCTATA-1	-0.005	0.156
	TIMP2_TCTACCGAGCACGTCC-1	-0.007	0.125
	TIMP2_TCTATCACACAAGCAG-1	-0.01	0.106
	TIMP2_TCTGCCAAGGAGCTGT-1	-0.026	0.162
	TIMP2_TGAACGTAGTTGAATG-1	-0.008	0.114
	TIMP2_TGAACGTTCGCCGTGA-1	0.083	0.349
	TIMP2_TGAATCGAGGGACACT-1	-0.007	0.145
	TIMP2_TGAATGCCAACATACC-1	-0.017	0.128
	TIMP2_TGACAGTAGAGCAGAA-1	-0.006	0.097
	TIMP2_TGACAGTAGAGGTATT-1	0.041	0.314
	TIMP2_TGACAGTGTGAATGTA-1	-0.037	0.175
	TIMP2_TGAGCGCGTAGTGTGG-1	-0.01	0.115
	TIMP2_TGAGGGATCGGCATCG-1	-0.009	0.141
	TIMP2_TGATGCATCCATAAGC-1	-0.027	0.167
	TIMP2_TGCAGGCGTAGATCCT-1	-0.007	0.113
	TIMP2_TGCAGTAAGGCACAAC-1	-0.015	0.132
	TIMP2_TGCATCCCATGGACAG-1	-0.008	0.147
	TIMP2_TGCGATATCATGAGTC-1	-0.009	0.132
	TIMP2_TGCTCGTTCATTATCC-1	-0.013	0.137
	TIMP2_TGCTTGCTCGGCGATC-1	-0.009	0.13
	TIMP2_TGGTACAGTAGGACTG-1	-0.002	0.166
	TIMP2_TGTAACGGTGGATTTC-1	-0.017	0.145
	TIMP2_TGTAGACAGTCTTGGT-1	-0.009	0.12
	TIMP2_TGTCCCAAGCAGCCCT-1	-0.009	0.136
	TIMP2_TGTGATGAGTGTTGTC-1	-0.011	0.141
	TIMP2_TGTTCATGTTGGAGAC-1	-0.01	0.131
	TIMP2_TGTTCATTCGACGCTG-1	-0.011	0.119
	TIMP2_TTACTGTGTGTACATC-1	-0.015	0.14
	TIMP2_TTCAATCGTTATGTGC-1	-0.012	0.182
	TIMP2_TTCATGTGTCTACATG-1	-0.015	0.181
	TIMP2_TTCCGGTTCCGAGATT-1	0.005	0.23
	TIMP2_TTCTAACGTGCCCAGT-1	-0.009	0.123
	TIMP2_TTGACCCTCTGCATAG-1	-0.021	0.162
	TIMP2_TTTGGTTGTATCCTTT-1	0.027	0.23
	TIMP2_TTTGGTTGTCGATTAC-1	0.009	0.319
	TIMP2_TTTGTTGCAGTTCCAA-1	-0.024	0.166
	TIMP1_AAATGGATCACGAGGA-1	0	0.252
	TIMP1_AACAAAGAGCGAGTCA-1	-0.017	0.148
	TIMP1_AACCAACCATTGCCGG-1	-0.014	0.143
	TIMP1_AAGCGAGTCTCTCTAA-1	-0.009	0.124
	TIMP1_AAGTCGTGTGGCAACA-1	-0.017	0.129
	TIMP1_AAGTTCGTCCCAGCGA-1	-0.008	0.132
	TIMP1_AATCGACGTGAGCAGT-1	-0.034	0.168
	TIMP1_AATGACCCACAACGTT-1	0.018	0.294
	TIMP1_AATGACCCAGCTACCG-1	-0.016	0.138
	TIMP1_AATGGAATCAAAGAAC-1	0.001	0.161
	TIMP1_ACAAAGACATTCAGCA-1	-0.007	0.122
	TIMP1_ACAAAGAGTGCAACAG-1	0	0.183
	TIMP1_ACAACCAAGCAGTACG-1	0.051	0.152
	TIMP1_ACAAGCTAGTCACTCA-1	0.011	0.178
	TIMP1_ACACTGATCATTTCGT-1	-0.002	0.155
	TIMP1_ACATCCCTCTGTGTGA-1	-0.008	0.126
	TIMP1_ACATGCAAGAAGGGAT-1	-0.008	0.124
	TIMP1_ACATTTCAGTTACGTC-1	-0.01	0.117
	TIMP1_ACCATTTGTTGTCATG-1	-0.017	0.156
	TIMP1_ACCCAAAGTTCTGAGT-1	-0.036	0.105
	TIMP1_ACCCTTGCAGGTGTTT-1	-0.013	0.136
	TIMP1_ACGATCACATGCTGCG-1	-0.009	0.102
	TIMP1_ACGGGTCAGTTAGTGA-1	0	0.208
	TIMP1_ACGGTTATCTTGAGCA-1	-0.007	0.105
	TIMP1_ACGTAGTTCCATAGAC-1	-0.009	0.114
	TIMP1_ACGTAGTTCGAATCCA-1	-0.023	0.163
	TIMP1_ACGTCCTTCATCGACA-1	-0.012	0.128
	TIMP1_ACTATGGAGAGCAGCT-1	-0.01	0.141
	TIMP1_ACTATGGCAATGCAAA-1	-0.009	0.127
	TIMP1_ACTATGGTCTGCATGA-1	-0.034	0.163
	TIMP1_ACTATTCGTCGCAGTC-1	-0.009	0.13
	TIMP1_ACTCTCGCACGGCCAT-1	-0.02	0.181
	TIMP1_ACTGTCCCATCTCATT-1	-0.018	0.168
	TIMP1_ACTGTCCTCTGGCCAG-1	-0.01	0.144
	TIMP1_ACTTATCGTGCCTTTC-1	-0.01	0.114
	TIMP1_ACTTATCGTTATCTGG-1	-0.012	0.132
	TIMP1_ACTTCGCAGACTCTAC-1	-0.006	0.101
	TIMP1_ACTTCGCCACCCTAAA-1	-0.007	0.112
	TIMP1_ACTTCGCCACTTGTGA-1	-0.008	0.134
	TIMP1_AGAACCTAGGTAAACT-1	-0.013	0.134
	TIMP1_AGACACTCACTCTCGT-1	0.007	0.138
	TIMP1_AGACCCGCATAGGTTC-1	-0.02	0.16
	TIMP1_AGAGAATGTGCAAGAC-1	-0.006	0.108
	TIMP1_AGAGCAGTCTCCTACG-1	-0.005	0.063
	TIMP1_AGCCAATGTACAAGTA-1	-0.035	0.165
	TIMP1_AGCCACGTCCATAGAC-1	-0.008	0.117
	TIMP1_AGCGATTTCCGGACTG-1	-0.01	0.118
	TIMP1_AGCGCTGCATCGATAC-1	-0.003	0.093
	TIMP1_AGCTCAAAGTTCTCTT-1	-0.02	0.174
	TIMP1_AGCTTCCCAGGTCTCG-1	-0.009	0.146
	TIMP1_AGGAATATCTATTGTC-1	-0.014	0.147
	TIMP1_AGGCTGCGTGTGTTTG-1	-0.029	0.102
	TIMP1_AGGGCTCCACCCTGTT-1	-0.011	0.137
	TIMP1_AGGGCTCGTTTGCAGT-1	-0.008	0.129
	TIMP1_AGGGTCCGTGTCCGGT-1	-0.01	0.206
	TIMP1_AGGTAGGAGCACCCAC-1	-0.008	0.122
	TIMP1_AGGTGTTGTATTCCTT-1	-0.008	0.126
	TIMP1_AGTAGTCCATGTCTAG-1	-0.013	0.146
	TIMP1_AGTCATGTCGCATGAT-1	-0.015	0.143
	TIMP1_AGTGATCGTCGCTCGA-1	-0.033	0.163
	TIMP1_AGTGTTGTCTCTCTTC-1	-0.007	0.129
	TIMP1_AGTTCCCAGCCAGACA-1	-0.019	0.165
	TIMP1_ATACCTTTCCCTGGTT-1	-0.015	0.154
	TIMP1_ATACTTCGTGTCTCCT-1	-0.009	0.126
	TIMP1_ATAGACCAGCGTTCCG-1	0.008	0.321
	TIMP1_ATCACAGCACAGAGAC-1	-0.027	0.168
	TIMP1_ATCACGAGTTACACTG-1	-0.01	0.233
	TIMP1_ATCATTCTCTTCCTAA-1	-0.017	0.162
	TIMP1_ATCGCCTCAAATGAGT-1	-0.012	0.152
	TIMP1_ATCGGATGTTGCGAAG-1	-0.027	0.161
	TIMP1_ATCGGATTCTTGATTC-1	-0.006	0.137
	TIMP1_ATCGTCCAGTCACTGT-1	-0.013	0.142
	TIMP1_ATCGTGACACACACGC-1	-0.017	0.129
	TIMP1_ATGCCTCCAGAATTCC-1	-0.003	0.09
	TIMP1_ATGGATCCAGTGTATC-1	-0.006	0.134
	TIMP1_ATGGTTGAGGGATCGT-1	-0.012	0.138
	TIMP1_ATTATCCGTCAAGCGA-1	-0.004	0.241
	TIMP1_ATTATCCGTCCTCATC-1	-0.018	0.177
	TIMP1_ATTCGTTAGATTGGGC-1	-0.016	0.137
	TIMP1_ATTCTACCAGTCACGC-1	-0.016	0.17
	TIMP1_ATTCTACCATTGACCA-1	0	0.159
	TIMP1_ATTCTACTCCTACACC-1	0.009	0.319
	TIMP1_ATTGGGTTCATTCCTA-1	-0.024	0.167
	TIMP1_ATTGTTCGTAATGCGG-1	0.009	0.254
	TIMP1_ATTGTTCTCTTCGCTG-1	-0.011	0.117
	TIMP1_ATTTACCAGAATCTAG-1	-0.007	0.119
	TIMP1_ATTTACCCATGACCCG-1	-0.008	0.121
	TIMP1_CAACAGTAGCAGGCAT-1	-0.008	0.12
	TIMP1_CAACCAACAATAACGA-1	-0.019	0.149
	TIMP1_CAACCAAGTGCATCTA-1	-0.011	0.127
	TIMP1_CAAGACTTCCAATGCA-1	-0.009	0.125
	TIMP1_CAAGCTACAGATAAAC-1	-0.019	0.178
	TIMP1_CAAGCTATCGGCATTA-1	-0.008	0.107
	TIMP1_CAAGGGACACGAAAGC-1	-0.012	0.138
	TIMP1_CAATACGGTCCACTTC-1	-0.016	0.148
	TIMP1_CACATGATCGCTGACG-1	-0.011	0.126
	TIMP1_CACCAAAAGACTTCCA-1	-0.012	0.136
	TIMP1_CACCAAAGTAAGTCAA-1	-0.009	0.144
	TIMP1_CACTTCGTCCACTTTA-1	-0.017	0.145
	TIMP1_CAGAGCCTCCAAGAGG-1	-0.009	0.167
	TIMP1_CAGATCACAACGAGGT-1	-0.006	0.152
	TIMP1_CAGATTGGTCCTACAA-1	-0.018	0.157
	TIMP1_CAGCAATCATGTCGTA-1	-0.007	0.116
	TIMP1_CAGCACGAGAGGTGCT-1	-0.004	0.11
	TIMP1_CAGCGTGAGACTACCT-1	-0.009	0.114
	TIMP1_CAGGTATAGCCGAATG-1	-0.005	0.111
	TIMP1_CAGGTATCAAGAGATT-1	-0.013	0.139
	TIMP1_CAGTGCGAGCGCACAA-1	-0.023	0.16
	TIMP1_CAGTGCGAGGCCTTGC-1	-0.004	0.12
	TIMP1_CAGTTCCTCGCCAGTG-1	-0.01	0.126
	TIMP1_CATACAGGTACGTACT-1	0.017	0.196
	TIMP1_CATACCCTCAAAGCCT-1	-0.018	0.175
	TIMP1_CATACTTCACTGTCCT-1	0.008	0.147
	TIMP1_CATAGACGTAGTGCGA-1	-0.016	0.17
	TIMP1_CATAGACTCAAAGCCT-1	0.024	0.243
	TIMP1_CATCCACCAATTCTTC-1	-0.011	0.132
	TIMP1_CATCCCAAGCAACTCT-1	-0.014	0.13
	TIMP1_CATCCGTAGTTGCTGT-1	-0.014	0.14
	TIMP1_CATGAGTCAAATGGTA-1	-0.013	0.132
	TIMP1_CATGAGTGTACTCGCG-1	0.007	0.316
	TIMP1_CATGCAAAGTTGCCCG-1	-0.01	0.133
	TIMP1_CATGCAACAGGTGTGA-1	-0.009	0.126
	TIMP1_CATGCCTTCCATTGCC-1	-0.011	0.141
	TIMP1_CATGCTCGTGAGGCAT-1	-0.012	0.145
	TIMP1_CATTCATCAACTGATC-1	0.01	0.317
	TIMP1_CATTGAGAGGTATAGT-1	-0.009	0.129
	TIMP1_CCACGTTTCGATCCCT-1	-0.009	0.122
	TIMP1_CCATCACCACTGTGTA-1	-0.012	0.143
	TIMP1_CCCGGAAAGTAAACAC-1	-0.009	0.13
	TIMP1_CCCTTAGGTGGCTGAA-1	-0.018	0.188
	TIMP1_CCGATGGTCTGTTCAT-1	-0.032	0.165
	TIMP1_CCGCAAGAGTTGAAGT-1	-0.015	0.147
	TIMP1_CCGTAGGGTAGTAAGT-1	-0.011	0.117
	TIMP1_CCTATCGAGCAACAGC-1	-0.013	0.142
	TIMP1_CCTCAACTCCCTTGGT-1	-0.018	0.154
	TIMP1_CCTCACAAGCAAACAT-1	-0.019	0.154
	TIMP1_CCTCACACAACACACT-1	-0.014	0.15
	TIMP1_CCTCCAAGTGTCCCTT-1	-0.015	0.186
	TIMP1_CCTCTCCCATCAGCAT-1	-0.01	0.139
	TIMP1_CCTCTCCTCGGTGTAT-1	-0.013	0.145
	TIMP1_CCTGTTGCAGCATCTA-1	0.008	0.316
	TIMP1_CCTGTTGTCAACCTCC-1	-0.007	0.106
	TIMP1_CCTTCAGTCGCACGGT-1	-0.021	0.166
	TIMP1_CCTTGTGGTTCCTAAG-1	-0.021	0.163
	TIMP1_CGACAGCCAGTAGTTC-1	0.038	0.324
	TIMP1_CGAGGCTCATAGGTAA-1	-0.017	0.144
	TIMP1_CGATGCGGTAATTGGA-1	-0.008	0.129
	TIMP1_CGCATAACACGGATCC-1	-0.009	0.133
	TIMP1_CGCATGGCAGGTCCGT-1	-0.02	0.182
	TIMP1_CGCCATTAGTACAACA-1	-0.013	0.139
	TIMP1_CGCGTGACAAGTGCAG-1	-0.009	0.113
	TIMP1_CGGAATTTCTCGGGAC-1	-0.006	0.125
	TIMP1_CGGAGAACAACCGTAT-1	-0.007	0.137
	TIMP1_CGGCAGTCACACCTAA-1	-0.02	0.134
	TIMP1_CGGGCATCATACCGTA-1	-0.01	0.117
	TIMP1_CGGGTCATCGATACAC-1	-0.016	0.133
	TIMP1_CGGTCAGGTGAACCGA-1	-0.015	0.153
	TIMP1_CGTAAGTGTGACTCGC-1	-0.013	0.131
	TIMP1_CGTAAGTGTGCTCCGA-1	-0.016	0.14
	TIMP1_CGTAATGCAAGCTCTA-1	-0.006	0.1
	TIMP1_CGTCAAAAGGAAAGTG-1	-0.004	0.085
	TIMP1_CGTCCATAGTCACGAG-1	-0.01	0.123
	TIMP1_CGTTAGACATCCAACA-1	-0.01	0.126
	TIMP1_CGTTCTGTCTCGTCGT-1	-0.011	0.141
	TIMP1_CGTTGGGGTGGGATTG-1	-0.015	0.162
	TIMP1_CTAACTTCATGAATCC-1	-0.015	0.146
	TIMP1_CTAACTTGTCACTAGT-1	-0.037	0.168
	TIMP1_CTAAGTGAGCGCACAA-1	-0.006	0.124
	TIMP1_CTACATTAGTTCTCTT-1	-0.007	0.112
	TIMP1_CTATCTACACCAGGTC-1	-0.007	0.173
	TIMP1_CTCAATTAGTTGGACG-1	-0.006	0.149
	TIMP1_CTCAGTCTCGTGCAGC-1	-0.016	0.153
	TIMP1_CTCATTACACCCTGAG-1	-0.01	0.139
	TIMP1_CTCCTCCCAGGGTCTC-1	-0.024	0.162
	TIMP1_CTCCTCCTCACTTGTT-1	0.002	0.155
	TIMP1_CTCGAGGTCCTTACCG-1	-0.02	0.16
	TIMP1_CTGCATCGTATCGCAT-1	-0.018	0.127
	TIMP1_CTGGCAGAGGGCTGAT-1	-0.008	0.118
	TIMP1_CTGTCGTGTCCGGCAT-1	-0.004	0.109
	TIMP1_CTGTCGTTCACTTCTA-1	-0.006	0.113
	TIMP1_CTGTGGGTCTATCACT-1	-0.01	0.13
	TIMP1_CTGTGGGTCTCGAGTA-1	-0.016	0.141
	TIMP1_CTTACCGCACACCTAA-1	-0.009	0.126
	TIMP1_CTTAGGAAGATTAGCA-1	-0.031	0.171
	TIMP1_CTTCCTTCACAGCTGC-1	-0.025	0.148
	TIMP1_CTTCCTTGTGATATAG-1	-0.017	0.132
	TIMP1_CTTCTCTCAGAAGTTA-1	-0.01	0.163
	TIMP1_CTTGATTCAACCTATG-1	-0.028	0.153
	TIMP1_CTTTCGGAGCTCCCTT-1	-0.01	0.12
	TIMP1_GAAGCCCCAGGTTTAC-1	-0.01	0.132
	TIMP1_GAATCGTTCATTGCCC-1	-0.006	0.128
	TIMP1_GACGCTGCAAGAGGTC-1	-0.009	0.114
	TIMP1_GACTATGCAATATCCG-1	0.007	0.229
	TIMP1_GAGAGGTAGGTAGATT-1	-0.036	0.175
	TIMP1_GAGAGGTGTCATGGCC-1	-0.012	0.125
	TIMP1_GAGCCTGCAGGCGATA-1	-0.019	0.145
	TIMP1_GAGCCTGTCCGTTGAA-1	-0.007	0.12
	TIMP1_GAGGGATCAAAGGCGT-1	-0.009	0.132
	TIMP1_GAGTCATCATTCAGCA-1	-0.018	0.135
	TIMP1_GAGTGAGCACTGCTTC-1	-0.013	0.134
	TIMP1_GAGTGTTAGTAAATGC-1	-0.013	0.128
	TIMP1_GAGTGTTAGTGGATAT-1	0.018	0.295
	TIMP1_GAGTGTTGTTTACGTG-1	-0.009	0.128
	TIMP1_GAGTTACCATGGAATA-1	-0.007	0.118
	TIMP1_GATCAGTTCACAACCA-1	-0.015	0.126
	TIMP1_GATGACTTCAAGTGGG-1	-0.029	0.164
	TIMP1_GATGCTATCTCGTCAC-1	-0.011	0.135
	TIMP1_GATTCTTCAGAATCGG-1	-0.008	0.091
	TIMP1_GATTCTTTCACTCTTA-1	-0.006	0.116
	TIMP1_GCAACATAGTTGGAGC-1	-0.017	0.146
	TIMP1_GCACGGTAGAGCTTTC-1	-0.034	0.115
	TIMP1_GCACGGTTCTAGCATG-1	-0.002	0.098
	TIMP1_GCAGCTGAGACCAAGC-1	-0.004	0.091
	TIMP1_GCAGCTGGTCAGGTAG-1	-0.006	0.106
	TIMP1_GCAGGCTGTTTCGTTT-1	-0.008	0.116
	TIMP1_GCATCGGTCCTAAGTG-1	-0.008	0.171
	TIMP1_GCATGATTCACCGACG-1	-0.011	0.149
	TIMP1_GCATGATTCGACATTG-1	-0.01	0.122
	TIMP1_GCCCAGAAGGTTAAAC-1	-0.016	0.166
	TIMP1_GCCCGAAAGGCCTAAG-1	-0.008	0.129
	TIMP1_GCCCGAACACTAACCA-1	-0.011	0.138
	TIMP1_GCCGATGCATGGAACG-1	-0.016	0.117
	TIMP1_GCCGATGGTCGTAATC-1	-0.006	0.163
	TIMP1_GCCTGTTTCCGAGATT-1	-0.011	0.134
	TIMP1_GCGATCGAGGACATCG-1	-0.009	0.132
	TIMP1_GCGGATCCAACAACAA-1	-0.007	0.115
	TIMP1_GCGTGCACAACGATCT-1	-0.013	0.183
	TIMP1_GCTACAAGTACCGGAA-1	-0.018	0.148
	TIMP1_GCTCAAATCAAGCCGC-1	-0.031	0.16
	TIMP1_GCTTGGGTCTCTAAGG-1	-0.019	0.157
	TIMP1_GGAATGGCACAAATGA-1	0.009	0.241
	TIMP1_GGAGAACGTGGGTTGA-1	-0.008	0.138
	TIMP1_GGAGCAAGTTCTTAGG-1	-0.01	0.143
	TIMP1_GGCTTTCCATGGGTTT-1	-0.008	0.121
	TIMP1_GGGAAGTCAGGACTTT-1	-0.008	0.113
	TIMP1_GGGCCATTCGCGTAGC-1	-0.008	0.123
	TIMP1_GGGTATTTCGATTGAC-1	-0.008	0.11
	TIMP1_GGGTTATCAACGTATC-1	0.012	0.231
	TIMP1_GGGTTATGTGCCAAGA-1	-0.01	0.127
	TIMP1_GGTAATCCATGACTCA-1	-0.015	0.156
	TIMP1_GGTAGAGTCTGAGAAA-1	-0.031	0.101
	TIMP1_GGTGATTGTAACGTTC-1	-0.011	0.136
	TIMP1_GGTGGCTGTTCGGTCG-1	-0.015	0.143
	TIMP1_GGTGTCGAGGGTGAAA-1	-0.018	0.135
	TIMP1_GTAATCGAGTCATGGG-1	-0.002	0.168
	TIMP1_GTAATCGCAACCGCCA-1	-0.028	0.146
	TIMP1_GTAATGCCACCATAAC-1	-0.021	0.102
	TIMP1_GTACAGTCAGTTCCAA-1	-0.011	0.141
	TIMP1_GTAGAAAAGTACCGGA-1	-0.011	0.134
	TIMP1_GTAGCTAGTCTGTGAT-1	-0.01	0.126
	TIMP1_GTAGCTATCTGCTTTA-1	0.054	0.226
	TIMP1_GTCAAGTGTAGATTAG-1	-0.01	0.126
	TIMP1_GTCATCCCAGAGTGAC-1	-0.021	0.174
	TIMP1_GTCATGATCCAGCTCT-1	-0.021	0.157
	TIMP1_GTCATTTAGAAGCGAA-1	-0.012	0.137
	TIMP1_GTCGAATAGCATGTTC-1	-0.009	0.14
	TIMP1_GTCGTTCCATGTCTAG-1	-0.029	0.153
	TIMP1_GTCTACCGTGCGAGTA-1	-0.016	0.182
	TIMP1_GTGACGCCACCTTCCA-1	-0.015	0.133
	TIMP1_GTGAGGAAGGTGATCG-1	-0.009	0.127
	TIMP1_GTGAGGAGTAGCTTGT-1	-0.01	0.134
	TIMP1_GTGCTGGTCTACCAGA-1	-0.019	0.133
	TIMP1_GTGGAGAAGCATGATA-1	-0.009	0.143
	TIMP1_GTGGGAATCTTGGTGA-1	-0.012	0.142
	TIMP1_GTGGTTAGTACCGTCG-1	-0.009	0.128
	TIMP1_GTGGTTAGTTGTTGCA-1	0.027	0.203
	TIMP1_GTGTTAGAGTGGATTA-1	-0.033	0.103
	TIMP1_GTTCGCTGTGCCTACG-1	-0.039	0.165
	TIMP1_GTTCTATGTTCAATCG-1	0.021	0.122
	TIMP1_GTTGAACCACCAGTAT-1	-0.035	0.108
	TIMP1_GTTGTAGCATGACTCA-1	-0.009	0.134
	TIMP1_GTTTGGACAATGTCAC-1	-0.029	0.182
	TIMP1_TAAGCGTGTGTGTTTG-1	-0.031	0.165
	TIMP1_TAATCTCTCCAAATGC-1	-0.014	0.139
	TIMP1_TAATTCCAGGACAGCT-1	-0.011	0.124
	TIMP1_TACAGGTGTGGTCCGT-1	-0.016	0.146
	TIMP1_TACATTCAGAACTCCT-1	-0.009	0.122
	TIMP1_TACATTCCAACATACC-1	-0.017	0.121
	TIMP1_TACCCGTTCGCCAGAC-1	-0.022	0.145
	TIMP1_TACCGAAAGCCAGAGT-1	-0.01	0.128
	TIMP1_TACCGAATCTCTCGAC-1	-0.008	0.122
	TIMP1_TACCGGGAGAACTCCT-1	-0.018	0.167
	TIMP1_TACCTGCGTTTCTATC-1	-0.01	0.127
	TIMP1_TACGGTAAGTCTAGCT-1	-0.008	0.149
	TIMP1_TACTTACGTCAGGTGA-1	-0.035	0.174
	TIMP1_TAGACCATCCATGATG-1	-0.022	0.171
	TIMP1_TAGACTGAGAATCGCG-1	-0.018	0.169
	TIMP1_TAGACTGCAGTCACGC-1	-0.009	0.113
	TIMP1_TAGACTGGTTTCTATC-1	0.001	0.225
	TIMP1_TAGGTTGTCTTCTAAC-1	-0.022	0.176
	TIMP1_TATTGCTAGCCAGTAG-1	-0.009	0.135
	TIMP1_TCAAGCAGTTGGCCTG-1	-0.011	0.127
	TIMP1_TCAAGTGTCTCGCCTA-1	-0.018	0.151
	TIMP1_TCAATCTGTCACAGTT-1	-0.008	0.134
	TIMP1_TCACGGGAGTAACCTC-1	0.031	0.226
	TIMP1_TCACTCGCAGATCATC-1	-0.013	0.14
	TIMP1_TCACTCGTCTGGGCCA-1	-0.022	0.146
	TIMP1_TCAGCCTAGAGCATTA-1	-0.023	0.171
	TIMP1_TCAGTCCAGTACTGTC-1	-0.012	0.165
	TIMP1_TCAGTGATCACCCTGT-1	-0.01	0.118
	TIMP1_TCAGTTTAGTCGGCCT-1	0.001	0.09
	TIMP1_TCATACTCAGTCGGAA-1	-0.017	0.175
	TIMP1_TCATCATCATGACTCA-1	-0.008	0.118
	TIMP1_TCATGAGAGATGCAGC-1	-0.015	0.145
	TIMP1_TCATTACAGCCGAATG-1	-0.01	0.134
	TIMP1_TCATTGTTCTTCACGC-1	-0.012	0.131
	TIMP1_TCCAGAACATACAGGG-1	-0.012	0.142
	TIMP1_TCCAGAATCTATTCGT-1	-0.008	0.149
	TIMP1_TCCAGAATCTGCAGCG-1	-0.034	0.099
	TIMP1_TCCGAAACACAATGTC-1	0.041	0.189
	TIMP1_TCCGATCGTATGGAAT-1	-0.037	0.168
	TIMP1_TCCGTGTTCATCTACT-1	-0.012	0.138
	TIMP1_TCCGTGTTCGCACGAC-1	0.012	0.31
	TIMP1_TCCTAATAGTAGAATC-1	-0.016	0.166
	TIMP1_TCCTTTCAGTTGCGCC-1	-0.012	0.136
	TIMP1_TCCTTTCCATAGGCGA-1	-0.017	0.123
	TIMP1_TCGGGCACAAATCAGA-1	-0.006	0.098
	TIMP1_TCGTCCAGTTCTGAGT-1	0.014	0.296
	TIMP1_TCTAACTTCTACGCAA-1	-0.016	0.126
	TIMP1_TCTACATTCTGCGAGC-1	-0.01	0.13
	TIMP1_TCTATCAGTTGCGGAA-1	-0.011	0.144
	TIMP1_TCTCAGCTCTTTGGAG-1	-0.007	0.112
	TIMP1_TCTCCGACACGCTGCA-1	-0.013	0.15
	TIMP1_TCTGCCAAGGTGATCG-1	0.023	0.283
	TIMP1_TCTGGCTCATTCAGCA-1	0.06	0.136
	TIMP1_TCTGTCGCAAACACCT-1	-0.01	0.134
	TIMP1_TGAACGTCAAGGGCAT-1	-0.016	0.14
	TIMP1_TGACTCCCAGAGGTTG-1	0.041	0.317
	TIMP1_TGAGCATCACGACGAA-1	0.091	0.347
	TIMP1_TGAGCATCATAGCTGT-1	-0.006	0.159
	TIMP1_TGAGTCAAGTTTCTTC-1	-0.018	0.151
	TIMP1_TGATCTTAGGTTCATC-1	-0.007	0.131
	TIMP1_TGATGCACAAGAAATC-1	0.04	0.317
	TIMP1_TGATGCATCCCAAGTA-1	-0.013	0.144
	TIMP1_TGATGGTCACGGTGTC-1	0.044	0.325
	TIMP1_TGATTTCAGAAGATCT-1	-0.005	0.151
	TIMP1_TGCAGATAGACTAAGT-1	-0.029	0.154
	TIMP1_TGCAGTAAGTCATACC-1	-0.022	0.138
	TIMP1_TGCGACGAGCGCCCAT-1	-0.008	0.113
	TIMP1_TGCGGGTAGTATAACG-1	-0.019	0.208
	TIMP1_TGCGGGTGTTCAATCG-1	-0.012	0.129
	TIMP1_TGCTTGCAGCACCAGA-1	-0.026	0.151
	TIMP1_TGGAGGACAAGACCGA-1	-0.017	0.187
	TIMP1_TGGAGGACAGGAAGTC-1	-0.01	0.132
	TIMP1_TGGATCATCCATCTAT-1	-0.022	0.179
	TIMP1_TGGATGTCATACAGGG-1	-0.018	0.158
	TIMP1_TGGATGTGTGCTTATG-1	-0.013	0.139
	TIMP1_TGGGCGTTCTATCGGA-1	0.027	0.198
	TIMP1_TGGGTTAGTTGATCGT-1	-0.031	0.166
	TIMP1_TGTAACGAGGGCCCTT-1	-0.012	0.133
	TIMP1_TGTAGACGTAACCCGC-1	-0.012	0.135
	TIMP1_TGTCCACTCAGTCCGG-1	-0.011	0.123
	TIMP1_TGTGCGGAGGAACTCG-1	-0.015	0.144
	TIMP1_TGTGGCGGTTCAAACC-1	-0.014	0.142
	TIMP1_TGTGTGACAACCAGAG-1	0	0.084
	TIMP1_TGTGTGATCGCCACTT-1	-0.007	0.114
	TIMP1_TGTTCCGAGCGCCTTG-1	-0.014	0.134
	TIMP1_TGTTGAGCAGCGCTTG-1	-0.004	0.086
	TIMP1_TGTTTGTGTCCGATCG-1	-0.02	0.161
	TIMP1_TTACAGGTCCTCTCTT-1	-0.017	0.127
	TIMP1_TTACCGCTCGGTCAGC-1	0.025	0.202
	TIMP1_TTACGCCAGCCGATAG-1	-0.007	0.104
	TIMP1_TTACGTTTCCATTTCA-1	0.007	0.316
	TIMP1_TTACGTTTCGCTACAA-1	-0.017	0.141
	TIMP1_TTACTGTAGAGTCTTC-1	-0.019	0.168
	TIMP1_TTAGGCAAGTAACGAT-1	-0.008	0.117
	TIMP1_TTAGGCAGTGCTCGTG-1	-0.007	0.118
	TIMP1_TTCAATCGTACGATCT-1	-0.009	0.118
	TIMP1_TTCACGCGTTAAGGAT-1	-0.02	0.148
	TIMP1_TTCAGGAGTAGGTACG-1	0.063	0.138
	TIMP1_TTCATTGTCTTAGGAC-1	-0.018	0.145
	TIMP1_TTCGATTAGGAGCAAA-1	-0.016	0.135
	TIMP1_TTCGGTCGTCCGCAGT-1	-0.008	0.107
	TIMP1_TTCTAACGTCTAGGCC-1	-0.02	0.15
	TIMP1_TTCTAACTCCCGTGAG-1	-0.02	0.157
	TIMP1_TTCTCTCAGAAACTAC-1	-0.014	0.146
	TIMP1_TTCTCTCCATGTGTCA-1	-0.023	0.099
	TIMP1_TTGTTGTAGGATTCCT-1	-0.012	0.143
	TIMP1_TTGTTTGGTTGCAAGG-1	-0.015	0.188
	TIMP1_TTGTTTGTCGGTAGGA-1	-0.038	0.175
	TIMP1_TTTACGTCATTGACCA-1	-0.019	0.185
	TIMP1_TTTCATGAGTTACGTC-1	-0.013	0.134
	TIMP1_TTTCCTCTCCTTCTAA-1	-0.017	0.172
	TIMP1_TTTGACTCAATAAGGT-1	-0.016	0.154
	TIMP1_TTTGACTGTAGCTAAA-1	0.002	0.233
	TIMP1_TTTGGAGCAATCGCAT-1	-0.017	0.148
	TIMP1_TTTGGTTCAGAATCGG-1	-0.034	0.172
	PTEN2_AAACGAACACGTTCGG-1	-0.01	0.125
	PTEN2_AAACGAATCAAGCCTA-1	-0.017	0.141
	PTEN2_AAAGAACGTACTAAGA-1	-0.03	0.158
	PTEN2_AAAGGATAGCGTGAGT-1	-0.013	0.139
	PTEN2_AAAGGATCAACCGTGC-1	-0.01	0.125
	PTEN2_AAAGGGCTCGATGCAT-1	-0.033	0.107
	PTEN2_AAAGGGCTCGGAGATG-1	-0.011	0.142
	PTEN2_AAAGGTAGTGTCATCA-1	-0.009	0.139
	PTEN2_AAAGTCCCACGAAGAC-1	-0.035	0.167
	PTEN2_AAAGTCCCATATACCG-1	-0.012	0.129
	PTEN2_AACAAAGAGTTCACTG-1	-0.009	0.119
	PTEN2_AACAAAGTCGTTCGCT-1	-0.015	0.132
	PTEN2_AACAAGAAGTCAGGGT-1	-0.017	0.136
	PTEN2_AACAAGATCGTCTACC-1	-0.014	0.133
	PTEN2_AACAGGGAGGTACATA-1	-0.018	0.16
	PTEN2_AACCCAAAGCGAGAAA-1	-0.022	0.15
	PTEN2_AACCCAAGTATGAAAC-1	-0.033	0.159
	PTEN2_AACCCAAGTTACCTGA-1	0.004	0.241
	PTEN2_AACCTGAGTACTGCGC-1	-0.012	0.129
	PTEN2_AACCTTTCATACTGAC-1	-0.014	0.15
	PTEN2_AACCTTTGTCCTCATC-1	-0.02	0.193
	PTEN2_AACCTTTTCTAACGCA-1	-0.024	0.164
	PTEN2_AACGGGATCCTAGCGG-1	0	0.115
	PTEN2_AACGGGATCTCACTCG-1	-0.01	0.127
	PTEN2_AACGTCAGTTGCGGAA-1	-0.011	0.122
	PTEN2_AACTTCTTCTTACGGA-1	-0.022	0.145
	PTEN2_AAGAACACAATTCTTC-1	-0.017	0.125
	PTEN2_AAGACAACAATGTCAC-1	-0.025	0.157
	PTEN2_AAGCGAGCATAACAGA-1	-0.018	0.135
	PTEN2_AAGCGTTTCCTAAGTG-1	-0.015	0.145
	PTEN2_AAGGTAAAGAGAGTGA-1	-0.011	0.135
	PTEN2_AAGGTAACAATTTCCT-1	-0.008	0.124
	PTEN2_AAGGTAATCTGAGCAT-1	-0.014	0.138
	PTEN2_AAGTACCGTGGTTCTA-1	-0.01	0.132
	PTEN2_AAGTCGTCATTGACCA-1	-0.015	0.201
	PTEN2_AAGTCGTTCTTTGCGC-1	-0.003	0.147
	PTEN2_AAGTGAATCTTTGCAT-1	-0.01	0.136
	PTEN2_AAGTTCGGTCCAAATC-1	-0.014	0.145
	PTEN2_AATCGTGCACGATAGG-1	-0.01	0.119
	PTEN2_AATGAAGCACTAACCA-1	-0.005	0.154
	PTEN2_AATGAAGTCCGCGATG-1	-0.009	0.131
	PTEN2_AATGAAGTCGACGACC-1	-0.01	0.256
	PTEN2_AATGAAGTCTGATGGT-1	-0.009	0.127
	PTEN2_AATGACCCAATCTCGA-1	-0.014	0.162
	PTEN2_AATGGCTCAACAACAA-1	0.001	0.151
	PTEN2_AATGGCTCAGCGAGTA-1	-0.02	0.168
	PTEN2_AATGGCTTCTGGTCAA-1	-0.01	0.143
	PTEN2_AATTCCTGTAAGAACT-1	-0.008	0.127
	PTEN2_AATTCCTGTATTGAGA-1	-0.003	0.076
	PTEN2_AATTTCCGTACAGAGC-1	-0.017	0.136
	PTEN2_ACACAGTGTCACTCGG-1	-0.013	0.144
	PTEN2_ACACCAAGTGGCAGAT-1	-0.019	0.16
	PTEN2_ACACCAATCGATCCCT-1	-0.032	0.158
	PTEN2_ACACTGATCTGCTTTA-1	-0.03	0.179
	PTEN2_ACAGCCGTCATCGACA-1	-0.029	0.163
	PTEN2_ACAGGGATCATGCATG-1	-0.016	0.142
	PTEN2_ACATCCCCATGAATAG-1	-0.009	0.13
	PTEN2_ACATCCCGTGACACAG-1	-0.024	0.171
	PTEN2_ACATCCCGTGGCTCTG-1	0.003	0.117
	PTEN2_ACATCCCTCATAGACC-1	-0.012	0.162
	PTEN2_ACATGCATCCTTCACG-1	0	0.221
	PTEN2_ACATTTCAGGGTCAAC-1	-0.013	0.129
	PTEN2_ACATTTCCATGAGGGT-1	-0.009	0.12
	PTEN2_ACCAACAAGGCACAAC-1	-0.008	0.258
	PTEN2_ACCAACATCCGAGTGC-1	-0.019	0.136
	PTEN2_ACCACAAAGAGCACTG-1	-0.017	0.126
	PTEN2_ACCACAATCAAATGCC-1	-0.026	0.165
	PTEN2_ACCACAATCATGCGGC-1	-0.016	0.143
	PTEN2_ACCATTTGTTCAAAGA-1	-0.011	0.136
	PTEN2_ACCCAAAGTGGAATGC-1	-0.02	0.16
	PTEN2_ACCCAAATCTTCCCGA-1	-0.017	0.142
	PTEN2_ACCGTTCAGGTTATAG-1	-0.012	0.137
	PTEN2_ACCTACCCAATGGCCC-1	-0.015	0.172
	PTEN2_ACCTGAACACGCGCTA-1	-0.009	0.13
	PTEN2_ACCTGAATCGATGGAG-1	-0.013	0.159
	PTEN2_ACGATCAAGTGCTACT-1	-0.015	0.139
	PTEN2_ACGATGTCAACGACAG-1	-0.007	0.241
	PTEN2_ACGATGTCATCTGTTT-1	-0.009	0.116
	PTEN2_ACGCACGGTTTCACAG-1	-0.01	0.13
	PTEN2_ACGGTCGCAAGAGCTG-1	-0.016	0.139
	PTEN2_ACGGTCGGTTCATCTT-1	-0.009	0.119
	PTEN2_ACGGTTAAGACATGCG-1	-0.003	0.17
	PTEN2_ACGGTTAAGGTCTTTG-1	-0.01	0.112
	PTEN2_ACGTAGTTCACTCTTA-1	-0.004	0.103
	PTEN2_ACGTCCTTCGTCCTCA-1	0.005	0.111
	PTEN2_ACTATGGTCTACGGGC-1	-0.007	0.112
	PTEN2_ACTATGGTCTATGCCC-1	-0.011	0.133
	PTEN2_ACTATTCAGAACTTCC-1	0.008	0.32
	PTEN2_ACTATTCTCGCCAGTG-1	0.004	0.215
	PTEN2_ACTCTCGGTCGCTGCA-1	-0.009	0.111
	PTEN2_ACTGCAACATCCCGTT-1	0.007	0.319
	PTEN2_ACTGTCCCATGATAGA-1	-0.018	0.149
	PTEN2_ACTGTGATCTTCGACC-1	-0.01	0.128
	PTEN2_ACTTAGGCACTCCTTG-1	-0.015	0.145
	PTEN2_ACTTAGGCATGTGCCG-1	-0.005	0.111
	PTEN2_ACTTATCCAGTTAGAA-1	-0.002	0.203
	PTEN2_ACTTATCGTACCTAAC-1	-0.016	0.17
	PTEN2_ACTTATCGTGAGGCAT-1	-0.008	0.135
	PTEN2_ACTTCCGGTATAGCTC-1	-0.019	0.179
	PTEN2_ACTTCCGTCATCGTAG-1	-0.012	0.135
	PTEN2_ACTTCGCCAACCAACT-1	0.002	0.133
	PTEN2_ACTTCGCCAGACAAGC-1	0.064	0.227
	PTEN2_ACTTTCACATAGGTAA-1	-0.023	0.15
	PTEN2_ACTTTCATCTTCTTCC-1	-0.009	0.123
	PTEN2_ACTTTGTGTGCCCGTA-1	0.019	0.281
	PTEN2_AGAAATGTCGACCCAG-1	-0.018	0.144
	PTEN2_AGAACAACAATCAAGA-1	-0.019	0.157
	PTEN2_AGAACCTAGTCATTGC-1	-0.009	0.124
	PTEN2_AGAACCTTCAACTACG-1	-0.009	0.119
	PTEN2_AGAAGCGGTACACGCC-1	0.022	0.2
	PTEN2_AGACAAATCTAGACAC-1	-0.019	0.145
	PTEN2_AGACAGGCACTACCCT-1	-0.01	0.138
	PTEN2_AGACTCATCGTCAACA-1	0.007	0.23
	PTEN2_AGAGAATAGTTCCGTA-1	0.033	0.126
	PTEN2_AGAGAATCATCATCTT-1	-0.009	0.118
	PTEN2_AGAGAATGTGTTGAGG-1	-0.005	0.103
	PTEN2_AGAGCAGCAAATCAAG-1	-0.013	0.133
	PTEN2_AGAGCAGGTGCTGCAC-1	-0.013	0.146
	PTEN2_AGATCGTTCAACTTTC-1	-0.009	0.118
	PTEN2_AGATGAAGTTCTTGCC-1	-0.011	0.131
	PTEN2_AGCATCAAGGTTCCAT-1	-0.012	0.159
	PTEN2_AGCCAATAGCCTTTGA-1	-0.004	0.102
	PTEN2_AGCCAATTCAATGTCG-1	-0.006	0.152
	PTEN2_AGCCACGGTGTCTTGA-1	-0.01	0.122
	PTEN2_AGCCAGCAGCACTGGA-1	-0.009	0.122
	PTEN2_AGCCAGCAGCTGAGCA-1	-0.02	0.147
	PTEN2_AGCCAGCAGTTGAAGT-1	-0.006	0.101
	PTEN2_AGCGCCAGTCCTATAG-1	-0.018	0.145
	PTEN2_AGCGCCATCACTCCGT-1	-0.008	0.12
	PTEN2_AGCGTATCACGCCAGT-1	-0.017	0.117
	PTEN2_AGCGTATTCACGATAC-1	-0.014	0.149
	PTEN2_AGCTACACATGAATAG-1	-0.011	0.121
	PTEN2_AGGAAATAGCCTTCTC-1	0.056	0.234
	PTEN2_AGGAAATCAAGTGACG-1	-0.009	0.136
	PTEN2_AGGAATACATCTAACG-1	-0.012	0.136
	PTEN2_AGGAGGTTCAACGTGT-1	-0.016	0.151
	PTEN2_AGGATAACACATTCGA-1	0.043	0.318
	PTEN2_AGGATAACAGAGAGGG-1	-0.012	0.141
	PTEN2_AGGATCTAGACGATAT-1	-0.006	0.124
	PTEN2_AGGATCTTCTCATTAC-1	-0.005	0.217
	PTEN2_AGGCATTGTAGATTGA-1	-0.023	0.167
	PTEN2_AGGCCACCAACCCTAA-1	-0.017	0.182
	PTEN2_AGGGAGTCAAAGGTTA-1	-0.012	0.121
	PTEN2_AGGGCCTAGGTCGTCC-1	-0.016	0.176
	PTEN2_AGGGCCTCACGACGTC-1	-0.033	0.101
	PTEN2_AGGGCTCTCAGCATTG-1	-0.018	0.154
	PTEN2_AGGGTCCAGCGAGAAA-1	-0.017	0.154
	PTEN2_AGGGTGACAAATGAGT-1	-0.007	0.125
	PTEN2_AGGGTGAGTTGAGTCT-1	-0.009	0.118
	PTEN2_AGGTAGGAGCATTTGC-1	-0.01	0.127
	PTEN2_AGGTAGGTCCTCTCGA-1	-0.006	0.118
	PTEN2_AGGTCTAAGTATTAGG-1	-0.009	0.122
	PTEN2_AGGTCTACAGCTGAAG-1	-0.019	0.177
	PTEN2_AGGTCTATCCCAATAG-1	-0.009	0.125
	PTEN2_AGGTTACCACGAGGTA-1	0.042	0.325
	PTEN2_AGTAACCAGTTTGTCG-1	-0.003	0.078
	PTEN2_AGTAACCTCTTCTGGC-1	-0.011	0.124
	PTEN2_AGTACTGGTAGTCTTG-1	-0.016	0.124
	PTEN2_AGTACTGGTGCAGGAT-1	-0.017	0.141
	PTEN2_AGTAGTCAGATGTTAG-1	0.051	0.336
	PTEN2_AGTCAACTCGCTTGAA-1	-0.013	0.151
	PTEN2_AGTCACAAGAAGATCT-1	-0.009	0.115
	PTEN2_AGTCTCCCAGCGTTGC-1	-0.008	0.115
	PTEN2_AGTCTCCCATGGTGGA-1	0.052	0.155
	PTEN2_AGTGACTCAGGCTATT-1	-0.027	0.155
	PTEN2_AGTGACTTCACTCGAA-1	-0.004	0.121
	PTEN2_ATACCGAAGCCATGCC-1	-0.007	0.102
	PTEN2_ATACCGACAACCCTCT-1	-0.015	0.119
	PTEN2_ATACTTCTCAAAGGAT-1	-0.012	0.142
	PTEN2_ATACTTCTCAACGAGG-1	-0.009	0.15
	PTEN2_ATAGAGAGTGTATTGC-1	-0.017	0.13
	PTEN2_ATAGGCTAGAAATTGC-1	-0.001	0.116
	PTEN2_ATAGGCTAGTAGGTTA-1	-0.007	0.123
	PTEN2_ATATCCTGTAGCGCTC-1	-0.01	0.135
	PTEN2_ATCACAGGTCCAGTTA-1	-0.01	0.133
	PTEN2_ATCACGAAGTCTGCAT-1	-0.011	0.119
	PTEN2_ATCACTTCACTCCTGT-1	-0.017	0.13
	PTEN2_ATCAGGTGTTCGGTCG-1	-0.016	0.144
	PTEN2_ATCATTCCATAGAATG-1	0.012	0.221
	PTEN2_ATCATTCGTGGCTGCT-1	-0.016	0.158
	PTEN2_ATCCACCCACTCCTTG-1	-0.009	0.136
	PTEN2_ATCCCTGAGGTATAGT-1	-0.008	0.174
	PTEN2_ATCCCTGGTCTCGACG-1	0.025	0.296
	PTEN2_ATCCGTCAGGTTGAGC-1	-0.009	0.133
	PTEN2_ATCGGATAGTCCCAGC-1	-0.014	0.148
	PTEN2_ATCGGATCAATGCAAA-1	-0.006	0.129
	PTEN2_ATCGGCGCAAGGGCAT-1	0.008	0.228
	PTEN2_ATCGTCCGTCCGGCAT-1	-0.006	0.127
	PTEN2_ATCTCTATCGCTAATG-1	0.011	0.154
	PTEN2_ATCTTCAAGAGAGCCT-1	-0.015	0.13
	PTEN2_ATGAGTCAGCCGGATA-1	-0.018	0.159
	PTEN2_ATGAGTCCAGCTGCCA-1	-0.02	0.165
	PTEN2_ATGATCGAGAGGTATT-1	-0.019	0.148
	PTEN2_ATGCCTCGTTAAGGAT-1	-0.007	0.111
	PTEN2_ATGCGATAGCGCCGTT-1	0.047	0.334
	PTEN2_ATGCGATGTATCATGC-1	-0.013	0.114
	PTEN2_ATGGATCGTAGATCGG-1	-0.01	0.136
	PTEN2_ATGGGAGCAACGACTT-1	-0.009	0.123
	PTEN2_ATGGTTGAGCATCCCG-1	-0.01	0.128
	PTEN2_ATGGTTGCAGAGGAAA-1	-0.015	0.129
	PTEN2_ATGTCTTAGCCAAGTG-1	-0.026	0.171
	PTEN2_ATTACCTGTTCGTTCC-1	-0.008	0.154
	PTEN2_ATTACCTTCGTTTACT-1	-0.001	0.244
	PTEN2_ATTACTCTCATCCTAT-1	-0.017	0.162
	PTEN2_ATTACTCTCGTGCACG-1	-0.007	0.191
	PTEN2_ATTATCCTCGCATTGA-1	-0.025	0.173
	PTEN2_ATTCACTAGAGATCGC-1	0.114	0.191
	PTEN2_ATTCACTAGCAGTACG-1	-0.013	0.141
	PTEN2_ATTCAGGAGATTAGTG-1	-0.02	0.157
	PTEN2_ATTCCCGCACCTCTGT-1	-0.018	0.161
	PTEN2_ATTCCTAAGGTGCTAG-1	-0.015	0.219
	PTEN2_ATTCCTACATCAGTGT-1	0.019	0.254
	PTEN2_ATTCGTTCACTTACAG-1	-0.026	0.162
	PTEN2_ATTCGTTTCACCATCC-1	-0.017	0.132
	PTEN2_ATTTACCAGTTGTAGA-1	-0.016	0.132
	PTEN2_ATTTACCTCGGAAACG-1	0.004	0.114
	PTEN2_ATTTCACAGAGAATCT-1	0.067	0.234
	PTEN2_ATTTCTGAGTTCTCTT-1	-0.018	0.174
	PTEN2_ATTTCTGTCGACCCAG-1	-0.025	0.18
	PTEN2_CAAAGAAAGTGCAAAT-1	-0.014	0.144
	PTEN2_CAAAGAATCTTCCCAG-1	0.022	0.164
	PTEN2_CAAAGAATCTTTGGAG-1	-0.012	0.175
	PTEN2_CAACCAAAGGTTAAAC-1	0.026	0.305
	PTEN2_CAACCTCGTGGTATGG-1	-0.007	0.099
	PTEN2_CAACGATTCTGGGTCG-1	-0.003	0.184
	PTEN2_CAACGGCCACGTACTA-1	-0.013	0.13
	PTEN2_CAAGAGGAGTACAGAT-1	-0.011	0.131
	PTEN2_CAAGAGGAGTCCCTAA-1	-0.014	0.14
	PTEN2_CAAGAGGCATTGACTG-1	-0.006	0.092
	PTEN2_CAATACGAGCCTGTCG-1	-0.016	0.12
	PTEN2_CAATACGAGTACCATC-1	-0.012	0.136
	PTEN2_CAATGACAGATCGCTT-1	-0.015	0.154
	PTEN2_CACACAAGTCGTGGTC-1	-0.012	0.148
	PTEN2_CACAGATAGGTGCAGT-1	-0.01	0.2
	PTEN2_CACAGGCAGCGTCTGC-1	-0.022	0.174
	PTEN2_CACAGGCCAATCGTCA-1	-0.015	0.151
	PTEN2_CACCAAAAGACCAACG-1	-0.016	0.174
	PTEN2_CACCGTTGTCAGGTGA-1	-0.011	0.147
	PTEN2_CACCGTTGTGTGTGGA-1	-0.003	0.089
	PTEN2_CACGAATAGTAAGAGG-1	-0.015	0.15
	PTEN2_CACGTGGCAAATGGAT-1	-0.031	0.156
	PTEN2_CACGTGGTCCCTGTTG-1	-0.009	0.126
	PTEN2_CACTGGGTCCTACGGG-1	0.004	0.253
	PTEN2_CACTGTCAGAAATTCG-1	-0.012	0.247
	PTEN2_CACTGTCAGTCATCCA-1	-0.012	0.122
	PTEN2_CACTTCGAGGATGTTA-1	0.024	0.18
	PTEN2_CAGCAATGTTGGGACA-1	-0.001	0.091
	PTEN2_CAGCACGAGCAAATCA-1	-0.016	0.141
	PTEN2_CAGCACGTCTACTGCC-1	-0.008	0.134
	PTEN2_CAGCACGTCTCCCAAC-1	-0.009	0.167
	PTEN2_CAGCCAGGTGATGGCA-1	-0.008	0.103
	PTEN2_CAGCCAGTCTCGAACA-1	-0.011	0.137
	PTEN2_CAGCGTGGTCCGGTCA-1	-0.01	0.131
	PTEN2_CAGCGTGTCACCCTCA-1	-0.013	0.157
	PTEN2_CAGGGCTGTGGGATTG-1	-0.01	0.111
	PTEN2_CAGTGCGGTGCTCGTG-1	0.002	0.103
	PTEN2_CAGTTCCAGCGGTAGT-1	-0.035	0.168
	PTEN2_CATACAGGTAGACAAT-1	-0.007	0.1
	PTEN2_CATCAAGAGCATGTTC-1	-0.011	0.129
	PTEN2_CATCAAGGTGCCCAGT-1	-0.01	0.134
	PTEN2_CATCCACAGCCAACCC-1	-0.018	0.151
	PTEN2_CATCCACGTAGCTAAA-1	0.071	0.342
	PTEN2_CATCCGTAGGGTAATT-1	-0.008	0.13
	PTEN2_CATCCGTGTCGGCTAC-1	0.075	0.357
	PTEN2_CATCCGTTCGTTCTCG-1	-0.013	0.117
	PTEN2_CATGAGTAGGCGTCCT-1	-0.018	0.182
	PTEN2_CATGCGGGTTGATCGT-1	-0.004	0.173
	PTEN2_CATGCTCGTAAGATCA-1	-0.002	0.082
	PTEN2_CATGCTCGTAGGAAAG-1	-0.014	0.155
	PTEN2_CATGGATGTAGTGCGA-1	-0.016	0.152
	PTEN2_CATGGATTCCTTTAGT-1	-0.008	0.18
	PTEN2_CATGGTACACCAGCTG-1	-0.008	0.121
	PTEN2_CATGGTACAGGTCTCG-1	-0.009	0.117
	PTEN2_CATTCATGTTCGGGTC-1	-0.022	0.167
	PTEN2_CATTCATTCTGTGTGA-1	0.003	0.139
	PTEN2_CATTCTAAGGGCCAAT-1	-0.016	0.156
	PTEN2_CATTCTAAGGTCTACT-1	-0.013	0.143
	PTEN2_CATTCTAGTCAGACTT-1	-0.005	0.096
	PTEN2_CATTGAGCACGTTGGC-1	-0.017	0.144
	PTEN2_CATTGAGTCCAGGACC-1	-0.014	0.132
	PTEN2_CATTGCCAGACCTGGA-1	-0.012	0.132
	PTEN2_CCAATGACACACCTGG-1	-0.014	0.125
	PTEN2_CCAATGAGTGGGTCAA-1	-0.015	0.146
	PTEN2_CCAATGATCCGACATA-1	-0.018	0.147
	PTEN2_CCAATGATCCGCACTT-1	-0.01	0.137
	PTEN2_CCAATTTAGTTACGGG-1	-0.014	0.185
	PTEN2_CCAATTTCATCGTGCG-1	-0.01	0.119
	PTEN2_CCACACTGTGTGAATA-1	-0.013	0.146
	PTEN2_CCACACTTCGGAGTGA-1	-0.014	0.137
	PTEN2_CCACCATCACCATTCC-1	-0.035	0.111
	PTEN2_CCACCATGTGCCGGTT-1	0.006	0.172
	PTEN2_CCACGAGAGAGACAAG-1	0.028	0.303
	PTEN2_CCACGAGCATGACTTG-1	-0.01	0.236
	PTEN2_CCACTTGAGACATCAA-1	-0.015	0.185
	PTEN2_CCATAAGAGAATACAC-1	-0.018	0.14
	PTEN2_CCATCACGTTCCGCTT-1	-0.01	0.261
	PTEN2_CCCAACTGTTGTAGCT-1	-0.01	0.13
	PTEN2_CCCATTGCAAATAAGC-1	-0.035	0.162
	PTEN2_CCCATTGGTACTGCGC-1	-0.007	0.136
	PTEN2_CCCGAAGAGACCGCCT-1	-0.021	0.16
	PTEN2_CCCTCTCCAAGTCATC-1	-0.011	0.174
	PTEN2_CCCTCTCCAGTTTCGA-1	-0.018	0.189
	PTEN2_CCCTCTCCATCATCCC-1	0.062	0.143
	PTEN2_CCCTGATTCCATTTAC-1	-0.015	0.125
	PTEN2_CCCTTAGCACTTCTCG-1	-0.016	0.127
	PTEN2_CCCTTAGCATAGTCAC-1	-0.016	0.149
	PTEN2_CCGAACGTCCTTCTAA-1	-0.012	0.14
	PTEN2_CCGATGGCACCGAATT-1	-0.011	0.154
	PTEN2_CCGATGGTCATGAGTC-1	0.117	0.21
	PTEN2_CCGCAAGGTGCTCTCT-1	0.113	0.209
	PTEN2_CCGGACACAACCTAAC-1	-0.016	0.163
	PTEN2_CCGGGTACAAAGACTA-1	-0.003	0.084
	PTEN2_CCGGTAGTCCCAGGAC-1	0.002	0.112
	PTEN2_CCGGTGAGTACAGAGC-1	-0.017	0.134
	PTEN2_CCGTAGGAGTCTGCGC-1	-0.013	0.219
	PTEN2_CCGTAGGGTCTACGTA-1	-0.011	0.164
	PTEN2_CCGTGAGCAGAGACTG-1	-0.005	0.195
	PTEN2_CCTAACCAGGTAACTA-1	-0.019	0.155
	PTEN2_CCTAACCCATAATCGC-1	-0.01	0.136
	PTEN2_CCTAACCGTCTAACGT-1	-0.019	0.147
	PTEN2_CCTACGTTCGGTAAGG-1	0.012	0.226
	PTEN2_CCTATCGCAGAGTGTG-1	-0.019	0.195
	PTEN2_CCTATCGGTTCAGCTA-1	-0.015	0.203
	PTEN2_CCTCACACACCTGCGA-1	-0.007	0.151
	PTEN2_CCTCAGTAGTTGGCTT-1	0.047	0.311
	PTEN2_CCTCAGTGTAACCAGG-1	-0.02	0.167
	PTEN2_CCTCCTCCAAGACCTT-1	-0.005	0.112
	PTEN2_CCTCTAGAGTAGGGTC-1	-0.012	0.145
	PTEN2_CCTGCATAGTCCGTCG-1	-0.014	0.177
	PTEN2_CCTGCATCATGGAATA-1	-0.018	0.131
	PTEN2_CCTGCATTCGCACTCT-1	-0.017	0.135
	PTEN2_CCTGTTGCACCAAATC-1	-0.019	0.153
	PTEN2_CGAAGGAAGAAATTCG-1	-0.008	0.126
	PTEN2_CGAAGGAAGAGTTGCG-1	-0.015	0.21
	PTEN2_CGAATTGTCTAAGAAG-1	-0.018	0.178
	PTEN2_CGACAGCGTTAGAGTA-1	-0.023	0.174
	PTEN2_CGAGAAGCATCAACCA-1	-0.017	0.136
	PTEN2_CGAGAAGCATGGAGAC-1	-0.022	0.135
	PTEN2_CGAGAAGGTAACGATA-1	-0.017	0.139
	PTEN2_CGAGGCTAGCAGGTCA-1	-0.007	0.114
	PTEN2_CGAGGCTAGCCGATAG-1	-0.009	0.135
	PTEN2_CGAGGCTTCGATCCAA-1	-0.008	0.125
	PTEN2_CGAGTGCCAAGATCCT-1	-0.017	0.148
	PTEN2_CGAGTTAAGGAACTCG-1	-0.009	0.097
	PTEN2_CGCATAAAGGAGCAAA-1	-0.005	0.141
	PTEN2_CGCATAACAACCACAT-1	-0.016	0.139
	PTEN2_CGCATGGTCGCTTTAT-1	-0.011	0.12
	PTEN2_CGCCATTAGGTCGTCC-1	-0.014	0.149
	PTEN2_CGCGTGATCACAGTGT-1	-0.01	0.121
	PTEN2_CGCGTGATCGCTACGG-1	-0.014	0.148
	PTEN2_CGGAACCGTTCCGGTG-1	-0.006	0.118
	PTEN2_CGGAATTGTACAGTCT-1	-0.015	0.163
	PTEN2_CGGCAGTAGGACGCTA-1	-0.02	0.164
	PTEN2_CGGGACTCAGCAAGAC-1	-0.016	0.174
	PTEN2_CGGGACTTCAACGCTA-1	-0.014	0.122
	PTEN2_CGGGCATAGTCAGAGC-1	-0.022	0.17
	PTEN2_CGGGTCACACGGTGTC-1	0.002	0.124
	PTEN2_CGGGTCATCGCCTATC-1	-0.009	0.117
	PTEN2_CGGGTGTGTCGCCACA-1	-0.013	0.182
	PTEN2_CGTAAGTAGCCTTGAT-1	-0.007	0.138
	PTEN2_CGTAATGGTTAGCTAC-1	-0.017	0.162
	PTEN2_CGTCAAAAGTTACGAA-1	0.075	0.177
	PTEN2_CGTCAAACAAGAGTAT-1	-0.03	0.186
	PTEN2_CGTCAAACAGCAGTAG-1	-0.003	0.159
	PTEN2_CGTGAATTCAAATGAG-1	-0.019	0.163
	PTEN2_CGTGATATCCCGAATA-1	-0.025	0.155
	PTEN2_CGTGCTTAGCACTAAA-1	-0.028	0.155
	PTEN2_CGTGCTTTCTCACCCA-1	-0.014	0.12
	PTEN2_CGTGTCTTCAAAGAAC-1	0.037	0.281
	PTEN2_CGTGTCTTCAAAGGTA-1	0.011	0.229
	PTEN2_CGTTAGACATACCAGT-1	-0.018	0.197
	PTEN2_CGTTAGATCCGCACGA-1	-0.016	0.115
	PTEN2_CGTTCTGCATGACTAC-1	-0.002	0.162
	PTEN2_CGTTCTGTCTGGACTA-1	-0.006	0.163
	PTEN2_CGTTGGGCAGCTGTTA-1	-0.01	0.107
	PTEN2_CGTTGGGGTCGGCACT-1	-0.005	0.116
	PTEN2_CTAACCCAGCAACAAT-1	-0.01	0.14
	PTEN2_CTAACCCTCCCTTGTG-1	-0.011	0.125
	PTEN2_CTAACTTAGATTGAGT-1	-0.006	0.141
	PTEN2_CTAACTTCATCCAACA-1	-0.011	0.128
	PTEN2_CTAAGTGTCCTCTAGC-1	-0.009	0.113
	PTEN2_CTACCTGCACCATATG-1	-0.003	0.097
	PTEN2_CTACGGGCAAGCCCAC-1	-0.018	0.166
	PTEN2_CTACGGGTCGTTCTCG-1	-0.014	0.131
	PTEN2_CTACGGGTCTTGAACG-1	-0.006	0.139
	PTEN2_CTACTATAGGTCTGGA-1	-0.009	0.148
	PTEN2_CTACTATGTGCGAACA-1	0.062	0.144
	PTEN2_CTACTATTCCATCTGC-1	0.052	0.27
	PTEN2_CTAGACACAATAAGGT-1	-0.013	0.161
	PTEN2_CTAGACACACCCATAA-1	-0.011	0.125
	PTEN2_CTAGGTACACACCTTC-1	-0.01	0.227
	PTEN2_CTCAACCGTACAGAGC-1	-0.018	0.164
	PTEN2_CTCAATTAGGGCCAAT-1	-0.018	0.129
	PTEN2_CTCACTGCATGGCCAC-1	-0.024	0.165
	PTEN2_CTCACTGTCTGGGAGA-1	0.011	0.095
	PTEN2_CTCAGAACAAGCTCTA-1	-0.013	0.137
	PTEN2_CTCAGGGGTGATACCT-1	-0.007	0.095
	PTEN2_CTCAGTCCAGTAGTTC-1	-0.016	0.207
	PTEN2_CTCATTATCCGTTGGG-1	-0.015	0.134
	PTEN2_CTCATTATCGTTGCCT-1	-0.015	0.176
	PTEN2_CTCCAACAGGCGTTAG-1	-0.012	0.137
	PTEN2_CTCCAACAGTCATGAA-1	-0.022	0.173
	PTEN2_CTCCACAGTTCCGCGA-1	-0.01	0.249
	PTEN2_CTCCACATCCCAGTGG-1	-0.014	0.14
	PTEN2_CTCCATGTCATTGCGA-1	0.011	0.115
	PTEN2_CTCCCTCAGCCAAGCA-1	0	0.083
	PTEN2_CTCCGATCATCAGCTA-1	0.06	0.144
	PTEN2_CTCCGATGTGTTGAGG-1	0.035	0.31
	PTEN2_CTCCGATGTTCGGTTA-1	-0.017	0.15
	PTEN2_CTCCGATTCTCGAGTA-1	-0.016	0.175
	PTEN2_CTCCTCCGTAAGCTCT-1	0.047	0.325
	PTEN2_CTCCTTTGTAGTGCGA-1	-0.01	0.138
	PTEN2_CTCTCGATCTAAGGAA-1	0.028	0.151
	PTEN2_CTCTGGTTCTCTATGT-1	-0.006	0.116
	PTEN2_CTGAATGAGACGGTCA-1	-0.014	0.178
	PTEN2_CTGAGGCAGTGAGGTC-1	0.055	0.335
	PTEN2_CTGAGGCTCGGCTCTT-1	-0.01	0.126
	PTEN2_CTGAGGCTCTCGCTCA-1	-0.003	0.106
	PTEN2_CTGATCCCACTGGACC-1	-0.012	0.136
	PTEN2_CTGCATCAGGCTAAAT-1	-0.002	0.093
	PTEN2_CTGCGAGCAACATCGT-1	-0.011	0.138
	PTEN2_CTGGCAGTCATATGGC-1	-0.008	0.103
	PTEN2_CTGGCAGTCCTCAGAA-1	-0.012	0.126
	PTEN2_CTGGTCTCATTCCTCG-1	-0.01	0.146
	PTEN2_CTGGTCTGTATGACAA-1	-0.023	0.171
	PTEN2_CTGGTCTGTTCCGCGA-1	-0.017	0.164
	PTEN2_CTGTACCTCCAGTGTA-1	-0.008	0.121
	PTEN2_CTGTCGTCAAGTGGTG-1	-0.016	0.15
	PTEN2_CTGTGGGCATCCGGCA-1	-0.003	0.228
	PTEN2_CTTCAATCAATCGCGC-1	-0.027	0.155
	PTEN2_CTTCCGAGTACTCGAT-1	-0.015	0.164
	PTEN2_CTTCTCTCAACTGCTA-1	-0.007	0.109
	PTEN2_CTTCTCTTCCTCTCTT-1	-0.009	0.132
	PTEN2_CTTGATTCACCAGCGT-1	-0.011	0.143
	PTEN2_CTTGATTTCGGCTGGT-1	-0.024	0.163
	PTEN2_CTTTCAACACCCAACG-1	0.024	0.298
	PTEN2_CTTTCGGTCACGGTCG-1	-0.016	0.125
	PTEN2_GAAACCTTCAACGTGT-1	-0.018	0.164
	PTEN2_GAACACTCAGTAGAGC-1	0.064	0.235
	PTEN2_GAACACTGTAACGATA-1	-0.008	0.164
	PTEN2_GAACACTGTTTCGTAG-1	0.008	0.208
	PTEN2_GAACTGTCAGAACATA-1	-0.031	0.166
	PTEN2_GAAGCCCGTAGTCTGT-1	-0.018	0.152
	PTEN2_GAAGCGACATACATCG-1	-0.011	0.14
	PTEN2_GAAGGGTTCTTCGGAA-1	-0.013	0.135
	PTEN2_GAATAGATCCCAATAG-1	-0.01	0.19
	PTEN2_GAATCGTAGGCACTAG-1	-0.005	0.106
	PTEN2_GACCCAGAGAGATCGC-1	0.061	0.138
	PTEN2_GACCCAGAGATCCGAG-1	-0.014	0.134
	PTEN2_GACCCAGTCCACACCT-1	-0.01	0.118
	PTEN2_GACTCAAAGAGGACTC-1	-0.003	0.073
	PTEN2_GACTCAAAGGTCATTC-1	-0.009	0.115
	PTEN2_GACTCTCGTAGTGCGA-1	0.012	0.229
	PTEN2_GACTCTCTCTGAATGC-1	-0.017	0.164
	PTEN2_GACTTCCGTTCGGTCG-1	-0.02	0.162
	PTEN2_GAGAAATAGGGCAATC-1	-0.008	0.126
	PTEN2_GAGACTTCAGAGACTG-1	0.062	0.175
	PTEN2_GAGACTTCAGCTGCCA-1	-0.018	0.145
	PTEN2_GAGAGGTAGTGCGTCC-1	-0.013	0.135
	PTEN2_GAGAGGTCAGTTTGGT-1	-0.008	0.137
	PTEN2_GAGCCTGAGGCACAAC-1	0.057	0.3
	PTEN2_GAGCCTGGTGCAATAA-1	0.028	0.115
	PTEN2_GAGCTGCAGATTCGCT-1	0.039	0.306
	PTEN2_GAGGCCTAGATGCAGC-1	0.058	0.155
	PTEN2_GAGGCCTCACGTCGTG-1	-0.012	0.246
	PTEN2_GAGGCCTCATTGACTG-1	-0.007	0.112
	PTEN2_GAGTCTAGTTCAGCGC-1	0.015	0.2
	PTEN2_GAGTTACCAAGCGGAT-1	-0.012	0.156
	PTEN2_GAGTTACCAAGCTGCC-1	-0.021	0.148
	PTEN2_GAGTTACCAGACAAGC-1	-0.009	0.137
	PTEN2_GATAGAAGTCAACATC-1	-0.012	0.174
	PTEN2_GATCAGTAGACGAAGA-1	-0.014	0.146
	PTEN2_GATCAGTAGGTGCGAT-1	-0.02	0.138
	PTEN2_GATCAGTTCCCAACTC-1	-0.011	0.13
	PTEN2_GATCAGTTCCGTCCTA-1	0.004	0.107
	PTEN2_GATCCCTCATGCGTGC-1	-0.006	0.129
	PTEN2_GATGACTAGGTACATA-1	-0.011	0.262
	PTEN2_GATGACTGTGACATCT-1	0.015	0.291
	PTEN2_GATGACTTCGACGTCG-1	-0.006	0.133
	PTEN2_GATGACTTCTTAGTTC-1	-0.008	0.129
	PTEN2_GATGAGGAGATGACAT-1	-0.016	0.148
	PTEN2_GATGGAGGTATAGCTC-1	-0.014	0.152
	PTEN2_GATTCGAAGTACCATC-1	-0.001	0.232
	PTEN2_GATTCGATCTCAACGA-1	-0.006	0.109
	PTEN2_GATTCGATCTCATTGT-1	-0.011	0.121
	PTEN2_GATTCTTAGTGTCATC-1	0.011	0.22
	PTEN2_GATTTCTAGGCGCTTC-1	-0.022	0.168
	PTEN2_GCAACCGGTCGCATTA-1	-0.01	0.112
	PTEN2_GCACATAGTCGTGTTA-1	-0.018	0.138
	PTEN2_GCACTAACATAGCTGT-1	-0.01	0.117
	PTEN2_GCAGCCATCATGGATC-1	-0.012	0.155
	PTEN2_GCAGCCATCTCCAATT-1	-0.011	0.135
	PTEN2_GCAGTTATCCGAAATC-1	0.072	0.133
	PTEN2_GCATCGGCAGTTGTCA-1	0.01	0.232
	PTEN2_GCATCGGTCCTACTGC-1	-0.017	0.16
	PTEN2_GCATCTCTCAGCGGAA-1	-0.01	0.12
	PTEN2_GCCAACGCAACTCCAA-1	-0.019	0.15
	PTEN2_GCCAGTGAGCACTCGC-1	-0.025	0.154
	PTEN2_GCCATGGGTGGTCTAT-1	-0.015	0.124
	PTEN2_GCCATTCAGTTCGGTT-1	-0.02	0.146
	PTEN2_GCCCAGATCCAAATGC-1	-0.01	0.135
	PTEN2_GCCCGAAAGTTAACGA-1	-0.002	0.167
	PTEN2_GCCCGAACACGCTTAA-1	-0.019	0.159
	PTEN2_GCCGATGCAAAGGGTC-1	0.005	0.098
	PTEN2_GCCGATGCACCATAAC-1	-0.012	0.167
	PTEN2_GCCGATGCAGAGTTCT-1	-0.007	0.113
	PTEN2_GCCGTGAGTACGCTTA-1	-0.017	0.171
	PTEN2_GCCTGTTTCACACCCT-1	0.003	0.201
	PTEN2_GCCTGTTTCTTCACGC-1	0.038	0.198
	PTEN2_GCGAGAAAGGCATCAG-1	-0.001	0.174
	PTEN2_GCGAGAATCCTTCTTC-1	-0.033	0.105
	PTEN2_GCGATCGTCGCTTACC-1	-0.011	0.109
	PTEN2_GCGTTTCCAGACTGCC-1	-0.018	0.128
	PTEN2_GCGTTTCTCGTCAGAT-1	-0.01	0.131
	PTEN2_GCTACCTGTGAATAAC-1	-0.01	0.115
	PTEN2_GCTGCAGAGTACTCGT-1	0.035	0.314
	PTEN2_GCTTGGGGTGCTCCGA-1	-0.005	0.12
	PTEN2_GGAACCCCACGTAGAG-1	0.059	0.13
	PTEN2_GGAAGTGGTGTAGTGG-1	-0.015	0.163
	PTEN2_GGAATCTGTGCCGTTG-1	0.038	0.14
	PTEN2_GGAATGGCAGTTGTCA-1	0.047	0.324
	PTEN2_GGAGAACGTCACGACC-1	-0.008	0.163
	PTEN2_GGAGATGGTCCGGACT-1	0.054	0.134
	PTEN2_GGAGATGTCTTCTTCC-1	-0.016	0.128
	PTEN2_GGAGCAATCTGTTCAT-1	-0.013	0.148
	PTEN2_GGAGGTATCGGAACTT-1	-0.021	0.169
	PTEN2_GGATCTACAACACTAC-1	-0.01	0.158
	PTEN2_GGCACGTAGACGGTCA-1	0.001	0.172
	PTEN2_GGCAGTCGTACTCGAT-1	-0.019	0.188
	PTEN2_GGCAGTCGTGAACCGA-1	-0.023	0.149
	PTEN2_GGCTGTGAGAAATGGG-1	-0.008	0.111
	PTEN2_GGCTTGGAGCCTTTGA-1	-0.022	0.166
	PTEN2_GGCTTGGTCAGCTTCC-1	-0.014	0.145
	PTEN2_GGCTTGGTCCTCATAT-1	-0.03	0.167
	PTEN2_GGCTTTCCAGACTCTA-1	-0.009	0.119
	PTEN2_GGCTTTCCATACAGGG-1	-0.017	0.146
	PTEN2_GGGAAGTGTCTTCATT-1	-0.028	0.164
	PTEN2_GGGAAGTGTTGAGAGC-1	-0.005	0.099
	PTEN2_GGGACAAAGTCTAGAA-1	-0.012	0.143
	PTEN2_GGGACAAGTCTTCATT-1	-0.008	0.133
	PTEN2_GGGACCTGTCGCACGT-1	-0.006	0.164
	PTEN2_GGGACTCCACAGTATC-1	-0.014	0.145
	PTEN2_GGGACTCGTACTGAGG-1	-0.003	0.119
	PTEN2_GGGAGATAGTGGAAAG-1	-0.009	0.127
	PTEN2_GGGATCCGTGTTCGTA-1	-0.008	0.122
	PTEN2_GGGCTCACAACTACGT-1	-0.023	0.185
	PTEN2_GGGCTCACAGCAGGAT-1	-0.007	0.127
	PTEN2_GGGTATTTCCGATCGG-1	-0.008	0.123
	PTEN2_GGGTCTGTCGAACGCC-1	-0.011	0.137
	PTEN2_GGTAACTTCATCGGGC-1	-0.019	0.154
	PTEN2_GGTCACGCAGGAGGAG-1	-0.018	0.182
	PTEN2_GGTCACGTCGTGACTA-1	0.063	0.142
	PTEN2_GGTCACGTCGTTGTTT-1	-0.013	0.125
	PTEN2_GGTCTGGCAGGCCCTA-1	-0.017	0.181
	PTEN2_GGTGTCGAGGTGAGAA-1	-0.007	0.194
	PTEN2_GGTGTCGTCGATCCCT-1	-0.016	0.155
	PTEN2_GGTGTTAGTAGCCAGA-1	-0.008	0.122
	PTEN2_GGTGTTAGTCTGTGCG-1	0.062	0.31
	PTEN2_GGTTAACAGCCGTTGC-1	-0.021	0.173
	PTEN2_GGTTAACTCTCATGGA-1	0.013	0.179
	PTEN2_GGTTGTACAAGGCCTC-1	-0.008	0.165
	PTEN2_GTAACACAGCTTGTGT-1	-0.012	0.126
	PTEN2_GTAACACAGTGGCGAT-1	-0.012	0.135
	PTEN2_GTAACACGTCATCAGT-1	-0.019	0.172
	PTEN2_GTAACACTCCTGGTCT-1	-0.012	0.146
	PTEN2_GTAACCAAGACGCTCC-1	-0.011	0.154
	PTEN2_GTAACCACAGGCACTC-1	-0.009	0.125
	PTEN2_GTAATCGAGAAGGATG-1	-0.031	0.153
	PTEN2_GTAATCGAGTGCAACG-1	0.058	0.158
	PTEN2_GTAATCGTCTTCCACG-1	-0.036	0.102
	PTEN2_GTAATGCAGAAGGCTC-1	-0.016	0.135
	PTEN2_GTACAGTTCCCAAGCG-1	-0.017	0.138
	PTEN2_GTAGAGGAGAGGTCAC-1	0.014	0.212
	PTEN2_GTAGAGGTCCATGAGT-1	0.06	0.14
	PTEN2_GTAGATCGTTCTAACG-1	0.011	0.216
	PTEN2_GTAGGAGGTGGTTCTA-1	-0.009	0.141
	PTEN2_GTAGGTTAGTTAACAG-1	0.006	0.251
	PTEN2_GTAGGTTGTTCACCGG-1	-0.025	0.166
	PTEN2_GTATTTCCAGCGACAA-1	-0.013	0.117
	PTEN2_GTATTTCGTCGGTGTC-1	-0.006	0.103
	PTEN2_GTATTTCGTTTATGCG-1	-0.011	0.131
	PTEN2_GTCAAGTGTCTGTCCT-1	0	0.167
	PTEN2_GTCACGGAGAGTCAAT-1	-0.023	0.169
	PTEN2_GTCACGGTCATGCATG-1	-0.015	0.248
	PTEN2_GTCACTCCATAGCACT-1	-0.015	0.154
	PTEN2_GTCACTCGTAGTACGG-1	-0.017	0.168
	PTEN2_GTCAGCGTCCGAGCTG-1	-0.002	0.167
	PTEN2_GTCCCATAGAATCGCG-1	-0.025	0.161
	PTEN2_GTCCCATCAAAGGCAC-1	-0.035	0.172
	PTEN2_GTCCTCAAGCGTTCAT-1	-0.016	0.122
	PTEN2_GTCGAATCAGGACTTT-1	-0.014	0.144
	PTEN2_GTCTAGAGTACATTGC-1	-0.02	0.186
	PTEN2_GTCTAGATCCGCTTAC-1	-0.028	0.167
	PTEN2_GTCTCACAGAAGTGTT-1	-0.008	0.116
	PTEN2_GTCTCACAGACTACCT-1	-0.016	0.137
	PTEN2_GTCTGTCGTTTGACAC-1	-0.006	0.117
	PTEN2_GTCTTTAAGGAAAGAC-1	-0.01	0.126
	PTEN2_GTCTTTACAGAAGCGT-1	-0.021	0.174
	PTEN2_GTCTTTAGTGTATCCA-1	-0.005	0.094
	PTEN2_GTGACGCTCTGTAACG-1	-0.01	0.142
	PTEN2_GTGAGCCAGGCGACAT-1	-0.007	0.091
	PTEN2_GTGAGCCTCTCCGATC-1	0.052	0.141
	PTEN2_GTGAGGATCAGGAACG-1	-0.008	0.127
	PTEN2_GTGAGTTAGATGAATC-1	-0.014	0.154
	PTEN2_GTGATGTTCACGTAGT-1	-0.005	0.071
	PTEN2_GTGCAGCGTATGCTTG-1	-0.019	0.163
	PTEN2_GTGCAGCTCCACTTTA-1	-0.007	0.127
	PTEN2_GTGCGTGGTAGACGGT-1	-0.017	0.123
	PTEN2_GTGCTGGAGGCAGTCA-1	0.069	0.166
	PTEN2_GTGCTGGTCTACTCAT-1	-0.004	0.089
	PTEN2_GTGGAAGAGAACAAGG-1	-0.017	0.132
	PTEN2_GTGGAAGTCCGCGATG-1	-0.025	0.169
	PTEN2_GTGGAGAAGTAGGGTC-1	-0.012	0.129
	PTEN2_GTGGCGTGTGGCATCC-1	-0.015	0.239
	PTEN2_GTGGGAAGTATGAGAT-1	-0.017	0.138
	PTEN2_GTGGTTACATTGGATC-1	-0.01	0.115
	PTEN2_GTGTAACAGCATGCGA-1	-0.016	0.215
	PTEN2_GTGTAACTCTCGTGAA-1	-0.013	0.234
	PTEN2_GTGTAACTCTTTCCGG-1	-0.018	0.173
	PTEN2_GTGTCCTTCTCATGCC-1	-0.007	0.124
	PTEN2_GTTACAGCAGTGTGGA-1	-0.012	0.118
	PTEN2_GTTACAGGTTCGTGCG-1	-0.002	0.085
	PTEN2_GTTACCCTCATCGCCT-1	-0.017	0.136
	PTEN2_GTTAGACTCCTGATAG-1	-0.017	0.155
	PTEN2_GTTATGGCACTTCAGA-1	-0.006	0.103
	PTEN2_GTTCTATAGCAAGCCA-1	-0.019	0.163
	PTEN2_GTTCTATAGGCAGTCA-1	-0.009	0.113
	PTEN2_GTTCTATAGGCTATCT-1	-0.013	0.118
	PTEN2_GTTCTATTCCGTATAG-1	-0.032	0.107
	PTEN2_GTTGAACAGCGCCATC-1	-0.018	0.161
	PTEN2_GTTGCGGTCAGCTAGT-1	-0.015	0.22
	PTEN2_GTTGCTCCAGATACCT-1	-0.015	0.127
	PTEN2_GTTGTCCGTTCGTGCG-1	-0.007	0.252
	PTEN2_TAACCAGAGAACCGCA-1	-0.024	0.179
	PTEN2_TAACCAGAGTGACCTT-1	-0.011	0.132
	PTEN2_TAACCAGTCCGAGGCT-1	0.018	0.249
	PTEN2_TAACCAGTCGACATTG-1	-0.007	0.095
	PTEN2_TAACGACAGCTAGAAT-1	0.055	0.139
	PTEN2_TAAGCCATCCAGTTCC-1	-0.014	0.138
	PTEN2_TAAGTCGTCACGGTCG-1	-0.016	0.18
	PTEN2_TAATCTCCAGGCATGA-1	-0.004	0.167
	PTEN2_TAATTCCAGGTACAAT-1	-0.011	0.133
	PTEN2_TACAACGAGAAGAGCA-1	-0.008	0.09
	PTEN2_TACCCACCAACTGCCG-1	-0.008	0.129
	PTEN2_TACCCGTGTCCATAGT-1	-0.01	0.158
	PTEN2_TACCGAATCGTACACA-1	0.042	0.325
	PTEN2_TACCGAATCTCTGCTG-1	-0.007	0.16
	PTEN2_TACCTCGAGTATGGAT-1	-0.017	0.167
	PTEN2_TACCTCGAGTTGTAAG-1	-0.008	0.126
	PTEN2_TACCTGCTCTGCTGAA-1	-0.005	0.175
	PTEN2_TACGGGCTCGCAGTTA-1	-0.013	0.216
	PTEN2_TACGGTAAGCGAGGAG-1	-0.028	0.156
	PTEN2_TACTTGTCATCGTTCC-1	-0.009	0.119
	PTEN2_TACTTGTGTTCGATTG-1	-0.02	0.194
	PTEN2_TAGACCAGTGAGCGAT-1	-0.021	0.16
	PTEN2_TAGCACAAGTCACAGG-1	-0.007	0.125
	PTEN2_TAGCACACACTCCACT-1	-0.021	0.156
	PTEN2_TAGGGTTTCCTGTAAG-1	-0.013	0.118
	PTEN2_TAGGTACTCATTTACC-1	-0.018	0.146
	PTEN2_TAGGTTGAGAATTGTG-1	-0.028	0.17
	PTEN2_TAGGTTGAGCACTGGA-1	-0.006	0.125
	PTEN2_TAGGTTGTCCAGTACA-1	0.015	0.222
	PTEN2_TAGTGCATCAGAGTTC-1	-0.007	0.114
	PTEN2_TAGTGCATCATTGCTT-1	-0.008	0.12
	PTEN2_TATACCTGTAGTGGCA-1	-0.018	0.146
	PTEN2_TATCCTAGTGTGGTCC-1	0.01	0.106
	PTEN2_TATCTGTGTTCGGCTG-1	-0.015	0.198
	PTEN2_TATCTTGAGACTTCGT-1	-0.007	0.112
	PTEN2_TATCTTGCATTCACCC-1	-0.022	0.178
	PTEN2_TATCTTGGTAAGATCA-1	-0.005	0.16
	PTEN2_TATTGCTTCACCGACG-1	0.006	0.138
	PTEN2_TATTGGGGTCAGATTC-1	0.022	0.179
	PTEN2_TATTTCGGTATCGCTA-1	-0.006	0.142
	PTEN2_TATTTCGGTCCTGTTC-1	-0.009	0.116
	PTEN2_TCAAGACGTGTTCGAT-1	-0.01	0.131
	PTEN2_TCAAGCAAGCTCACTA-1	-0.014	0.128
	PTEN2_TCAAGCAAGTTAACAG-1	0.001	0.087
	PTEN2_TCAAGCACAAACCATC-1	0.024	0.302
	PTEN2_TCAAGCACATTCTCCG-1	-0.005	0.112
	PTEN2_TCAAGTGCAACACGAG-1	-0.01	0.134
	PTEN2_TCAATCTGTCCTGTTC-1	-0.018	0.17
	PTEN2_TCAATCTTCTCCCAAC-1	0.002	0.128
	PTEN2_TCACATTTCCTAGCCT-1	-0.026	0.167
	PTEN2_TCACGCTGTTTCACTT-1	-0.029	0.148
	PTEN2_TCACGGGTCCGTGACG-1	-0.012	0.256
	PTEN2_TCACGGGTCGCTGCGA-1	-0.03	0.18
	PTEN2_TCACTATCACACCAGC-1	-0.01	0.145
	PTEN2_TCACTCGCATGGTACT-1	-0.013	0.117
	PTEN2_TCACTCGTCTCCAATT-1	-0.015	0.185
	PTEN2_TCAGCAAAGAAGTCTA-1	-0.01	0.138
	PTEN2_TCAGCAATCTGCTCTG-1	0.015	0.28
	PTEN2_TCAGTCCAGCTCCATA-1	0.012	0.206
	PTEN2_TCAGTGAGTGTCGCTG-1	-0.012	0.155
	PTEN2_TCAGTTTAGGTCACAG-1	-0.008	0.109
	PTEN2_TCAGTTTGTATCGCAT-1	-0.005	0.106
	PTEN2_TCATACTCAGGGAATC-1	-0.014	0.133
	PTEN2_TCATACTTCCGATGCG-1	-0.01	0.131
	PTEN2_TCATATCAGTTAACAG-1	-0.013	0.115
	PTEN2_TCATGAGAGGTGCTGA-1	0.012	0.21
	PTEN2_TCATGCCCAAATGATG-1	-0.008	0.127
	PTEN2_TCATGGACAGTTCACA-1	-0.015	0.151
	PTEN2_TCATTCATCCGAACGC-1	-0.019	0.154
	PTEN2_TCATTGTTCTTCTAAC-1	-0.024	0.165
	PTEN2_TCATTTGCATACGCAT-1	-0.006	0.107
	PTEN2_TCCACCAGTCTCGGGT-1	0.001	0.094
	PTEN2_TCCAGAAAGAGCTTTC-1	0.005	0.11
	PTEN2_TCCCACAAGGTCATCT-1	-0.039	0.167
	PTEN2_TCCCACATCCGGTTCT-1	0.015	0.196
	PTEN2_TCCGGGAGTCCTATAG-1	0.017	0.19
	PTEN2_TCCTAATCAGACCCGT-1	0.001	0.254
	PTEN2_TCCTAATTCACGACTA-1	0.022	0.308
	PTEN2_TCCTCCCGTGGTATGG-1	0.054	0.33
	PTEN2_TCCTCTTCATGTTCAG-1	-0.008	0.108
	PTEN2_TCCTTCTCAGGAACCA-1	-0.012	0.137
	PTEN2_TCGAACACACTAACCA-1	-0.01	0.131
	PTEN2_TCGAAGTAGCTGGAGT-1	-0.017	0.2
	PTEN2_TCGAAGTCAAATCCCA-1	-0.017	0.148
	PTEN2_TCGAAGTCATTGAGGG-1	0.057	0.152
	PTEN2_TCGACGGCAAGCGAAC-1	-0.011	0.146
	PTEN2_TCGATTTCACATGACT-1	-0.008	0.125
	PTEN2_TCGCAGGTCCCGTGAG-1	-0.018	0.144
	PTEN2_TCGCAGGTCGCCAGAC-1	-0.025	0.149
	PTEN2_TCGCTCAGTCGTCGGT-1	-0.017	0.133
	PTEN2_TCGCTTGAGCCTCTCT-1	-0.02	0.157
	PTEN2_TCGCTTGCACGACAGA-1	-0.008	0.086
	PTEN2_TCGCTTGGTGAATGAT-1	-0.019	0.143
	PTEN2_TCGGATAGTCAAATCC-1	-0.007	0.163
	PTEN2_TCGGGACTCATCCTAT-1	0.061	0.164
	PTEN2_TCGGTCTGTGGTCAAG-1	-0.014	0.148
	PTEN2_TCGGTCTTCTGGGATT-1	-0.008	0.116
	PTEN2_TCGTAGACAGAGAATT-1	-0.015	0.153
	PTEN2_TCTAACTGTTGAGGAC-1	-0.018	0.172
	PTEN2_TCTACCGCAAAGGTTA-1	-0.006	0.117
	PTEN2_TCTCAGCGTAGAGCTG-1	-0.008	0.116
	PTEN2_TCTCTGGAGAAACCAT-1	-0.01	0.13
	PTEN2_TCTCTGGGTACTGGGA-1	-0.009	0.157
	PTEN2_TCTCTGGGTTAAGGAT-1	0.005	0.23
	PTEN2_TCTTAGTAGCGACTGA-1	-0.004	0.219
	PTEN2_TCTTAGTTCGCCAATA-1	0.004	0.242
	PTEN2_TCTTCCTAGATTGGGC-1	-0.029	0.169
	PTEN2_TCTTTGAAGCGAATGC-1	-0.009	0.116
	PTEN2_TGAACGTCATCCAATG-1	-0.016	0.159
	PTEN2_TGAACGTTCTGGTGCG-1	-0.01	0.199
	PTEN2_TGACAGTGTGTCCATA-1	-0.015	0.126
	PTEN2_TGACAGTTCAAACGAA-1	-0.01	0.132
	PTEN2_TGACCCTTCACACCCT-1	-0.007	0.1
	PTEN2_TGACCCTTCGGTCGGT-1	-0.003	0.113
	PTEN2_TGACGCGTCTTCCAGC-1	0	0.122
	PTEN2_TGACTCCGTCCCGGTA-1	0.024	0.297
	PTEN2_TGACTCCTCAACTGAC-1	-0.007	0.119
	PTEN2_TGAGACTCACGAAAGC-1	-0.005	0.123
	PTEN2_TGAGACTCACGCAAAG-1	-0.008	0.127
	PTEN2_TGAGGAGAGACCAAGC-1	0.007	0.169
	PTEN2_TGAGGTTAGATGAAGG-1	-0.002	0.169
	PTEN2_TGATCAGAGAATTCAG-1	-0.014	0.128
	PTEN2_TGATCTTAGACCATGG-1	-0.003	0.115
	PTEN2_TGATCTTAGCCGTAAG-1	-0.002	0.091
	PTEN2_TGATCTTCAAATGGTA-1	0.028	0.22
	PTEN2_TGATCTTGTCCGGATC-1	-0.01	0.155
	PTEN2_TGATTTCAGACTTCCA-1	-0.004	0.14
	PTEN2_TGATTTCGTTTGCAGT-1	-0.005	0.076
	PTEN2_TGATTTCTCCACCCTA-1	-0.01	0.135
	PTEN2_TGCAGGCAGCTGGCTC-1	-0.003	0.116
	PTEN2_TGCAGGCCACAAAGCG-1	-0.01	0.136
	PTEN2_TGCAGGCTCGATAACC-1	0.008	0.157
	PTEN2_TGCAGTAAGGCATCGA-1	0.012	0.175
	PTEN2_TGCATCCAGCTCTGTA-1	0.026	0.314
	PTEN2_TGCCGAGGTACGGTTT-1	-0.007	0.128
	PTEN2_TGCGGCATCTGGTTGA-1	-0.008	0.114
	PTEN2_TGCGGCATCTTCCCGA-1	0.105	0.196
	PTEN2_TGCTGAAGTCTTACTT-1	0.008	0.185
	PTEN2_TGCTTCGGTGTTGACT-1	0.004	0.088
	PTEN2_TGGAACTCAATGGCCC-1	-0.005	0.117
	PTEN2_TGGAGAGAGTGAGGTC-1	-0.007	0.119
	PTEN2_TGGATGTTCCATATGG-1	-0.002	0.133
	PTEN2_TGGCGTGCACTCTGCT-1	-0.001	0.103
	PTEN2_TGGGATTTCTGGTTGA-1	-0.017	0.133
	PTEN2_TGGGCGTGTGCTGATT-1	-0.012	0.137
	PTEN2_TGGGCTGCAGCAGGAT-1	-0.007	0.137
	PTEN2_TGGTACATCTCTCAAT-1	0	0.118
	PTEN2_TGGTGATGTGTTTGCA-1	0.001	0.123
	PTEN2_TGGTTAGTCCGTGGGT-1	0.049	0.301
	PTEN2_TGTAACGAGATACATG-1	-0.006	0.126
	PTEN2_TGTAACGCAGAAATTG-1	0.002	0.132
	PTEN2_TGTAACGCATAACCCA-1	0.002	0.118
	PTEN2_TGTAAGCAGTGCAACG-1	0.033	0.334
	PTEN2_TGTAAGCTCGAAATCC-1	-0.01	0.27
	PTEN2_TGTAAGCTCGCGTCGA-1	-0.019	0.21
	PTEN2_TGTACAGAGCGTGAGT-1	-0.002	0.118
	PTEN2_TGTAGACTCCGAAGGA-1	0.008	0.176
	PTEN2_TGTCCACAGATTAGTG-1	-0.014	0.117
	PTEN2_TGTCCCAGTGAATGAT-1	-0.001	0.135
	PTEN2_TGTCCTGAGCCGAACA-1	0.002	0.155
	PTEN2_TGTCCTGGTGTTCAGT-1	-0.021	0.158
	PTEN2_TGTGAGTAGATTGACA-1	-0.005	0.119
	PTEN2_TGTGAGTCATTACTCT-1	-0.002	0.133
	PTEN2_TGTGATGGTCTAGGCC-1	-0.011	0.136
	PTEN2_TGTGATGGTCTGTGAT-1	-0.005	0.154
	PTEN2_TGTGCGGTCAAAGGAT-1	-0.002	0.107
	PTEN2_TGTTACTCACAACGAG-1	-0.001	0.11
	PTEN2_TGTTCCGAGTTCTCTT-1	-0.003	0.116
	PTEN2_TGTTGAGAGTACTCGT-1	-0.001	0.107
	PTEN2_TGTTGAGTCAGGACAG-1	-0.005	0.112
	PTEN2_TGTTGGAGTTGTAAAG-1	-0.019	0.079
	PTEN2_TGTTGGATCTTTGATC-1	0.002	0.144
	PTEN2_TTAATCCGTAGGGTAC-1	-0.001	0.116
	PTEN2_TTAATCCGTATGCGTT-1	-0.004	0.128
	PTEN2_TTACCATGTCCCTCAT-1	0	0.115
	PTEN2_TTACCGCCATCATCCC-1	0.008	0.187
	PTEN2_TTACTGTTCACCTCGT-1	-0.015	0.147
	PTEN2_TTAGGGTAGTAGATCA-1	-0.009	0.117
	PTEN2_TTAGGGTTCAGCTCTC-1	0.003	0.135
	PTEN2_TTAGTCTTCTGTGCTC-1	-0.022	0.193
	PTEN2_TTATTGCTCATACAGC-1	-0.011	0.198
	PTEN2_TTCCACGAGTTCATGC-1	-0.007	0.104
	PTEN2_TTCCACGGTGACTATC-1	0.003	0.095
	PTEN2_TTCCGTGTCCATTTAC-1	-0.012	0.125
	PTEN2_TTCCTAATCTAAGCCA-1	-0.049	0.097
	PTEN2_TTCCTCTAGGAGACCT-1	-0.007	0.151
	PTEN2_TTCCTCTGTGTGAGCA-1	0.049	0.258
	PTEN2_TTCCTCTGTGTTACTG-1	0.108	0.401
	PTEN2_TTCGATTAGGGAGATA-1	-0.005	0.132
	PTEN2_TTCGCTGAGCGGGTAT-1	-0.008	0.087
	PTEN2_TTCGCTGGTCCAGAAG-1	0.034	0.335
	PTEN2_TTCGCTGTCATTCTTG-1	0.027	0.141
	PTEN2_TTCGGTCTCCCGGTAG-1	-0.002	0.099
	PTEN2_TTCTAACTCCATCTGC-1	-0.006	0.162
	PTEN2_TTCTAGTCAGGTCAGA-1	0.034	0.146
	PTEN2_TTCTAGTTCGCCACTT-1	0	0.126
	PTEN2_TTCTGTATCTCGACGG-1	-0.004	0.097
	PTEN2_TTCTTCCTCCCTAGGG-1	-0.01	0.142
	PTEN2_TTCTTCCTCCGTCCTA-1	-0.01	0.071
	PTEN2_TTGAACGCAAGACGGT-1	0.001	0.11
	PTEN2_TTGAACGCAGCATTGT-1	-0.001	0.108
	PTEN2_TTGAACGCAGGTCAAG-1	0.013	0.191
	PTEN2_TTGACCCGTCGACGCT-1	0.064	0.358
	PTEN2_TTGACCCTCCGGCTTT-1	-0.01	0.083
	PTEN2_TTGAGTGAGCTACTAC-1	-0.01	0.143
	PTEN2_TTGCCTGAGCGCAATG-1	-0.011	0.118
	PTEN2_TTGCTGCAGAACCCGA-1	-0.006	0.138
	PTEN2_TTGTGTTCACCAGACC-1	-0.012	0.075
	PTEN2_TTTACCACAAGCGGAT-1	0.038	0.339
	PTEN2_TTTACGTAGTGGAATT-1	-0.012	0.152
	PTEN2_TTTACTGAGATGCTTC-1	-0.003	0.186
	PTEN2_TTTAGTCGTACAACGG-1	-0.009	0.129
	PTEN2_TTTCACAAGGGCTAAC-1	-0.006	0.08
	PTEN2_TTTCACAAGGTTTACC-1	-0.007	0.089
	PTEN2_TTTCACACAACGGCCT-1	-0.006	0.113
	PTEN2_TTTCATGCACTAGGCC-1	0.09	0.373
	PTEN2_TTTCATGGTATCCTCC-1	-0.008	0.172
	PTEN2_TTTCCTCCACAAATAG-1	-0.011	0.131
	PTEN2_TTTCCTCCATGAAGCG-1	-0.011	0.141
	PTEN2_TTTGGAGAGAAGCGCT-1	-0.002	0.113
	PTEN2_TTTGGAGTCAGCGTCG-1	0.001	0.115
	PTEN2_TTTGGTTTCTTTCCAA-1	-0.007	0.144
	PTEN1_AAACGAACATGACAGG-1	0.005	0.162
	PTEN1_AACAAAGCAAGGTCGA-1	-0.013	0.147
	PTEN1_AACAAGATCGCAATTG-1	-0.005	0.105
	PTEN1_AACCAACCAAGTGCTT-1	-0.005	0.137
	PTEN1_AACCACAGTTGGCTAT-1	0.008	0.183
	PTEN1_AACCCAAGTACAGAAT-1	-0.004	0.105
	PTEN1_AACCTGATCGGTAAGG-1	-0.006	0.081
	PTEN1_AACCTTTGTATTGACC-1	-0.004	0.108
	PTEN1_AACGAAAAGTAGAGTT-1	-0.018	0.156
	PTEN1_AACGGGATCGTTGTGA-1	0.015	0.289
	PTEN1_AACTTCTTCCATAGAC-1	-0.009	0.131
	PTEN1_AAGACAATCTAGACCA-1	-0.005	0.128
	PTEN1_AAGATAGGTTACGTAC-1	-0.006	0.105
	PTEN1_AAGATAGTCGTAATGC-1	0.062	0.331
	PTEN1_AAGCATCGTTGTTTGG-1	-0.012	0.098
	PTEN1_AAGCGTTCAGATTAAG-1	-0.003	0.15
	PTEN1_AAGCGTTGTGTCCGTG-1	0.036	0.332
	PTEN1_AAGGAATAGTTTCAGC-1	0.01	0.142
	PTEN1_AAGTACCCATAGATGA-1	0.005	0.27
	PTEN1_AAGTGAAAGCTCCCTT-1	0.014	0.161
	PTEN1_AAGTGAACACAAGCTT-1	-0.005	0.083
	PTEN1_AAGTGAAGTTATCTGG-1	-0.012	0.079
	PTEN1_AATCGTGTCTTCGTAT-1	0.048	0.208
	PTEN1_AATGAAGAGAGAGGTA-1	-0.009	0.122
	PTEN1_AATGACCCATTCCTAT-1	-0.05	0.103
	PTEN1_AATGCCAGTGAGTCAG-1	-0.002	0.101
	PTEN1_AATGGCTGTGCTAGCC-1	0.023	0.219
	PTEN1_ACAACCAGTCAGATTC-1	-0.004	0.15
	PTEN1_ACAAGCTGTATGGGAC-1	-0.005	0.136
	PTEN1_ACACAGTTCACTCTTA-1	-0.001	0.183
	PTEN1_ACACTGAAGTCATGCT-1	-0.004	0.116
	PTEN1_ACATCGACAATCGCGC-1	0.006	0.095
	PTEN1_ACATGCATCCAAAGGG-1	-0.01	0.122
	PTEN1_ACATGCATCGCTAGCG-1	0.004	0.275
	PTEN1_ACATTTCAGTCGGGAT-1	-0.001	0.114
	PTEN1_ACATTTCCAAAGCAAT-1	-0.009	0.128
	PTEN1_ACATTTCTCGCGTTTC-1	0.002	0.267
	PTEN1_ACCAACATCGTGGCTG-1	-0.01	0.12
	PTEN1_ACCACAAGTCTTAGTG-1	-0.036	0.179
	PTEN1_ACCTACCTCTGGCTGG-1	-0.002	0.104
	PTEN1_ACCTGAAGTTGTGCCG-1	-0.011	0.165
	PTEN1_ACGATGTAGCTGGCCT-1	0.012	0.179
	PTEN1_ACGCACGCACGATTCA-1	-0.028	0.125
	PTEN1_ACGGTCGGTCCCAAAT-1	0.026	0.324
	PTEN1_ACGTACAGTTATAGAG-1	-0.003	0.115
	PTEN1_ACGTCCTAGCCGTCGT-1	-0.002	0.11
	PTEN1_ACTACGAAGCGTCAAG-1	-0.001	0.111
	PTEN1_ACTACGACATCGAGCC-1	-0.003	0.142
	PTEN1_ACTACGAGTCGAACGA-1	0.018	0.233
	PTEN1_ACTATCTAGTAGCCAG-1	-0.004	0.077
	PTEN1_ACTATGGAGACATAGT-1	-0.019	0.211
	PTEN1_ACTATGGGTTGGCCGT-1	-0.006	0.097
	PTEN1_ACTCCCACAGAGAGGG-1	-0.014	0.232
	PTEN1_ACTGCAAGTCTGCATA-1	0.014	0.124
	PTEN1_ACTGTCCGTCAGTCGC-1	-0.012	0.262
	PTEN1_ACTTCCGGTATAATGG-1	-0.006	0.11
	PTEN1_ACTTCCGGTGATAGTA-1	-0.001	0.137
	PTEN1_AGAACAAGTCAGTCCG-1	-0.007	0.113
	PTEN1_AGAAGCGAGCCGTTAT-1	-0.019	0.157
	PTEN1_AGACTCACAAATCGGG-1	-0.004	0.077
	PTEN1_AGACTCAGTGAGAACC-1	-0.001	0.083
	PTEN1_AGAGAATAGGCCACTC-1	-0.006	0.134
	PTEN1_AGATCCATCAGACTGT-1	0.002	0.115
	PTEN1_AGATCGTAGGCACTAG-1	-0.006	0.116
	PTEN1_AGATGCTGTGGACAGT-1	0.007	0.159
	PTEN1_AGCATCATCACCTCTG-1	-0.012	0.139
	PTEN1_AGCCACGTCGTTGTGA-1	-0.02	0.21
	PTEN1_AGCCAGCGTTGTAAAG-1	-0.007	0.183
	PTEN1_AGCGCTGAGTCCGCGT-1	-0.005	0.082
	PTEN1_AGGACGACACATTGTG-1	-0.019	0.073
	PTEN1_AGGACGAGTAGATTGA-1	-0.004	0.126
	PTEN1_AGGACGAGTATGGAGC-1	-0.002	0.107
	PTEN1_AGGACGATCCGTGCGA-1	-0.025	0.172
	PTEN1_AGGCTGCTCGTCGGGT-1	0.063	0.245
	PTEN1_AGGGAGTTCCGTGCGA-1	-0.005	0.235
	PTEN1_AGGGCTCGTAACACCT-1	-0.011	0.269
	PTEN1_AGGGTGATCTGCCTCA-1	-0.008	0.118
	PTEN1_AGGTCTATCGTAGGGA-1	-0.005	0.077
	PTEN1_AGGTTACCACTGGCCA-1	-0.012	0.148
	PTEN1_AGGTTACGTCCTACGG-1	0.003	0.28
	PTEN1_AGTAACCAGTGGTCAG-1	0.005	0.174
	PTEN1_AGTAACCCACATACGT-1	0.004	0.183
	PTEN1_AGTAGCTGTCCTACAA-1	-0.008	0.134
	PTEN1_AGTAGTCTCTGGCCTT-1	-0.005	0.151
	PTEN1_AGTCACAAGCACTAGG-1	0.09	0.197
	PTEN1_AGTCATGAGGATACCG-1	-0.013	0.139
	PTEN1_AGTCTCCCAACAGAGC-1	-0.006	0.141
	PTEN1_AGTCTCCCACTGGCGT-1	-0.01	0.118
	PTEN1_AGTCTCCTCCTGTTGC-1	0.002	0.18
	PTEN1_AGTGACTAGTTGAATG-1	-0.003	0.099
	PTEN1_AGTGATCCACATACGT-1	-0.007	0.113
	PTEN1_AGTGTTGAGGAGCTGT-1	0.036	0.34
	PTEN1_AGTTCCCCAGAATCGG-1	-0.008	0.093
	PTEN1_AGTTCCCCATTGCAAC-1	-0.006	0.142
	PTEN1_ATACCGATCGTACCTC-1	-0.021	0.189
	PTEN1_ATAGAGAAGGCCTGAA-1	-0.015	0.118
	PTEN1_ATAGAGAAGGGAGAAT-1	-0.018	0.119
	PTEN1_ATATCCTAGACTACGG-1	-0.018	0.19
	PTEN1_ATATCCTGTATTGAGA-1	-0.009	0.103
	PTEN1_ATATCCTTCGGTTAGT-1	-0.004	0.136
	PTEN1_ATCACAGTCGGCATCG-1	-0.009	0.091
	PTEN1_ATCACTTCACGCTTAA-1	-0.015	0.173
	PTEN1_ATCCACCCATGGGCAA-1	0.005	0.141
	PTEN1_ATCCTATTCTCGCTCA-1	-0.016	0.154
	PTEN1_ATCGATGGTATGCGGA-1	0.004	0.154
	PTEN1_ATCGGATTCCAGCAAT-1	-0.012	0.129
	PTEN1_ATCGTCCCATCCGGCA-1	-0.002	0.095
	PTEN1_ATCGTGACAGTGCCTG-1	0.007	0.19
	PTEN1_ATCGTGACATACTGAC-1	-0.01	0.121
	PTEN1_ATCTTCAGTTTAGAGA-1	0.052	0.254
	PTEN1_ATGAAAGAGCTATCTG-1	-0.002	0.121
	PTEN1_ATGAGGGGTCGTACAT-1	0.005	0.149
	PTEN1_ATGAGTCAGCGTGTCC-1	-0.005	0.088
	PTEN1_ATGAGTCAGGATTTGA-1	-0.019	0.189
	PTEN1_ATGATCGAGGGTACAC-1	-0.003	0.099
	PTEN1_ATGCCTCCAACGACAG-1	0.018	0.114
	PTEN1_ATGCCTCGTCGTTGGC-1	-0.017	0.125
	PTEN1_ATGCGATTCCGTTGAA-1	-0.013	0.119
	PTEN1_ATGGGAGTCAGCGCGT-1	-0.021	0.124
	PTEN1_ATGTCTTAGATCCTAC-1	-0.048	0.11
	PTEN1_ATGTCTTTCTGCGAGC-1	-0.025	0.125
	PTEN1_ATTCCATAGGCCTGAA-1	-0.001	0.129
	PTEN1_ATTCTACAGAGGTATT-1	-0.012	0.126
	PTEN1_ATTCTTGCAAGTTCCA-1	-0.001	0.104
	PTEN1_ATTCTTGCAGTCACGC-1	0.009	0.123
	PTEN1_ATTGGGTAGTGTTCCA-1	-0.006	0.082
	PTEN1_ATTGGGTCACGAAGAC-1	0.002	0.148
	PTEN1_CAACGGCAGGTGCCTC-1	0.058	0.31
	PTEN1_CAACGGCTCGTCAACA-1	0	0.104
	PTEN1_CAAGAGGGTAGCGTTT-1	-0.005	0.219
	PTEN1_CAAGGGAAGGACGGAG-1	-0.007	0.271
	PTEN1_CAATACGTCTGGAAGG-1	0.042	0.208
	PTEN1_CAATCGATCGGCACTG-1	-0.014	0.084
	PTEN1_CACGAATAGTGGCAGT-1	-0.016	0.158
	PTEN1_CACTAAGGTCCACTTC-1	-0.001	0.099
	PTEN1_CACTGAACACAGCCTG-1	-0.008	0.169
	PTEN1_CAGAGCCGTGTTACTG-1	-0.008	0.123
	PTEN1_CAGAGCCTCCTATGGA-1	-0.006	0.127
	PTEN1_CAGATACAGCTCCACG-1	-0.011	0.149
	PTEN1_CAGATACGTATAGGGC-1	-0.002	0.168
	PTEN1_CAGATACTCCCAGGCA-1	-0.01	0.13
	PTEN1_CAGCAATGTATCGTGT-1	-0.027	0.196
	PTEN1_CAGCCAGTCTAACGGT-1	-0.02	0.196
	PTEN1_CAGCGTGAGCTCCACG-1	0.032	0.333
	PTEN1_CAGGCCAAGCACTAGG-1	-0.007	0.24
	PTEN1_CAGGGCTAGCCACTCG-1	-0.008	0.267
	PTEN1_CAGTTCCAGATTAGCA-1	-0.047	0.113
	PTEN1_CAGTTCCCAACTACGT-1	-0.005	0.15
	PTEN1_CATAAGCGTGCTTATG-1	0.005	0.281
	PTEN1_CATACAGTCCTACACC-1	-0.024	0.227
	PTEN1_CATACTTGTTGGGTTT-1	-0.01	0.196
	PTEN1_CATCCACTCGTACCTC-1	-0.01	0.074
	PTEN1_CATCCGTAGCCGTAAG-1	-0.003	0.12
	PTEN1_CATCGCTGTAAGAACT-1	0.029	0.307
	PTEN1_CATCGTCAGGACTGGT-1	-0.004	0.101
	PTEN1_CATGAGTTCATTCATC-1	-0.011	0.14
	PTEN1_CATGCCTCAAGGTTGG-1	-0.011	0.136
	PTEN1_CATGCCTGTTAGAGAT-1	-0.014	0.119
	PTEN1_CATGCTCAGCGACTTT-1	-0.008	0.073
	PTEN1_CATTCTAGTGCGGTAA-1	-0.048	0.096
	PTEN1_CATTGAGAGACCACGA-1	-0.003	0.108
	PTEN1_CATTTCAGTTGCTGAT-1	-0.02	0.232
	PTEN1_CCAATGATCTCTGAGA-1	-0.006	0.1
	PTEN1_CCAATTTAGGTTCCGC-1	-0.014	0.15
	PTEN1_CCACAAATCCCTTTGG-1	-0.008	0.141
	PTEN1_CCACAAATCGTTCTGC-1	-0.002	0.109
	PTEN1_CCATAAGCAACGGCCT-1	0.018	0.209
	PTEN1_CCCAACTAGGTCTACT-1	0	0.097
	PTEN1_CCCAACTCAGTTTCAG-1	-0.003	0.125
	PTEN1_CCCAACTCATCTGCGG-1	0.001	0.174
	PTEN1_CCCTCAACATAGAAAC-1	0.061	0.272
	PTEN1_CCCTCTCGTGTATTGC-1	-0.001	0.175
	PTEN1_CCCTTAGAGAAGCCTG-1	-0.007	0.122
	PTEN1_CCGATGGTCAGGAGAC-1	-0.01	0.138
	PTEN1_CCGCAAGAGACATAAC-1	-0.006	0.115
	PTEN1_CCGCAAGGTTGGAGGT-1	-0.01	0.133
	PTEN1_CCGGGTATCTGAGGTT-1	-0.007	0.164
	PTEN1_CCGGTAGTCGTCAAAC-1	0.004	0.115
	PTEN1_CCTAACCAGTGCACAG-1	-0.004	0.088
	PTEN1_CCTAAGAAGCGAACTG-1	-0.008	0.141
	PTEN1_CCTATCGAGGGAGGGT-1	-0.015	0.13
	PTEN1_CCTCAGTCATGGTGGA-1	-0.008	0.09
	PTEN1_CCTCATGAGCACGATG-1	-0.018	0.076
	PTEN1_CCTCCAAAGGAGTATT-1	-0.015	0.133
	PTEN1_CCTCCTCCAATACCCA-1	-0.007	0.132
	PTEN1_CCTCCTCGTTAATGAG-1	0.014	0.143
	PTEN1_CCTCCTCTCTGTCTCG-1	-0.006	0.085
	PTEN1_CCTCTAGAGATTACCC-1	-0.01	0.069
	PTEN1_CCTCTAGCACAGTCAT-1	-0.012	0.183
	PTEN1_CCTCTCCAGTCACAGG-1	-0.002	0.087
	PTEN1_CCTGTTGTCGCGTGCA-1	0.005	0.1
	PTEN1_CCTTCAGTCTCGTTTA-1	0.001	0.15
	PTEN1_CGAAGGAAGAGAGGTA-1	-0.008	0.108
	PTEN1_CGAATTGAGGAGAATG-1	0	0.149
	PTEN1_CGAATTGTCAGTCCGG-1	-0.01	0.138
	PTEN1_CGAGGAACAACTCGTA-1	0.002	0.113
	PTEN1_CGAGGAAGTACTTGTG-1	-0.023	0.126
	PTEN1_CGAGTGCGTGACCTGC-1	-0.003	0.1
	PTEN1_CGCAGGTTCAAACCCA-1	0.024	0.2
	PTEN1_CGCATGGTCGCGGTAC-1	-0.006	0.083
	PTEN1_CGCCAGACACCCTATC-1	0.013	0.103
	PTEN1_CGCCAGACACTGCATA-1	-0.024	0.173
	PTEN1_CGCCATTCAGAATGTA-1	-0.007	0.124
	PTEN1_CGGAACCCACTGTGTA-1	-0.001	0.093
	PTEN1_CGGAATTTCTGGAAGG-1	-0.007	0.279
	PTEN1_CGGAGAACACTCCACT-1	-0.008	0.118
	PTEN1_CGGTCAGCACTTGGCG-1	-0.007	0.117
	PTEN1_CGTAAGTAGGAACATT-1	0.041	0.334
	PTEN1_CGTAATGGTGCTCCGA-1	0.041	0.338
	PTEN1_CGTAATGTCTCCGATC-1	0.004	0.124
	PTEN1_CGTCCATAGGGCAAGG-1	-0.005	0.107
	PTEN1_CGTGAATGTGGTCTGC-1	-0.006	0.129
	PTEN1_CGTGATACACAACGAG-1	0	0.148
	PTEN1_CGTGCTTAGACCAAGC-1	-0.01	0.141
	PTEN1_CGTTGGGCAAATCGGG-1	0.047	0.233
	PTEN1_CTAACTTAGGAACGAA-1	0.055	0.247
	PTEN1_CTACATTGTGTCCACG-1	0.006	0.197
	PTEN1_CTACCCAAGTATGATG-1	-0.003	0.12
	PTEN1_CTATCTATCACTTATC-1	-0.001	0.105
	PTEN1_CTCAACCAGGAAGTGA-1	-0.004	0.119
	PTEN1_CTCAATTTCATGCATG-1	-0.004	0.081
	PTEN1_CTCACTGAGATACTGA-1	-0.004	0.11
	PTEN1_CTCACTGCAACTGGTT-1	-0.002	0.104
	PTEN1_CTCACTGGTGCGTGCT-1	0.008	0.171
	PTEN1_CTCAGAAGTCTCAGAT-1	0.003	0.273
	PTEN1_CTCAGGGCAAACTAAG-1	0.019	0.18
	PTEN1_CTCAGGGTCTGGACCG-1	-0.002	0.107
	PTEN1_CTCAGTCAGTGCAGGT-1	-0.014	0.149
	PTEN1_CTCATCGTCTGATTCT-1	-0.007	0.111
	PTEN1_CTCATGCTCTGTCGTC-1	-0.003	0.127
	PTEN1_CTCCCTCAGGTAAGGA-1	-0.014	0.185
	PTEN1_CTCCGATAGACCGTTT-1	-0.008	0.136
	PTEN1_CTCCGATTCCAAGCCG-1	-0.006	0.122
	PTEN1_CTCTGGTTCACCATCC-1	-0.009	0.142
	PTEN1_CTGAGGCAGCTGGTGA-1	-0.014	0.129
	PTEN1_CTGATCCGTTGCAAGG-1	-0.024	0.223
	PTEN1_CTGCAGGGTCTAACTG-1	-0.002	0.112
	PTEN1_CTGCATCAGATACATG-1	0.001	0.096
	PTEN1_CTGCATCAGGTACAGC-1	-0.003	0.119
	PTEN1_CTGCGAGTCCCAGTGG-1	-0.008	0.14
	PTEN1_CTGGACGGTAGGTCAG-1	0.001	0.106
	PTEN1_CTGTGAAAGGGCTAAC-1	-0.004	0.108
	PTEN1_CTTACCGAGCGCCTCA-1	-0.005	0.136
	PTEN1_CTTCCGACAGGCACTC-1	-0.007	0.134
	PTEN1_CTTCTAAGTGTGTACT-1	-0.011	0.132
	PTEN1_CTTCTCTTCGGCCAAC-1	-0.009	0.105
	PTEN1_CTTGAGAGTCGTTTCC-1	-0.01	0.072
	PTEN1_CTTGATTCAGCTGTGC-1	-0.015	0.118
	PTEN1_CTTGATTGTACAGTAA-1	-0.005	0.181
	PTEN1_GAAACCTCACACAGCC-1	0.004	0.164
	PTEN1_GAACGTTCATGAGGGT-1	-0.003	0.107
	PTEN1_GAACTGTAGCATAGGC-1	-0.005	0.12
	PTEN1_GAACTGTAGTGGACGT-1	0.001	0.272
	PTEN1_GAACTGTGTCCCGTGA-1	-0.016	0.193
	PTEN1_GAATCACAGGGTCAAC-1	-0.01	0.124
	PTEN1_GAATCACGTCTCCTGT-1	0	0.132
	PTEN1_GACACGCTCGTAGGAG-1	-0.024	0.214
	PTEN1_GACAGCCCAAGGGTCA-1	0.068	0.325
	PTEN1_GACAGCCGTTCTCCCA-1	-0.02	0.075
	PTEN1_GACCAATCATTGAAAG-1	-0.016	0.121
	PTEN1_GACCAATTCCTGTACC-1	-0.005	0.081
	PTEN1_GACCCTTCAACGACAG-1	0.019	0.171
	PTEN1_GACCGTGCAAGGTCAG-1	-0.025	0.127
	PTEN1_GACCTTCTCTATGCCC-1	-0.004	0.077
	PTEN1_GACTATGAGGGTGGGA-1	-0.002	0.102
	PTEN1_GACTCAAAGTTGTCGT-1	-0.002	0.144
	PTEN1_GACTCTCTCTTGGGCG-1	0.005	0.101
	PTEN1_GACTTCCCAAGGGCAT-1	-0.022	0.186
	PTEN1_GAGACCCCAGCACAGA-1	-0.012	0.243
	PTEN1_GAGACCCCATGACACT-1	0.002	0.258
	PTEN1_GAGACTTAGAAGTGTT-1	0.057	0.207
	PTEN1_GAGACTTAGCACTAGG-1	-0.002	0.238
	PTEN1_GAGACTTAGCTGTCCG-1	-0.024	0.196
	PTEN1_GAGCTGCGTGATATAG-1	0.008	0.132
	PTEN1_GAGTGAGCAAAGGAGA-1	-0.007	0.183
	PTEN1_GATAGCTGTAGTCCTA-1	-0.005	0.117
	PTEN1_GATCAGTGTTCAGCTA-1	-0.007	0.118
	PTEN1_GATCATGCATCCTATT-1	-0.005	0.128
	PTEN1_GATCCCTTCTGCAGCG-1	0.009	0.148
	PTEN1_GATCGTAAGTTTCTTC-1	-0.008	0.155
	PTEN1_GATGTTGTCTGGGTCG-1	0.021	0.264
[truncated: 1,994 more rows]

## Sheet: Figure2a
	Figure 2a
		Cluster_seurat				Cluster	Pten	Pten,Timp1
	PTEN2_AACACACTCCGGACGT-1	Sene_3				Sene_0	15.0407	31.1688
	PTEN2_AACCAACCAGACACAG-1	Sene_3				Sene_1	17.8862	18.1818
	PTEN2_AACGGGAAGGTAGTAT-1	Sene_2				Sene_2	19.5122	9.41558
	PTEN2_AACGGGACAGAACTCT-1	Sene_5				Sene_3	15.0407	10.7143
	PTEN2_AAGCATCGTCCTGGTG-1	Sene_1				Sene_4	12.1951	10.5519
	PTEN2_AAGGTAACATTACTCT-1	Sene_0				Sene_5	9.34959	10.8766
	PTEN2_AATCACGCACAGCCTG-1	Sene_3				Sene_6	4.87805	4.87013
	PTEN2_AATGCCAAGTAGGCCA-1	Sene_4				Sene_7	6.09756	4.22078
	PTEN2_AATGCCACAACAGTGG-1	Sene_1
	PTEN2_ACCAACACACGGGTAA-1	Sene_1
	PTEN2_ACCATTTAGTCATGCT-1	Sene_5
	PTEN2_ACCCAAAAGCTCGTGC-1	Sene_5
	PTEN2_ACGTACATCCAATGCA-1	Sene_6
	PTEN2_ACTATGGTCCGCAAAT-1	Sene_2
	PTEN2_ACTTTGTCATGGGCAA-1	Sene_4
	PTEN2_AGACAGGCAGAACATA-1	Sene_4
	PTEN2_AGCTCAAGTGTTAGCT-1	Sene_4
	PTEN2_AGGATCTAGGTCGTGA-1	Sene_6
	PTEN2_AGTAACCAGTGAGTTA-1	Sene_7
	PTEN2_AGTACTGTCCCTTGTG-1	Sene_2
	PTEN2_AGTACTGTCTCTGACC-1	Sene_4
	PTEN2_AGTGATCAGCGGACAT-1	Sene_3
	PTEN2_ATCGCCTTCGTGCATA-1	Sene_5
	PTEN2_ATCTTCAAGACGGTCA-1	Sene_2
	PTEN2_ATGGGAGCATGAGAAT-1	Sene_3
	PTEN2_ATTCCATAGACTTCGT-1	Sene_2
	PTEN2_ATTTCACTCTGCCCTA-1	Sene_1
	PTEN2_CAAGGGATCTCGCTTG-1	Sene_2
	PTEN2_CACGAATTCACGACTA-1	Sene_2
	PTEN2_CACGGGTTCCACAGCG-1	Sene_1
	PTEN2_CACTTCGCACTTTAGG-1	Sene_1
	PTEN2_CAGCAGCTCCCGAAAT-1	Sene_5
	PTEN2_CAGGGCTCATCCGCGA-1	Sene_2
	PTEN2_CAGGTATAGAGTACCG-1	Sene_3
	PTEN2_CATCCACGTCCAGTTA-1	Sene_3
	PTEN2_CATGCCTGTTTGATCG-1	Sene_0
	PTEN2_CATGCTCCAAATAGCA-1	Sene_2
	PTEN2_CCATCACGTCACTCGG-1	Sene_4
	PTEN2_CCCATTGGTATTTCGG-1	Sene_1
	PTEN2_CCCTCAATCCAAGCCG-1	Sene_1
	PTEN2_CCGATCTGTGTGAGCA-1	Sene_3
	PTEN2_CCTACGTCATGACTCA-1	Sene_2
	PTEN2_CCTATCGAGTAGAGTT-1	Sene_5
	PTEN2_CCTGCATCAGTTAAAG-1	Sene_2
	PTEN2_CCTGTTGGTCAGGTGA-1	Sene_4
	PTEN2_CCTTTGGTCCATCGTC-1	Sene_1
	PTEN2_CGAGTGCAGAGTCGAC-1	Sene_2
	PTEN2_CGGAGAAGTAATACCC-1	Sene_4
	PTEN2_CGGGTCAAGGTAACTA-1	Sene_5
	PTEN2_CGTAAGTCATCCGAGC-1	Sene_1
	PTEN2_CTAACTTAGGCCCGTT-1	Sene_2
	PTEN2_CTCAATTGTCCTATAG-1	Sene_2
	PTEN2_CTCAGGGCAACACTAC-1	Sene_4
	PTEN2_CTGATCCCAGTTAGAA-1	Sene_2
	PTEN2_CTGCAGGCACTGCATA-1	Sene_4
	PTEN2_CTGTCGTCAAATTGGA-1	Sene_2
	PTEN2_CTGTCGTTCAAAGGTA-1	Sene_1
	PTEN2_CTTACCGCATCTAGAC-1	Sene_1
	PTEN2_CTTAGGAGTCTCGGAC-1	Sene_2
	PTEN2_CTTCAATAGAAGCTCG-1	Sene_1
	PTEN2_CTTTCGGTCGGTAACT-1	Sene_0
	PTEN2_GACTGATAGGTGCTAG-1	Sene_6
	PTEN2_GAGTGTTCAAACTAGA-1	Sene_7
	PTEN2_GATCATGGTCCAGCAC-1	Sene_0
	PTEN2_GATCATGTCACGACTA-1	Sene_4
	PTEN2_GATTTCTAGAAGCCAC-1	Sene_5
	PTEN2_GCACGGTCATGAGTAA-1	Sene_6
	PTEN2_GCACGTGCATGGAGAC-1	Sene_4
	PTEN2_GCACTAACATTCCTAT-1	Sene_4
	PTEN2_GCCGTGACATGACGAG-1	Sene_7
	PTEN2_GCTCAAAGTACACGTT-1	Sene_5
	PTEN2_GCTGGGTAGTGATTCC-1	Sene_0
	PTEN2_GCTTTCGTCCGTGACG-1	Sene_2
	PTEN2_GGAGAACCAACGATTC-1	Sene_4
	PTEN2_GGAGGTACAATGTGGG-1	Sene_4
	PTEN2_GGGACAATCTTTCTAG-1	Sene_4
	PTEN2_GGGAGATAGAGTCCGA-1	Sene_3
	PTEN2_GGGTGAAGTTTACGTG-1	Sene_7
	PTEN2_GTAATGCCAGTCGGAA-1	Sene_6
	PTEN2_GTCACTCGTAGTCGTT-1	Sene_0
	PTEN2_GTCATCCTCCACGTGG-1	Sene_1
	PTEN2_GTCTGTCCACGCGGTT-1	Sene_4
	PTEN2_GTGAGTTCAATTGCAC-1	Sene_0
	PTEN2_GTTACAGTCGAGAGCA-1	Sene_4
	PTEN2_TAATCTCGTTGGTAGG-1	Sene_5
	PTEN2_TAGAGTCGTACGTTCA-1	Sene_5
	PTEN2_TAGGGTTCACAGCCAC-1	Sene_2
	PTEN2_TCAATTCTCGTAACAC-1	Sene_2
	PTEN2_TCACTATGTAGGAAAG-1	Sene_0
	PTEN2_TCATACTAGAACAGGA-1	Sene_2
	PTEN2_TCATATCAGGTAGTAT-1	Sene_4
	PTEN2_TCATGTTTCTCAATCT-1	Sene_2
	PTEN2_TCCATCGAGTGCCGAA-1	Sene_2
	PTEN2_TCCCACAAGCCTCCAG-1	Sene_2
	PTEN2_TCCGATCAGATGGCGT-1	Sene_3
	PTEN2_TCCGATCCAACTCATG-1	Sene_3
	PTEN2_TCCTCCCCAGGTTCGC-1	Sene_3
	PTEN2_TCCTCTTAGATGGGCT-1	Sene_3
	PTEN2_TCGTGCTGTCAAATCC-1	Sene_0
	PTEN2_TCTCTGGGTGGGATTG-1	Sene_1
	PTEN2_TCTGTCGTCCGACATA-1	Sene_4
	PTEN2_TGACAGTAGCACACAG-1	Sene_2
	PTEN2_TGATCTTAGGTCACCC-1	Sene_7
	PTEN2_TGGCGTGTCAACGCTA-1	Sene_7
	PTEN2_TGGTAGTGTACTCGAT-1	Sene_7
	PTEN2_TGTGATGTCTTTCTAG-1	Sene_1
	PTEN2_TTCACCGCATGGAGAC-1	Sene_0
	PTEN2_TTCCACGCAGGGAATC-1	Sene_5
	PTEN2_TTCCTAACAAGAATAC-1	Sene_1
	PTEN2_TTGAGTGAGCCTGAAG-1	Sene_0
	PTEN2_TTGCGTCAGCGGATCA-1	Sene_4
	PTEN2_TTGCGTCCAGAGTAAT-1	Sene_5
	PTEN2_TTGGGATGTCGGTACC-1	Sene_4
	PTEN2_TTTAGTCAGCGAACTG-1	Sene_1
	PTEN2_TTTCAGTGTGCCCTTT-1	Sene_7
	PTEN2_TTTCAGTTCTTCGGTC-1	Sene_5
	PTEN2_TTTCATGTCAGCTCTC-1	Sene_3
	PTEN2_TTTGGTTGTGTAGTGG-1	Sene_1
	PTEN1_AAACGCTTCTTCGTAT-1	Sene_7
	PTEN1_AAAGTGACAAATGGTA-1	Sene_0
	PTEN1_AAGTACCGTACAGTTC-1	Sene_5
	PTEN1_AATCGACAGTGCTACT-1	Sene_3
	PTEN1_ACCCTTGGTCTTCAAG-1	Sene_4
	PTEN1_ACGGGTCCACAATCTG-1	Sene_3
	PTEN1_ACGTTCCTCTCTCCGA-1	Sene_2
	PTEN1_ACTGATGGTGTCCACG-1	Sene_7
	PTEN1_AGACAAACAGTAACCT-1	Sene_1
	PTEN1_AGAGAATGTGTTCGTA-1	Sene_3
	PTEN1_AGATCGTCACCGCTGA-1	Sene_6
	PTEN1_AGATGCTGTCCGTACG-1	Sene_1
	PTEN1_AGCATCACAAGTTTGC-1	Sene_7
	PTEN1_AGCGCTGGTATCTCTT-1	Sene_6
	PTEN1_AGCTACATCGCAGTTA-1	Sene_3
	PTEN1_AGGGTCCGTGCAATAA-1	Sene_1
	PTEN1_AGGGTTTGTCGCTTAA-1	Sene_6
	PTEN1_AGGTGTTGTCTAATCG-1	Sene_2
	PTEN1_AGTACTGAGTCATACC-1	Sene_4
	PTEN1_AGTCACAAGCATCTTG-1	Sene_7
	PTEN1_AGTCATGAGCGTATGG-1	Sene_5
	PTEN1_AGTCTCCGTATTGCCA-1	Sene_0
	PTEN1_AGTCTCCTCGAGCACC-1	Sene_3
	PTEN1_AGTGACTCACTGAATC-1	Sene_5
	PTEN1_ATATCCTAGATCGACG-1	Sene_1
	PTEN1_ATCGTAGAGTTCCTGA-1	Sene_5
	PTEN1_ATCGTAGGTACAAACA-1	Sene_1
	PTEN1_ATCGTGAAGCGAAACC-1	Sene_1
	PTEN1_ATCGTGAAGCTGGCTC-1	Sene_0
	PTEN1_ATGATCGTCACATTGG-1	Sene_0
	PTEN1_ATGTCTTGTGAAGCTG-1	Sene_3
	PTEN1_ATTACTCTCCTCTAGC-1	Sene_3
	PTEN1_ATTTCACTCGCTACGG-1	Sene_6
	PTEN1_CAAGGGAAGAGAGAAC-1	Sene_0
	PTEN1_CAGGGCTTCTAGAGCT-1	Sene_4
	PTEN1_CAGTGCGAGCGGTATG-1	Sene_1
	PTEN1_CATAAGCCACAATGCT-1	Sene_1
	PTEN1_CATCGTCAGCAGCCTC-1	Sene_2
	PTEN1_CATTCCGGTATCCCAA-1	Sene_2
	PTEN1_CATTCTAAGAGATGCC-1	Sene_2
	PTEN1_CATTTCAGTCTGTCCT-1	Sene_0
	PTEN1_CCACAAAGTCGAGTTT-1	Sene_0
	PTEN1_CCCAACTAGCAACAGC-1	Sene_6
	PTEN1_CCCGGAAGTATCCTCC-1	Sene_4
	PTEN1_CGGAGAAGTCGGTACC-1	Sene_2
	PTEN1_CGTGAATGTTCGGCGT-1	Sene_3
	PTEN1_CGTGATAAGGTGATAT-1	Sene_1
	PTEN1_CTCAGTCTCCATATGG-1	Sene_2
	PTEN1_CTCATCGCATCTAGAC-1	Sene_3
	PTEN1_CTCCATGGTCTTGTCC-1	Sene_0
	PTEN1_CTCTCAGCAACACGAG-1	Sene_0
	PTEN1_CTGCTCATCAAGCCAT-1	Sene_1
	PTEN1_CTGGACGGTCGAATGG-1	Sene_0
	PTEN1_CTGTATTTCACTCTTA-1	Sene_0
	PTEN1_CTGTCGTAGACTGAGC-1	Sene_2
	PTEN1_CTGTCGTAGTAAGCAT-1	Sene_3
	PTEN1_CTTACCGTCCACGTCT-1	Sene_3
	PTEN1_CTTCGGTCACAGTACT-1	Sene_1
	PTEN1_CTTGAGAAGATTGCGG-1	Sene_3
	PTEN1_CTTGAGATCTTCACGC-1	Sene_0
	PTEN1_GACGCTGAGCCTGTCG-1	Sene_3
	PTEN1_GACTCTCGTTCAGCGC-1	Sene_5
	PTEN1_GACTTCCAGATGACAT-1	Sene_5
	PTEN1_GAGCCTGTCATGTCAG-1	Sene_2
	PTEN1_GATCAGTTCGTTCCTG-1	Sene_1
	PTEN1_GATGAGGGTCTGTGGC-1	Sene_2
	PTEN1_GCAACATTCTGGGAGA-1	Sene_3
	PTEN1_GCACGGTGTCTAACGT-1	Sene_2
	PTEN1_GCACGGTTCACATCAG-1	Sene_4
	PTEN1_GCACGTGAGAAGGCTC-1	Sene_2
	PTEN1_GCACGTGGTAGTCGTT-1	Sene_1
	PTEN1_GCACTAATCATTGCCC-1	Sene_1
	PTEN1_GCCAGTGCATCCTTGC-1	Sene_0
	PTEN1_GCCCGAATCGCGCTGA-1	Sene_0
	PTEN1_GCCGATGGTTGGCTAT-1	Sene_3
	PTEN1_GCTCAAACACTTGGGC-1	Sene_1
	PTEN1_GGACGTCGTGTTTACG-1	Sene_2
	PTEN1_GGATCTATCATAAGGA-1	Sene_1
	PTEN1_GGGAGTAAGCTACTAC-1	Sene_0
	PTEN1_GGGCTACTCTCCCATG-1	Sene_5
	PTEN1_GGTGGCTCATACCAGT-1	Sene_3
	PTEN1_GTAATCGTCGTGGCGT-1	Sene_2
	PTEN1_GTAATGCCATGGTACT-1	Sene_1
	PTEN1_GTACAGTGTACAGTCT-1	Sene_3
	PTEN1_GTAGAGGGTATCCCAA-1	Sene_2
	PTEN1_GTCTAGAGTGTGTGTT-1	Sene_0
	PTEN1_GTGAGCCCACCCTGAG-1	Sene_7
	PTEN1_GTGAGTTGTTCTTGTT-1	Sene_6
	PTEN1_GTTACGATCAAGCCGC-1	Sene_2
	PTEN1_GTTCCGTAGTTCGCAT-1	Sene_0
	PTEN1_GTTGTGAGTGACTGTT-1	Sene_3
	PTEN1_TACCCACAGGCCCACT-1	Sene_2
	PTEN1_TACGTCCCAGGGAATC-1	Sene_5
	PTEN1_TAGACCAGTTCACCGG-1	Sene_2
	PTEN1_TAGACTGAGATAGCAT-1	Sene_7
	PTEN1_TAGGTTGCAGTAGGAC-1	Sene_4
	PTEN1_TATCCTATCGTTCCCA-1	Sene_1
	PTEN1_TCAGGTAGTAGCGTAG-1	Sene_2
	PTEN1_TCATTGTAGCATGATA-1	Sene_2
	PTEN1_TCCATGCAGCGACTGA-1	Sene_1
	PTEN1_TCCGATCAGCGGTAGT-1	Sene_0
	PTEN1_TCGTAGACATCGCTGG-1	Sene_7
	PTEN1_TCTAACTGTTACGGAG-1	Sene_0
	PTEN1_TCTCCGAAGTTGGAAT-1	Sene_4
	PTEN1_TCTGGCTGTATCTCGA-1	Sene_2
	PTEN1_TCTTTGAAGCCTGAAG-1	Sene_3
	PTEN1_TGAATGCCAGCAGTTT-1	Sene_0
	PTEN1_TGATTTCCATCCTTCG-1	Sene_1
	PTEN1_TGCGGCAAGGGATCTG-1	Sene_0
	PTEN1_TGGATCAGTAGGAGGG-1	Sene_0
	PTEN1_TGGATGTAGGAGGGTG-1	Sene_0
	PTEN1_TGGTAGTAGCAAGTGC-1	Sene_0
	PTEN1_TGGTAGTGTGAGATAT-1	Sene_3
	PTEN1_TGTAGACGTAGATTAG-1	Sene_1
	PTEN1_TGTTCATAGAACCCGA-1	Sene_3
	PTEN1_TGTTCATCACAGCTGC-1	Sene_5
	PTEN1_TTAGTCTAGTGAGTGC-1	Sene_6
	PTEN1_TTATTGCGTGCGTTTA-1	Sene_1
	PTEN1_TTCACCGTCAATCTTC-1	Sene_1
	PTEN1_TTCACGCGTTTACCAG-1	Sene_1
	PTEN1_TTCAGGAAGATGTTAG-1	Sene_3
	PTEN1_TTCATTGTCTTACGGA-1	Sene_3
	PTEN1_TTCTAGTAGCTCCCTT-1	Sene_2
	PTEN1_TTGGGCGCACGGTGAA-1	Sene_2
	PTEN1_TTTACGTGTACAACGG-1	Sene_1
	PTEN1_TTTACGTTCGTGGGTC-1	Sene_0
	PTEN1_TTTACTGGTGAGTAAT-1	Sene_4
	PTEN1_TTTATGCTCTCTGCCA-1	Sene_0
	TIMP2_AAAGAACGTAGATTGA-1	Sene_3
	TIMP2_AACAAAGGTGCATACT-1	Sene_0
	TIMP2_AACAGGGCATTGCCGG-1	Sene_3
	TIMP2_AACCAACGTAAGACCG-1	Sene_5
	TIMP2_AAGAACAGTGAGACCA-1	Sene_1
	TIMP2_AAGACTCGTTCCGCAG-1	Sene_3
	TIMP2_AAGCGAGAGTCATGAA-1	Sene_0
	TIMP2_AAGGAATGTTATTCTC-1	Sene_3
	TIMP2_AAGGAATTCACGAACT-1	Sene_4
	TIMP2_AAGGTAAAGCAATTCC-1	Sene_4
	TIMP2_AAGTTCGTCCGTAATG-1	Sene_0
	TIMP2_ACACCAACACTGCATA-1	Sene_0
	TIMP2_ACAGCCGTCAATCGGT-1	Sene_1
	TIMP2_ACAGCCGTCTCTATAC-1	Sene_2
	TIMP2_ACATCGAGTTCAGGTT-1	Sene_3
	TIMP2_ACATGCAAGAGTTCGG-1	Sene_2
	TIMP2_ACCAAACCAACTACGT-1	Sene_1
	TIMP2_ACCCAAAAGGCCCGTT-1	Sene_2
	TIMP2_ACGATGTCAACCGCCA-1	Sene_3
	TIMP2_ACGGGTCTCAAACTGC-1	Sene_2
	TIMP2_ACTATTCGTCAACGCC-1	Sene_6
	TIMP2_ACTTAGGCACTGTTCC-1	Sene_3
	TIMP2_ACTTCGCGTAGCTGAG-1	Sene_3
	TIMP2_AGAACCTTCTCTATAC-1	Sene_0
	TIMP2_AGAAGCGAGTATTAGG-1	Sene_2
	TIMP2_AGACACTTCATCAGTG-1	Sene_1
	TIMP2_AGATGCTTCAAGATAG-1	Sene_3
	TIMP2_AGCCACGGTTGTGTTG-1	Sene_2
	TIMP2_AGCGATTGTTATAGCC-1	Sene_4
	TIMP2_AGCGCCATCCAGTACA-1	Sene_4
	TIMP2_AGCGTATAGAGTACCG-1	Sene_0
	TIMP2_AGCTCAAAGAAGAGCA-1	Sene_4
	TIMP2_AGGAAATAGGTACCTT-1	Sene_6
	TIMP2_AGGAAATCAGCTCGGT-1	Sene_6
	TIMP2_AGGAATATCATAGACC-1	Sene_2
	TIMP2_AGGCATTTCACGACTA-1	Sene_4
	TIMP2_AGGGTTTGTAGTTACC-1	Sene_1
	TIMP2_AGGTCATTCGATACTG-1	Sene_4
	TIMP2_AGTAGCTGTTTCAGAC-1	Sene_5
	TIMP2_AGTGACTTCCGTGTAA-1	Sene_3
	TIMP2_ATACCTTCATCACCAA-1	Sene_0
	TIMP2_ATACTTCTCAGATTGC-1	Sene_6
	TIMP2_ATCACTTCAAGTCATC-1	Sene_3
	TIMP2_ATCATTCCAGACGATG-1	Sene_0
	TIMP2_ATCCATTGTCCTACAA-1	Sene_2
	TIMP2_ATCGGCGCACGTCATA-1	Sene_0
	TIMP2_ATCGTCCCAGGAGACT-1	Sene_3
	TIMP2_ATCGTCCTCAGGAACG-1	Sene_4
	TIMP2_ATCTCTACACTTCAAG-1	Sene_1
	TIMP2_ATCTCTATCATGTCTT-1	Sene_0
	TIMP2_ATCTTCATCGCCACTT-1	Sene_6
	TIMP2_ATGCATGTCAGGAAGC-1	Sene_3
	TIMP2_ATGCGATAGCAGGTCA-1	Sene_4
	TIMP2_ATGCGATCATTCAGCA-1	Sene_4
	TIMP2_ATGGGAGCAAGTCCAT-1	Sene_7
	TIMP2_ATGGTTGAGGACGCTA-1	Sene_2
	TIMP2_ATGGTTGTCGAAGGAC-1	Sene_3
	TIMP2_ATTCAGGCAAATTGCC-1	Sene_7
	TIMP2_ATTCCATTCTGAGAGG-1	Sene_2
	TIMP2_ATTCCTACAGCGGTCT-1	Sene_1
	TIMP2_CAAAGAACACTCCGGA-1	Sene_5
	TIMP2_CAACCAATCGTGGGTC-1	Sene_0
	TIMP2_CAACCTCAGTCCCAAT-1	Sene_0
	TIMP2_CAACGGCAGCGACATG-1	Sene_1
	TIMP2_CAAGAGGTCCGTAGGC-1	Sene_0
	TIMP2_CAAGGGACATTGACAC-1	Sene_0
	TIMP2_CAATTTCCAACGTTAC-1	Sene_4
	TIMP2_CACACAAGTGTCCAAT-1	Sene_3
	TIMP2_CACAGATGTTGTCTAG-1	Sene_3
	TIMP2_CACCGTTCAGGCATTT-1	Sene_1
	TIMP2_CACGAATTCCACGTCT-1	Sene_3
	TIMP2_CACTGAAGTGCTCCGA-1	Sene_5
	TIMP2_CACTGGGTCAACGCTA-1	Sene_5
	TIMP2_CAGGCCAAGCGCTGCT-1	Sene_0
	TIMP2_CAGTTCCCAGCTACCG-1	Sene_0
	TIMP2_CATGAGTAGTCCTGTA-1	Sene_4
	TIMP2_CATGCTCCACGGGCTT-1	Sene_6
	TIMP2_CATGCTCGTCTTCTAT-1	Sene_3
	TIMP2_CATTTCAGTAACTTCG-1	Sene_0
	TIMP2_CCAAGCGGTAACTAAG-1	Sene_0
	TIMP2_CCAAGCGGTGACTATC-1	Sene_4
	TIMP2_CCAATTTAGGAACATT-1	Sene_4
	TIMP2_CCACAAAGTAAGCTCT-1	Sene_5
	TIMP2_CCACAAAGTCTAGGTT-1	Sene_4
	TIMP2_CCCTTAGAGTTGCGAG-1	Sene_2
	TIMP2_CCGATCTAGTCGTCTA-1	Sene_5
	TIMP2_CCGATCTAGTTAGTGA-1	Sene_2
	TIMP2_CCGCAAGGTCTCGCGA-1	Sene_1
	TIMP2_CCGGACAAGGAAGAAC-1	Sene_6
	TIMP2_CCGGTGATCTGATTCT-1	Sene_2
	TIMP2_CCTAAGAGTCTTTCAT-1	Sene_3
	TIMP2_CCTATCGAGGGCAGAG-1	Sene_2
	TIMP2_CCTCACACAGACACCC-1	Sene_6
	TIMP2_CCTCTAGCATTCGGGC-1	Sene_0
	TIMP2_CCTGCATAGGCCCAAA-1	Sene_2
	TIMP2_CCTGTTGAGGCATCGA-1	Sene_3
	TIMP2_CCTTGTGAGCTTGTTG-1	Sene_0
	TIMP2_CGAATTGGTAATTGGA-1	Sene_4
	TIMP2_CGAGAAGTCCCGATCT-1	Sene_2
	TIMP2_CGATGCGGTGATTCTG-1	Sene_3
	TIMP2_CGCATAAAGTCTAGAA-1	Sene_1
	TIMP2_CGCATGGAGTAGTCCT-1	Sene_6
	TIMP2_CGGAACCCAATCGCAT-1	Sene_1
	TIMP2_CGTAAGTGTCACCTTC-1	Sene_4
	TIMP2_CGTAATGGTCGTACAT-1	Sene_0
	TIMP2_CGTTCTGCAAGGAGTC-1	Sene_0
	TIMP2_CTAACCCCACTTGTCC-1	Sene_5
	TIMP2_CTACAGATCCTTCTGG-1	Sene_4
	TIMP2_CTAGGTAGTCGACTGC-1	Sene_4
	TIMP2_CTATAGGGTGTAAACA-1	Sene_1
	TIMP2_CTATCCGGTGCTGTCG-1	Sene_0
	TIMP2_CTATCTATCTGGGAGA-1	Sene_4
	TIMP2_CTCAACCGTGCGAGTA-1	Sene_1
	TIMP2_CTCAAGACAAGACGAC-1	Sene_0
	TIMP2_CTCAGAAAGTCATGCT-1	Sene_0
	TIMP2_CTCCAACAGTTGTAAG-1	Sene_3
	TIMP2_CTCCAACGTATTCCTT-1	Sene_4
	TIMP2_CTCTCAGGTTTACGAC-1	Sene_1
	TIMP2_CTCTGGTCACCAGCGT-1	Sene_1
	TIMP2_CTGAATGAGAGCCTGA-1	Sene_6
	TIMP2_CTGCCATAGTTACGGG-1	Sene_3
	TIMP2_CTGGACGGTATCGTTG-1	Sene_3
	TIMP2_CTGTCGTCACACGGAA-1	Sene_1
	TIMP2_CTTCAATTCAGTCTTT-1	Sene_3
	TIMP2_GAAATGAAGATGATTG-1	Sene_4
	TIMP2_GAACTGTCATGACTGT-1	Sene_0
	TIMP2_GAAGGGTAGGCAGTCA-1	Sene_7
	TIMP2_GACTGATGTGGAGAAA-1	Sene_1
	TIMP2_GACTGATTCGTCAGAT-1	Sene_0
	TIMP2_GAGACCCTCAACTACG-1	Sene_0
	TIMP2_GAGAGGTAGAGATCGC-1	Sene_3
	TIMP2_GAGATGGGTCCTGTTC-1	Sene_6
	TIMP2_GAGCTGCGTTTACCTT-1	Sene_5
	TIMP2_GAGTGTTTCCTGTTGC-1	Sene_1
	TIMP2_GATGAGGTCGCATGAT-1	Sene_3
	TIMP2_GCACGGTAGTAGGTTA-1	Sene_4
	TIMP2_GCACGTGGTGGCTCTG-1	Sene_1
	TIMP2_GCACTAAGTCTTCCGT-1	Sene_4
	TIMP2_GCAGGCTGTAACATCC-1	Sene_0
	TIMP2_GCATCTCCAATGTCAC-1	Sene_1
	TIMP2_GCCAGCATCATTTACC-1	Sene_7
	TIMP2_GCCATGGAGTACCATC-1	Sene_2
	TIMP2_GCCATGGGTGACTCGC-1	Sene_3
	TIMP2_GCCATTCAGAGGGTCT-1	Sene_6
	TIMP2_GCGATCGAGAGGTGCT-1	Sene_2
	TIMP2_GCTACAAAGCGAGGAG-1	Sene_4
	TIMP2_GCTGGGTGTCTAGGCC-1	Sene_0
	TIMP2_GGAAGTGCATCTCATT-1	Sene_4
	TIMP2_GGATGTTTCGACCAAT-1	Sene_6
	TIMP2_GGCTTTCAGGCTGTAG-1	Sene_0
	TIMP2_GGGTTATCATGTCAGT-1	Sene_7
	TIMP2_GGTAGAGAGCATCAGG-1	Sene_0
	TIMP2_GTAGCTAAGTACTGTC-1	Sene_3
	TIMP2_GTCACTCGTATGTCTG-1	Sene_0
	TIMP2_GTCGCGAAGCAAATGT-1	Sene_0
	TIMP2_GTCTAGAAGGGACCAT-1	Sene_3
	TIMP2_GTGAGGAAGTGGCGAT-1	Sene_4
	TIMP2_GTGATGTGTAGCACAG-1	Sene_0
	TIMP2_GTGCAGCAGAGCTGCA-1	Sene_0
	TIMP2_GTGCAGCCAGACGGAT-1	Sene_5
	TIMP2_GTGCTGGTCGGTAGGA-1	Sene_1
	TIMP2_GTGGGAACATAGATCC-1	Sene_1
	TIMP2_GTGGGAAGTATAATGG-1	Sene_2
	TIMP2_GTGTGGCCACCAGCCA-1	Sene_4
	TIMP2_GTGTGGCGTCAAGCGA-1	Sene_6
	TIMP2_GTTACGATCCCTCTTT-1	Sene_0
	TIMP2_GTTCTATCACATATCG-1	Sene_7
	TIMP2_TAATTCCTCCCAACTC-1	Sene_5
	TIMP2_TACAGGTGTCGTATGT-1	Sene_3
	TIMP2_TACCCGTAGCGTCAGA-1	Sene_2
	TIMP2_TACCGAAGTGAGATTA-1	Sene_2
	TIMP2_TAGATCGAGACCTCCG-1	Sene_4
	TIMP2_TAGGGTTGTCACAATC-1	Sene_1
	TIMP2_TAGGTTGCATCTAGAC-1	Sene_1
	TIMP2_TATATCCGTAAGCGGT-1	Sene_1
	TIMP2_TATCCTATCCAAATGC-1	Sene_6
	TIMP2_TATCTTGTCACACGAT-1	Sene_5
	TIMP2_TATCTTGTCTGAGATC-1	Sene_3
	TIMP2_TATTGCTCAACGTATC-1	Sene_0
	TIMP2_TCAAGACGTCCCGCAA-1	Sene_0
	TIMP2_TCACTATTCCAAGCAT-1	Sene_0
	TIMP2_TCAGTCCCAACTTGGT-1	Sene_6
	TIMP2_TCATCATAGCCTCGTG-1	Sene_5
	TIMP2_TCATCCGCAAATAAGC-1	Sene_5
	TIMP2_TCATTACAGAGAATCT-1	Sene_1
	TIMP2_TCATTTGCACCGTGCA-1	Sene_1
	TIMP2_TCATTTGGTCTGTCAA-1	Sene_0
	TIMP2_TCCTCTTAGCGCACAA-1	Sene_4
	TIMP2_TCGAACAAGAGGCGGA-1	Sene_4
	TIMP2_TCGCACTGTGGTTTAC-1	Sene_4
	TIMP2_TCGCTCACACGAGGTA-1	Sene_2
	TIMP2_TCGGGCACATGAGATA-1	Sene_1
	TIMP2_TCGGGTGCAAAGACGC-1	Sene_2
	TIMP2_TCGGGTGTCGGCTATA-1	Sene_2
	TIMP2_TCTACCGAGCACGTCC-1	Sene_4
	TIMP2_TCTATCACACAAGCAG-1	Sene_4
	TIMP2_TCTGCCAAGGAGCTGT-1	Sene_6
	TIMP2_TGAACGTAGTTGAATG-1	Sene_2
	TIMP2_TGAACGTTCGCCGTGA-1	Sene_2
	TIMP2_TGAATCGAGGGACACT-1	Sene_4
	TIMP2_TGAATGCCAACATACC-1	Sene_3
	TIMP2_TGACAGTAGAGCAGAA-1	Sene_2
	TIMP2_TGACAGTAGAGGTATT-1	Sene_7
	TIMP2_TGACAGTGTGAATGTA-1	Sene_1
	TIMP2_TGAGCGCGTAGTGTGG-1	Sene_4
	TIMP2_TGAGGGATCGGCATCG-1	Sene_2
	TIMP2_TGATGCATCCATAAGC-1	Sene_5
	TIMP2_TGCAGGCGTAGATCCT-1	Sene_3
	TIMP2_TGCAGTAAGGCACAAC-1	Sene_0
	TIMP2_TGCATCCCATGGACAG-1	Sene_0
	TIMP2_TGCGATATCATGAGTC-1	Sene_7
	TIMP2_TGCTCGTTCATTATCC-1	Sene_1
	TIMP2_TGCTTGCTCGGCGATC-1	Sene_3
	TIMP2_TGGTACAGTAGGACTG-1	Sene_4
	TIMP2_TGTAACGGTGGATTTC-1	Sene_0
	TIMP2_TGTAGACAGTCTTGGT-1	Sene_4
	TIMP2_TGTCCCAAGCAGCCCT-1	Sene_3
	TIMP2_TGTGATGAGTGTTGTC-1	Sene_0
	TIMP2_TGTTCATGTTGGAGAC-1	Sene_3
	TIMP2_TGTTCATTCGACGCTG-1	Sene_5
	TIMP2_TTACTGTGTGTACATC-1	Sene_0
	TIMP2_TTCAATCGTTATGTGC-1	Sene_4
	TIMP2_TTCATGTGTCTACATG-1	Sene_4
	TIMP2_TTCCGGTTCCGAGATT-1	Sene_0
	TIMP2_TTCTAACGTGCCCAGT-1	Sene_0
	TIMP2_TTGACCCTCTGCATAG-1	Sene_7
	TIMP2_TTTGGTTGTATCCTTT-1	Sene_4
	TIMP2_TTTGGTTGTCGATTAC-1	Sene_2
	TIMP2_TTTGTTGCAGTTCCAA-1	Sene_3
	TIMP1_AAATGGATCACGAGGA-1	Sene_0
	TIMP1_AACAAAGAGCGAGTCA-1	Sene_3
	TIMP1_AACCAACCATTGCCGG-1	Sene_6
	TIMP1_AAGCGAGTCTCTCTAA-1	Sene_0
	TIMP1_AAGTCGTGTGGCAACA-1	Sene_0
	TIMP1_AAGTTCGTCCCAGCGA-1	Sene_7
	TIMP1_AATCGACGTGAGCAGT-1	Sene_5
	TIMP1_AATGACCCACAACGTT-1	Sene_5
	TIMP1_AATGACCCAGCTACCG-1	Sene_0
	TIMP1_AATGGAATCAAAGAAC-1	Sene_0
	TIMP1_ACAAAGACATTCAGCA-1	Sene_0
	TIMP1_ACAAAGAGTGCAACAG-1	Sene_3
	TIMP1_ACAACCAAGCAGTACG-1	Sene_1
	TIMP1_ACAAGCTAGTCACTCA-1	Sene_3
	TIMP1_ACACTGATCATTTCGT-1	Sene_5
	TIMP1_ACATCCCTCTGTGTGA-1	Sene_0
	TIMP1_ACATGCAAGAAGGGAT-1	Sene_0
	TIMP1_ACATTTCAGTTACGTC-1	Sene_5
	TIMP1_ACCATTTGTTGTCATG-1	Sene_0
	TIMP1_ACCCAAAGTTCTGAGT-1	Sene_6
	TIMP1_ACCCTTGCAGGTGTTT-1	Sene_1
	TIMP1_ACGATCACATGCTGCG-1	Sene_4
	TIMP1_ACGGGTCAGTTAGTGA-1	Sene_1
	TIMP1_ACGGTTATCTTGAGCA-1	Sene_0
	TIMP1_ACGTAGTTCCATAGAC-1	Sene_0
	TIMP1_ACGTAGTTCGAATCCA-1	Sene_1
	TIMP1_ACGTCCTTCATCGACA-1	Sene_0
	TIMP1_ACTATGGAGAGCAGCT-1	Sene_1
	TIMP1_ACTATGGCAATGCAAA-1	Sene_1
	TIMP1_ACTATGGTCTGCATGA-1	Sene_0
	TIMP1_ACTATTCGTCGCAGTC-1	Sene_0
	TIMP1_ACTCTCGCACGGCCAT-1	Sene_0
	TIMP1_ACTGTCCCATCTCATT-1	Sene_1
	TIMP1_ACTGTCCTCTGGCCAG-1	Sene_4
	TIMP1_ACTTATCGTGCCTTTC-1	Sene_0
	TIMP1_ACTTATCGTTATCTGG-1	Sene_0
	TIMP1_ACTTCGCAGACTCTAC-1	Sene_5
	TIMP1_ACTTCGCCACCCTAAA-1	Sene_1
	TIMP1_ACTTCGCCACTTGTGA-1	Sene_4
	TIMP1_AGAACCTAGGTAAACT-1	Sene_0
	TIMP1_AGACACTCACTCTCGT-1	Sene_1
	TIMP1_AGACCCGCATAGGTTC-1	Sene_0
	TIMP1_AGAGAATGTGCAAGAC-1	Sene_5
	TIMP1_AGAGCAGTCTCCTACG-1	Sene_1
	TIMP1_AGCCAATGTACAAGTA-1	Sene_0
	TIMP1_AGCCACGTCCATAGAC-1	Sene_1
	TIMP1_AGCGATTTCCGGACTG-1	Sene_3
	TIMP1_AGCGCTGCATCGATAC-1	Sene_1
	TIMP1_AGCTCAAAGTTCTCTT-1	Sene_5
	TIMP1_AGCTTCCCAGGTCTCG-1	Sene_7
	TIMP1_AGGAATATCTATTGTC-1	Sene_1
	TIMP1_AGGCTGCGTGTGTTTG-1	Sene_1
	TIMP1_AGGGCTCCACCCTGTT-1	Sene_0
	TIMP1_AGGGCTCGTTTGCAGT-1	Sene_0
	TIMP1_AGGGTCCGTGTCCGGT-1	Sene_0
	TIMP1_AGGTAGGAGCACCCAC-1	Sene_3
	TIMP1_AGGTGTTGTATTCCTT-1	Sene_0
	TIMP1_AGTAGTCCATGTCTAG-1	Sene_0
	TIMP1_AGTCATGTCGCATGAT-1	Sene_2
	TIMP1_AGTGATCGTCGCTCGA-1	Sene_5
	TIMP1_AGTGTTGTCTCTCTTC-1	Sene_5
	TIMP1_AGTTCCCAGCCAGACA-1	Sene_5
	TIMP1_ATACCTTTCCCTGGTT-1	Sene_0
	TIMP1_ATACTTCGTGTCTCCT-1	Sene_7
	TIMP1_ATAGACCAGCGTTCCG-1	Sene_0
	TIMP1_ATCACAGCACAGAGAC-1	Sene_0
	TIMP1_ATCACGAGTTACACTG-1	Sene_6
	TIMP1_ATCATTCTCTTCCTAA-1	Sene_0
	TIMP1_ATCGCCTCAAATGAGT-1	Sene_1
	TIMP1_ATCGGATGTTGCGAAG-1	Sene_3
	TIMP1_ATCGGATTCTTGATTC-1	Sene_0
	TIMP1_ATCGTCCAGTCACTGT-1	Sene_7
	TIMP1_ATCGTGACACACACGC-1	Sene_1
	TIMP1_ATGCCTCCAGAATTCC-1	Sene_1
	TIMP1_ATGGATCCAGTGTATC-1	Sene_6
	TIMP1_ATGGTTGAGGGATCGT-1	Sene_0
	TIMP1_ATTATCCGTCAAGCGA-1	Sene_1
	TIMP1_ATTATCCGTCCTCATC-1	Sene_0
	TIMP1_ATTCGTTAGATTGGGC-1	Sene_5
	TIMP1_ATTCTACCAGTCACGC-1	Sene_2
	TIMP1_ATTCTACCATTGACCA-1	Sene_2
	TIMP1_ATTCTACTCCTACACC-1	Sene_3
	TIMP1_ATTGGGTTCATTCCTA-1	Sene_0
	TIMP1_ATTGTTCGTAATGCGG-1	Sene_1
	TIMP1_ATTGTTCTCTTCGCTG-1	Sene_0
	TIMP1_ATTTACCAGAATCTAG-1	Sene_0
	TIMP1_ATTTACCCATGACCCG-1	Sene_0
	TIMP1_CAACAGTAGCAGGCAT-1	Sene_7
	TIMP1_CAACCAACAATAACGA-1	Sene_0
	TIMP1_CAACCAAGTGCATCTA-1	Sene_0
	TIMP1_CAAGACTTCCAATGCA-1	Sene_0
	TIMP1_CAAGCTACAGATAAAC-1	Sene_1
	TIMP1_CAAGCTATCGGCATTA-1	Sene_1
	TIMP1_CAAGGGACACGAAAGC-1	Sene_0
	TIMP1_CAATACGGTCCACTTC-1	Sene_0
	TIMP1_CACATGATCGCTGACG-1	Sene_0
	TIMP1_CACCAAAAGACTTCCA-1	Sene_3
	TIMP1_CACCAAAGTAAGTCAA-1	Sene_0
	TIMP1_CACTTCGTCCACTTTA-1	Sene_2
	TIMP1_CAGAGCCTCCAAGAGG-1	Sene_5
	TIMP1_CAGATCACAACGAGGT-1	Sene_0
	TIMP1_CAGATTGGTCCTACAA-1	Sene_0
	TIMP1_CAGCAATCATGTCGTA-1	Sene_1
	TIMP1_CAGCACGAGAGGTGCT-1	Sene_2
	TIMP1_CAGCGTGAGACTACCT-1	Sene_0
	TIMP1_CAGGTATAGCCGAATG-1	Sene_5
	TIMP1_CAGGTATCAAGAGATT-1	Sene_0
	TIMP1_CAGTGCGAGCGCACAA-1	Sene_6
	TIMP1_CAGTGCGAGGCCTTGC-1	Sene_0
	TIMP1_CAGTTCCTCGCCAGTG-1	Sene_1
	TIMP1_CATACAGGTACGTACT-1	Sene_1
	TIMP1_CATACCCTCAAAGCCT-1	Sene_2
	TIMP1_CATACTTCACTGTCCT-1	Sene_0
	TIMP1_CATAGACGTAGTGCGA-1	Sene_1
	TIMP1_CATAGACTCAAAGCCT-1	Sene_0
	TIMP1_CATCCACCAATTCTTC-1	Sene_0
	TIMP1_CATCCCAAGCAACTCT-1	Sene_1
	TIMP1_CATCCGTAGTTGCTGT-1	Sene_4
	TIMP1_CATGAGTCAAATGGTA-1	Sene_0
	TIMP1_CATGAGTGTACTCGCG-1	Sene_7
	TIMP1_CATGCAAAGTTGCCCG-1	Sene_1
	TIMP1_CATGCAACAGGTGTGA-1	Sene_0
	TIMP1_CATGCCTTCCATTGCC-1	Sene_0
	TIMP1_CATGCTCGTGAGGCAT-1	Sene_7
	TIMP1_CATTCATCAACTGATC-1	Sene_1
	TIMP1_CATTGAGAGGTATAGT-1	Sene_0
	TIMP1_CCACGTTTCGATCCCT-1	Sene_1
	TIMP1_CCATCACCACTGTGTA-1	Sene_5
	TIMP1_CCCGGAAAGTAAACAC-1	Sene_5
	TIMP1_CCCTTAGGTGGCTGAA-1	Sene_2
	TIMP1_CCGATGGTCTGTTCAT-1	Sene_1
	TIMP1_CCGCAAGAGTTGAAGT-1	Sene_5
	TIMP1_CCGTAGGGTAGTAAGT-1	Sene_4
	TIMP1_CCTATCGAGCAACAGC-1	Sene_1
	TIMP1_CCTCAACTCCCTTGGT-1	Sene_4
	TIMP1_CCTCACAAGCAAACAT-1	Sene_2
	TIMP1_CCTCACACAACACACT-1	Sene_0
	TIMP1_CCTCCAAGTGTCCCTT-1	Sene_3
	TIMP1_CCTCTCCCATCAGCAT-1	Sene_5
	TIMP1_CCTCTCCTCGGTGTAT-1	Sene_2
	TIMP1_CCTGTTGCAGCATCTA-1	Sene_1
	TIMP1_CCTGTTGTCAACCTCC-1	Sene_5
	TIMP1_CCTTCAGTCGCACGGT-1	Sene_0
	TIMP1_CCTTGTGGTTCCTAAG-1	Sene_2
	TIMP1_CGACAGCCAGTAGTTC-1	Sene_1
	TIMP1_CGAGGCTCATAGGTAA-1	Sene_1
	TIMP1_CGATGCGGTAATTGGA-1	Sene_3
	TIMP1_CGCATAACACGGATCC-1	Sene_7
	TIMP1_CGCATGGCAGGTCCGT-1	Sene_5
	TIMP1_CGCCATTAGTACAACA-1	Sene_5
	TIMP1_CGCGTGACAAGTGCAG-1	Sene_4
	TIMP1_CGGAATTTCTCGGGAC-1	Sene_0
	TIMP1_CGGAGAACAACCGTAT-1	Sene_4
	TIMP1_CGGCAGTCACACCTAA-1	Sene_0
	TIMP1_CGGGCATCATACCGTA-1	Sene_1
	TIMP1_CGGGTCATCGATACAC-1	Sene_0
	TIMP1_CGGTCAGGTGAACCGA-1	Sene_0
	TIMP1_CGTAAGTGTGACTCGC-1	Sene_0
	TIMP1_CGTAAGTGTGCTCCGA-1	Sene_1
	TIMP1_CGTAATGCAAGCTCTA-1	Sene_2
	TIMP1_CGTCAAAAGGAAAGTG-1	Sene_2
	TIMP1_CGTCCATAGTCACGAG-1	Sene_1
	TIMP1_CGTTAGACATCCAACA-1	Sene_4
	TIMP1_CGTTCTGTCTCGTCGT-1	Sene_0
	TIMP1_CGTTGGGGTGGGATTG-1	Sene_3
	TIMP1_CTAACTTCATGAATCC-1	Sene_0
	TIMP1_CTAACTTGTCACTAGT-1	Sene_0
	TIMP1_CTAAGTGAGCGCACAA-1	Sene_1
	TIMP1_CTACATTAGTTCTCTT-1	Sene_0
	TIMP1_CTATCTACACCAGGTC-1	Sene_5
	TIMP1_CTCAATTAGTTGGACG-1	Sene_0
	TIMP1_CTCAGTCTCGTGCAGC-1	Sene_1
	TIMP1_CTCATTACACCCTGAG-1	Sene_3
	TIMP1_CTCCTCCCAGGGTCTC-1	Sene_1
	TIMP1_CTCCTCCTCACTTGTT-1	Sene_5
	TIMP1_CTCGAGGTCCTTACCG-1	Sene_5
	TIMP1_CTGCATCGTATCGCAT-1	Sene_4
	TIMP1_CTGGCAGAGGGCTGAT-1	Sene_0
	TIMP1_CTGTCGTGTCCGGCAT-1	Sene_2
	TIMP1_CTGTCGTTCACTTCTA-1	Sene_7
	TIMP1_CTGTGGGTCTATCACT-1	Sene_7
	TIMP1_CTGTGGGTCTCGAGTA-1	Sene_5
	TIMP1_CTTACCGCACACCTAA-1	Sene_1
	TIMP1_CTTAGGAAGATTAGCA-1	Sene_1
	TIMP1_CTTCCTTCACAGCTGC-1	Sene_1
	TIMP1_CTTCCTTGTGATATAG-1	Sene_0
	TIMP1_CTTCTCTCAGAAGTTA-1	Sene_2
	TIMP1_CTTGATTCAACCTATG-1	Sene_0
	TIMP1_CTTTCGGAGCTCCCTT-1	Sene_1
	TIMP1_GAAGCCCCAGGTTTAC-1	Sene_0
	TIMP1_GAATCGTTCATTGCCC-1	Sene_1
	TIMP1_GACGCTGCAAGAGGTC-1	Sene_4
	TIMP1_GACTATGCAATATCCG-1	Sene_2
	TIMP1_GAGAGGTAGGTAGATT-1	Sene_0
	TIMP1_GAGAGGTGTCATGGCC-1	Sene_0
	TIMP1_GAGCCTGCAGGCGATA-1	Sene_3
	TIMP1_GAGCCTGTCCGTTGAA-1	Sene_0
	TIMP1_GAGGGATCAAAGGCGT-1	Sene_5
	TIMP1_GAGTCATCATTCAGCA-1	Sene_0
	TIMP1_GAGTGAGCACTGCTTC-1	Sene_0
	TIMP1_GAGTGTTAGTAAATGC-1	Sene_5
	TIMP1_GAGTGTTAGTGGATAT-1	Sene_5
	TIMP1_GAGTGTTGTTTACGTG-1	Sene_4
	TIMP1_GAGTTACCATGGAATA-1	Sene_1
	TIMP1_GATCAGTTCACAACCA-1	Sene_3
	TIMP1_GATGACTTCAAGTGGG-1	Sene_5
	TIMP1_GATGCTATCTCGTCAC-1	Sene_3
	TIMP1_GATTCTTCAGAATCGG-1	Sene_5
	TIMP1_GATTCTTTCACTCTTA-1	Sene_0
	TIMP1_GCAACATAGTTGGAGC-1	Sene_4
	TIMP1_GCACGGTAGAGCTTTC-1	Sene_0
	TIMP1_GCACGGTTCTAGCATG-1	Sene_0
	TIMP1_GCAGCTGAGACCAAGC-1	Sene_1
	TIMP1_GCAGCTGGTCAGGTAG-1	Sene_0
	TIMP1_GCAGGCTGTTTCGTTT-1	Sene_3
	TIMP1_GCATCGGTCCTAAGTG-1	Sene_4
	TIMP1_GCATGATTCACCGACG-1	Sene_3
	TIMP1_GCATGATTCGACATTG-1	Sene_5
	TIMP1_GCCCAGAAGGTTAAAC-1	Sene_2
	TIMP1_GCCCGAAAGGCCTAAG-1	Sene_0
	TIMP1_GCCCGAACACTAACCA-1	Sene_6
	TIMP1_GCCGATGCATGGAACG-1	Sene_4
	TIMP1_GCCGATGGTCGTAATC-1	Sene_0
	TIMP1_GCCTGTTTCCGAGATT-1	Sene_2
	TIMP1_GCGATCGAGGACATCG-1	Sene_0
	TIMP1_GCGGATCCAACAACAA-1	Sene_7
	TIMP1_GCGTGCACAACGATCT-1	Sene_4
	TIMP1_GCTACAAGTACCGGAA-1	Sene_0
	TIMP1_GCTCAAATCAAGCCGC-1	Sene_0
	TIMP1_GCTTGGGTCTCTAAGG-1	Sene_0
	TIMP1_GGAATGGCACAAATGA-1	Sene_4
	TIMP1_GGAGAACGTGGGTTGA-1	Sene_1
	TIMP1_GGAGCAAGTTCTTAGG-1	Sene_4
	TIMP1_GGCTTTCCATGGGTTT-1	Sene_3
	TIMP1_GGGAAGTCAGGACTTT-1	Sene_5
	TIMP1_GGGCCATTCGCGTAGC-1	Sene_0
	TIMP1_GGGTATTTCGATTGAC-1	Sene_6
	TIMP1_GGGTTATCAACGTATC-1	Sene_1
	TIMP1_GGGTTATGTGCCAAGA-1	Sene_7
	TIMP1_GGTAATCCATGACTCA-1	Sene_2
	TIMP1_GGTAGAGTCTGAGAAA-1	Sene_0
	TIMP1_GGTGATTGTAACGTTC-1	Sene_0
	TIMP1_GGTGGCTGTTCGGTCG-1	Sene_7
	TIMP1_GGTGTCGAGGGTGAAA-1	Sene_5
	TIMP1_GTAATCGAGTCATGGG-1	Sene_2
	TIMP1_GTAATCGCAACCGCCA-1	Sene_0
	TIMP1_GTAATGCCACCATAAC-1	Sene_1
	TIMP1_GTACAGTCAGTTCCAA-1	Sene_3
	TIMP1_GTAGAAAAGTACCGGA-1	Sene_0
	TIMP1_GTAGCTAGTCTGTGAT-1	Sene_1
	TIMP1_GTAGCTATCTGCTTTA-1	Sene_0
	TIMP1_GTCAAGTGTAGATTAG-1	Sene_1
	TIMP1_GTCATCCCAGAGTGAC-1	Sene_6
	TIMP1_GTCATGATCCAGCTCT-1	Sene_5
	TIMP1_GTCATTTAGAAGCGAA-1	Sene_4
	TIMP1_GTCGAATAGCATGTTC-1	Sene_0
	TIMP1_GTCGTTCCATGTCTAG-1	Sene_5
	TIMP1_GTCTACCGTGCGAGTA-1	Sene_6
	TIMP1_GTGACGCCACCTTCCA-1	Sene_1
	TIMP1_GTGAGGAAGGTGATCG-1	Sene_3
	TIMP1_GTGAGGAGTAGCTTGT-1	Sene_1
	TIMP1_GTGCTGGTCTACCAGA-1	Sene_0
	TIMP1_GTGGAGAAGCATGATA-1	Sene_0
	TIMP1_GTGGGAATCTTGGTGA-1	Sene_3
	TIMP1_GTGGTTAGTACCGTCG-1	Sene_1
	TIMP1_GTGGTTAGTTGTTGCA-1	Sene_5
	TIMP1_GTGTTAGAGTGGATTA-1	Sene_0
	TIMP1_GTTCGCTGTGCCTACG-1	Sene_0
	TIMP1_GTTCTATGTTCAATCG-1	Sene_0
	TIMP1_GTTGAACCACCAGTAT-1	Sene_1
	TIMP1_GTTGTAGCATGACTCA-1	Sene_0
	TIMP1_GTTTGGACAATGTCAC-1	Sene_1
	TIMP1_TAAGCGTGTGTGTTTG-1	Sene_1
	TIMP1_TAATCTCTCCAAATGC-1	Sene_2
	TIMP1_TAATTCCAGGACAGCT-1	Sene_0
	TIMP1_TACAGGTGTGGTCCGT-1	Sene_1
	TIMP1_TACATTCAGAACTCCT-1	Sene_5
	TIMP1_TACATTCCAACATACC-1	Sene_1
	TIMP1_TACCCGTTCGCCAGAC-1	Sene_1
	TIMP1_TACCGAAAGCCAGAGT-1	Sene_5
	TIMP1_TACCGAATCTCTCGAC-1	Sene_4
	TIMP1_TACCGGGAGAACTCCT-1	Sene_5
	TIMP1_TACCTGCGTTTCTATC-1	Sene_1
	TIMP1_TACGGTAAGTCTAGCT-1	Sene_2
	TIMP1_TACTTACGTCAGGTGA-1	Sene_4
	TIMP1_TAGACCATCCATGATG-1	Sene_0
	TIMP1_TAGACTGAGAATCGCG-1	Sene_0
	TIMP1_TAGACTGCAGTCACGC-1	Sene_0
	TIMP1_TAGACTGGTTTCTATC-1	Sene_2
	TIMP1_TAGGTTGTCTTCTAAC-1	Sene_7
	TIMP1_TATTGCTAGCCAGTAG-1	Sene_6
	TIMP1_TCAAGCAGTTGGCCTG-1	Sene_0
	TIMP1_TCAAGTGTCTCGCCTA-1	Sene_2
	TIMP1_TCAATCTGTCACAGTT-1	Sene_0
	TIMP1_TCACGGGAGTAACCTC-1	Sene_0
	TIMP1_TCACTCGCAGATCATC-1	Sene_0
	TIMP1_TCACTCGTCTGGGCCA-1	Sene_0
	TIMP1_TCAGCCTAGAGCATTA-1	Sene_5
	TIMP1_TCAGTCCAGTACTGTC-1	Sene_3
	TIMP1_TCAGTGATCACCCTGT-1	Sene_4
	TIMP1_TCAGTTTAGTCGGCCT-1	Sene_0
	TIMP1_TCATACTCAGTCGGAA-1	Sene_6
	TIMP1_TCATCATCATGACTCA-1	Sene_1
	TIMP1_TCATGAGAGATGCAGC-1	Sene_4
	TIMP1_TCATTACAGCCGAATG-1	Sene_5
	TIMP1_TCATTGTTCTTCACGC-1	Sene_0
	TIMP1_TCCAGAACATACAGGG-1	Sene_0
	TIMP1_TCCAGAATCTATTCGT-1	Sene_0
	TIMP1_TCCAGAATCTGCAGCG-1	Sene_1
	TIMP1_TCCGAAACACAATGTC-1	Sene_2
	TIMP1_TCCGATCGTATGGAAT-1	Sene_0
	TIMP1_TCCGTGTTCATCTACT-1	Sene_0
	TIMP1_TCCGTGTTCGCACGAC-1	Sene_0
	TIMP1_TCCTAATAGTAGAATC-1	Sene_5
	TIMP1_TCCTTTCAGTTGCGCC-1	Sene_1
	TIMP1_TCCTTTCCATAGGCGA-1	Sene_5
	TIMP1_TCGGGCACAAATCAGA-1	Sene_5
	TIMP1_TCGTCCAGTTCTGAGT-1	Sene_0
	TIMP1_TCTAACTTCTACGCAA-1	Sene_0
	TIMP1_TCTACATTCTGCGAGC-1	Sene_2
	TIMP1_TCTATCAGTTGCGGAA-1	Sene_5
	TIMP1_TCTCAGCTCTTTGGAG-1	Sene_0
	TIMP1_TCTCCGACACGCTGCA-1	Sene_0
	TIMP1_TCTGCCAAGGTGATCG-1	Sene_2
	TIMP1_TCTGGCTCATTCAGCA-1	Sene_0
	TIMP1_TCTGTCGCAAACACCT-1	Sene_0
	TIMP1_TGAACGTCAAGGGCAT-1	Sene_0
	TIMP1_TGACTCCCAGAGGTTG-1	Sene_5
	TIMP1_TGAGCATCACGACGAA-1	Sene_0
	TIMP1_TGAGCATCATAGCTGT-1	Sene_1
	TIMP1_TGAGTCAAGTTTCTTC-1	Sene_0
	TIMP1_TGATCTTAGGTTCATC-1	Sene_5
	TIMP1_TGATGCACAAGAAATC-1	Sene_7
	TIMP1_TGATGCATCCCAAGTA-1	Sene_2
	TIMP1_TGATGGTCACGGTGTC-1	Sene_0
	TIMP1_TGATTTCAGAAGATCT-1	Sene_2
	TIMP1_TGCAGATAGACTAAGT-1	Sene_7
	TIMP1_TGCAGTAAGTCATACC-1	Sene_0
	TIMP1_TGCGACGAGCGCCCAT-1	Sene_3
	TIMP1_TGCGGGTAGTATAACG-1	Sene_0
	TIMP1_TGCGGGTGTTCAATCG-1	Sene_5
	TIMP1_TGCTTGCAGCACCAGA-1	Sene_0
	TIMP1_TGGAGGACAAGACCGA-1	Sene_2
	TIMP1_TGGAGGACAGGAAGTC-1	Sene_0
	TIMP1_TGGATCATCCATCTAT-1	Sene_1
	TIMP1_TGGATGTCATACAGGG-1	Sene_5
	TIMP1_TGGATGTGTGCTTATG-1	Sene_1
	TIMP1_TGGGCGTTCTATCGGA-1	Sene_0
	TIMP1_TGGGTTAGTTGATCGT-1	Sene_0
	TIMP1_TGTAACGAGGGCCCTT-1	Sene_1
	TIMP1_TGTAGACGTAACCCGC-1	Sene_0
	TIMP1_TGTCCACTCAGTCCGG-1	Sene_1
	TIMP1_TGTGCGGAGGAACTCG-1	Sene_3
	TIMP1_TGTGGCGGTTCAAACC-1	Sene_0
	TIMP1_TGTGTGACAACCAGAG-1	Sene_0
	TIMP1_TGTGTGATCGCCACTT-1	Sene_1
	TIMP1_TGTTCCGAGCGCCTTG-1	Sene_1
	TIMP1_TGTTGAGCAGCGCTTG-1	Sene_0
	TIMP1_TGTTTGTGTCCGATCG-1	Sene_3
	TIMP1_TTACAGGTCCTCTCTT-1	Sene_3
	TIMP1_TTACCGCTCGGTCAGC-1	Sene_3
	TIMP1_TTACGCCAGCCGATAG-1	Sene_5
	TIMP1_TTACGTTTCCATTTCA-1	Sene_0
	TIMP1_TTACGTTTCGCTACAA-1	Sene_0
	TIMP1_TTACTGTAGAGTCTTC-1	Sene_0
	TIMP1_TTAGGCAAGTAACGAT-1	Sene_1
	TIMP1_TTAGGCAGTGCTCGTG-1	Sene_0
	TIMP1_TTCAATCGTACGATCT-1	Sene_1
	TIMP1_TTCACGCGTTAAGGAT-1	Sene_7
	TIMP1_TTCAGGAGTAGGTACG-1	Sene_1
	TIMP1_TTCATTGTCTTAGGAC-1	Sene_5
	TIMP1_TTCGATTAGGAGCAAA-1	Sene_0
	TIMP1_TTCGGTCGTCCGCAGT-1	Sene_1
	TIMP1_TTCTAACGTCTAGGCC-1	Sene_0
	TIMP1_TTCTAACTCCCGTGAG-1	Sene_0
	TIMP1_TTCTCTCAGAAACTAC-1	Sene_5
	TIMP1_TTCTCTCCATGTGTCA-1	Sene_1
	TIMP1_TTGTTGTAGGATTCCT-1	Sene_0
	TIMP1_TTGTTTGGTTGCAAGG-1	Sene_1
	TIMP1_TTGTTTGTCGGTAGGA-1	Sene_1
	TIMP1_TTTACGTCATTGACCA-1	Sene_1
	TIMP1_TTTCATGAGTTACGTC-1	Sene_4
	TIMP1_TTTCCTCTCCTTCTAA-1	Sene_0
	TIMP1_TTTGACTCAATAAGGT-1	Sene_6
	TIMP1_TTTGACTGTAGCTAAA-1	Sene_1
	TIMP1_TTTGGAGCAATCGCAT-1	Sene_3
	TIMP1_TTTGGTTCAGAATCGG-1	Sene_6

## Sheet: Figure2b-c
	Figure 2b-c
					Heatmap Figure2c
		Annotation			gene	avg_log2FC	p_val_adj	Cluster_sene
	Jun	locomotion			Svs5	0.948648	1.61278e-56	Sene_0
	Junb	locomotion			Pate4	0.559054	1.32943e-35	Sene_0
	Btg2	locomotion			Cd52	0.287731	3.6973e-29	Sene_0
	Son	locomotion			Svs4	0.320128	3.68655e-12	Sene_0
	Ier3	locomotion			Sprr2a3	0.596832	1.53113e-11	Sene_0
	Ccnl1	locomotion			Kcnk5	0.443903	1.84344e-144	Sene_1
	Nr4a1	locomotion			Rasd1	1.37449	7.57806e-139	Sene_1
	Zfp36l1	locomotion			Ccnb1ip1	0.486625	4.08963e-138	Sene_1
	Klf4	locomotion			Arrdc2	0.269999	2.18237e-133	Sene_1
	Atrx	locomotion			Mafb	0.752939	1.3068e-132	Sene_1
	Ppp1r10	locomotion			Kctd12	0.480811	5.25512e-132	Sene_1
	Hnrnpu	locomotion			Nsmf	0.342685	2.38115e-131	Sene_1
	Plk2	locomotion			Hspa2	0.613995	1.11467e-129	Sene_1
	Ctnnb1	locomotion			Pik3r3	0.707651	2.9641e-129	Sene_1
	Hes1	locomotion			Lrrc28	0.393413	4.92783e-128	Sene_1
	Thbs1	locomotion			Tcirg1	0.483709	9.0215e-128	Sene_1
	Tcim	locomotion			Shroom3	0.54042	1.98575e-127	Sene_1
	Iqgap1	locomotion			Rgl3	0.280375	4.66004e-127	Sene_1
	Tcf7l2	locomotion			Stk25	0.515512	1.12158e-123	Sene_1
	Cast	locomotion			Hexim1	0.87009	1.15097e-122	Sene_1
	Ankrd17	locomotion			Trak1	0.430325	1.01705e-121	Sene_1
	Rock2	locomotion			Fhod1	0.442913	1.96385e-121	Sene_1
	Tpr	locomotion			Fasn	0.496506	4.41458e-121	Sene_1
	Ddx3x	locomotion			Rnf213	0.66003	1.23382e-120	Sene_1
	Pkn2	locomotion			Rbm38	0.275575	5.88041e-120	Sene_1
	Pbx1	locomotion			Smad7	0.605903	8.39231e-120	Sene_1
	Skil	locomotion			Etv6	0.457062	2.11082e-118	Sene_1
	Hspa1b	locomotion			Dgat2	0.337692	2.67871e-117	Sene_1
	Gadd45b	locomotion			Nbeal2	0.500597	4.51719e-115	Sene_1
	Sik1	locomotion			Stat2	0.57208	3.89089e-114	Sene_1
	Zfp36l2	locomotion			Stap2	0.613669	8.03805e-113	Sene_1
	Kmt2e	locomotion			Adrb2	0.487016	1.02998e-112	Sene_1
	Pura	locomotion			Arhgef10l	0.310854	1.06176e-112	Sene_1
	Sfn	locomotion			Hist1h4n	0.332378	5.85978e-112	Sene_1
	Nipbl	locomotion			Atg2a	0.33933	3.6686e-111	Sene_1
	Dync1h1	locomotion			Dhx57	0.273561	1.67564e-109	Sene_1
	Sfpq	locomotion			Vill	0.666788	1.88945e-108	Sene_1
	Sox4	locomotion			Dalrd3	0.642565	2.55024e-108	Sene_1
	Nfe2l1	locomotion			Gdpd5	0.329366	2.53348e-107	Sene_1
	Birc6	locomotion			Lama5	1.00133	4.37518e-107	Sene_1
	Itgb1	locomotion			Dhx16	0.493348	1.6528e-106	Sene_1
	Rhob	locomotion			Esyt1	0.272431	2.31675e-106	Sene_1
	Eif4g1	locomotion			Vegfa	0.972535	3.04398e-106	Sene_1
	App	locomotion			Leng1	0.254735	2.1695e-105	Sene_1
	Pafah1b1	locomotion			Dgat1	0.290932	4.44516e-105	Sene_1
	Cdkn1a	locomotion			Adar	0.285074	5.21387e-105	Sene_1
	Sox9	locomotion			Rgs11	0.326198	1.41295e-103	Sene_1
	Sgk1	locomotion			Tnf	0.545028	2.92906e-103	Sene_1
	Btg1	locomotion			Ccser1	0.331271	7.96029e-103	Sene_1
	Id1	locomotion			Zfp692	0.453175	9.97454e-103	Sene_1
	Jund	locomotion			Hist1h4m	0.278278	3.3704e-102	Sene_1
	Anxa1	locomotion			H2-Q4	1.00918	5.77034e-102	Sene_1
	Actb	locomotion			Ttbk2	0.381844	5.84319e-102	Sene_1
	Zfp36	response to wounding			Abl1	0.279644	1.85985e-100	Sene_1
	Ifrd1	response to wounding			Mprip	1.09808	2.54668e-99	Sene_1
	Dst	response to wounding			Fgd6	0.370943	4.81327e-99	Sene_1
	Dsp	response to wounding			Agap1	0.432481	5.97258e-99	Sene_1
	Cxadr	response to wounding			Arhgap26	0.255552	4.17013e-98	Sene_1
	Plec	response to wounding			Ppcdc	0.278191	8.38072e-98	Sene_1
	Sdc1	response to wounding			Lrrc45	0.352156	1.2918e-97	Sene_1
	Ptprf	response to wounding			Zfp646	0.280442	2.83638e-97	Sene_1
	Sdc4	response to wounding			Znfx1	0.282327	3.77699e-97	Sene_1
	Srsf5	response to wounding			Polr2a	0.565806	3.18559e-96	Sene_1
	Klf5	response to wounding			Maml3	0.605095	2.84119e-94	Sene_1
	Tpm1	response to wounding			Cited2	0.893091	3.67503e-94	Sene_1
	Tnfrsf12a	response to wounding			Fam71a	0.477374	1.41295e-93	Sene_1
	Cd9	response to wounding			Zbtb10	0.351043	4.3307e-93	Sene_1
	Anxa2	response to wounding			Tnip2	0.35828	8.58441e-93	Sene_1
	Hbegf	tissue migration			Ier5l	0.622309	5.02944e-92	Sene_1
	Myh9	tissue migration			Spen	0.444657	7.03352e-92	Sene_1
	Tacstd2	tissue migration			Otud5	0.370121	1.47971e-91	Sene_1
	Vegfa	tissue migration			Pkn1	0.295579	3.58855e-91	Sene_1
	Pik3c2a	tissue migration			Dtx3	0.334825	7.00376e-91	Sene_1
	Macf1	tissue migration			Phkg2	0.267024	8.46464e-91	Sene_1
	Efnb2	tissue migration			Kif13b	0.495902	8.9726e-91	Sene_1
	Itgav	tissue migration			Slc9a1	0.255304	1.34709e-90	Sene_1
	Rtn4	tissue migration			Rab3gap2	0.292995	1.49901e-90	Sene_1
	Hif1a	tissue migration			Znrf1	0.559716	2.15893e-90	Sene_1
	Nfe2l2	tissue migration			Ext1	0.415033	4.19758e-90	Sene_1
	Apoe	tissue migration			Ehmt2	0.326125	4.10109e-89	Sene_1
	Anxa3	tissue migration			Hes1	1.00541	8.41688e-89	Sene_1
	Dcn	tissue migration			Fbrsl1	0.393653	1.16327e-88	Sene_1
	Ceacam1	tissue migration			Cry2	0.299187	1.25817e-88	Sene_1
	Hspb1	tissue migration			Snx24	0.293071	4.64244e-88	Sene_1
					Gtpbp2	0.412572	7.28126e-88	Sene_1
					Plk2	1.04379	9.40083e-88	Sene_1
					Arrdc1	0.550973	2.07348e-87	Sene_1
					Safb2	0.558048	1.19711e-86	Sene_1
					Plekhs1	0.432534	6.2649e-86	Sene_1
					Fmn1	0.402607	1.1358e-85	Sene_1
					Mon2	0.296618	1.41222e-85	Sene_1
					Gtf2b	0.404908	8.06692e-85	Sene_1
					Als2cl	0.366774	1.46578e-84	Sene_1
					Fbxw11	0.253401	2.76101e-84	Sene_1
					Echdc2	0.427053	4.11667e-84	Sene_1
					Ptpn18	0.467283	6.77542e-84	Sene_1
					Brwd1	0.48758	2.27067e-83	Sene_1
					Fnbp4	0.383917	3.12828e-83	Sene_1
					Cdkn2aip	0.451388	5.48133e-83	Sene_1
					Ypel2	0.265802	1.72538e-82	Sene_1
					Sptan1	0.55851	6.42683e-82	Sene_1
					Arid1b	0.451752	6.43325e-82	Sene_1
					Baiap2	0.634259	1.78889e-81	Sene_1
					Ptprj	0.323816	8.84029e-81	Sene_1
					Mxd1	0.254755	1.35775e-80	Sene_1
					Tuft1	0.501031	4.24136e-80	Sene_1
					Prdm2	0.35137	6.83473e-80	Sene_1
					AC149090.1	0.978602	1.04193e-79	Sene_1
					Nr1h2	0.336272	1.54164e-79	Sene_1
					Oas2	0.373915	2.09214e-79	Sene_1
					Nfkbiz	0.815914	5.36441e-79	Sene_1
					Foxo3	0.340427	1.34289e-78	Sene_1
					Magi1	0.262849	2.17286e-78	Sene_1
					Zfand2a	0.395397	2.93954e-78	Sene_1
					Slc6a8	0.265586	1.15522e-77	Sene_1
					Ddx39b	0.513201	1.96229e-76	Sene_1
					Paxbp1	0.590969	1.53164e-75	Sene_1
					Tcf7l2	0.822746	1.59154e-75	Sene_1
					Abca3	0.36455	1.78467e-75	Sene_1
					Cgnl1	0.322553	4.16765e-75	Sene_1
					Plekhn1	0.263856	1.66959e-74	Sene_1
					Tmem259	0.309657	2.44734e-74	Sene_1
					Nbea	0.722962	6.21791e-74	Sene_1
					Fat1	0.444889	6.69509e-74	Sene_1
					Kmt5c	0.267448	6.75266e-74	Sene_1
					Prr14l	0.305544	3.80559e-73	Sene_1
					Golgb1	1.035	4.98071e-73	Sene_1
					Arhgef11	0.303939	6.70431e-73	Sene_1
					Ppp1r10	0.942523	8.29083e-73	Sene_1
					Efnb2	0.53381	8.88756e-73	Sene_1
					Clec2d	0.927707	9.39272e-73	Sene_1
					Cdc42bpb	0.343574	1.51662e-72	Sene_1
					Tle4	0.636161	1.52783e-72	Sene_1
					Ep400	0.335193	1.62805e-72	Sene_1
					Gpr137	0.289984	1.73181e-72	Sene_1
					Arhgef16	0.250393	2.60037e-72	Sene_1
					Kmt2b	0.299345	5.83268e-72	Sene_1
					Zfc3h1	0.49554	6.40291e-72	Sene_1
					Jun	1.82801	8.43233e-72	Sene_1
					Slc7a5	0.271861	1.75384e-71	Sene_1
					Gse1	0.303987	2.94267e-71	Sene_1
					Preb	0.322383	4.01662e-71	Sene_1
					Sgsm3	0.300128	8.83129e-71	Sene_1
					Mthfr	0.251341	4.17444e-70	Sene_1
					Amd2	0.400169	7.18506e-70	Sene_1
					Fbxo32	0.379378	1.14222e-69	Sene_1
					Snd1	0.269202	1.63684e-69	Sene_1
					Grina	0.370818	3.84528e-69	Sene_1
					Rhob	0.90953	6.8154e-69	Sene_1
					Slk	0.827142	8.13124e-69	Sene_1
					Cdk8	0.353605	2.47109e-68	Sene_1
					Acox1	0.460611	8.25071e-68	Sene_1
					Exoc4	0.378802	8.34712e-68	Sene_1
					Upf2	0.415786	9.14271e-68	Sene_1
					Prrc2a	0.522376	9.72403e-68	Sene_1
					Gon4l	0.261919	1.17954e-67	Sene_1
					Noxo1	0.444113	2.97161e-67	Sene_1
					Dvl1	0.402904	4.1444e-67	Sene_1
					Nedd4l	0.303838	6.43674e-67	Sene_1
					Tjp3	0.557143	7.76476e-67	Sene_1
					Kat6a	0.265933	8.10135e-67	Sene_1
					Nrd1	0.636829	1.1275e-66	Sene_1
					Stk11	0.282628	1.38752e-66	Sene_1
					Clk2	0.339343	1.58973e-66	Sene_1
					Plcd3	0.310403	2.26989e-66	Sene_1
					Usp33	0.329026	4.14495e-66	Sene_1
					Gramd1a	0.2847	5.56745e-65	Sene_1
					Zbtb16	0.397655	7.6483e-65	Sene_1
					Trafd1	0.274215	1.17563e-64	Sene_1
					Numa1	0.298009	1.30941e-64	Sene_1
					Parp14	0.40236	2.67589e-64	Sene_1
					Cgn	0.305406	7.11297e-64	Sene_1
					Chd3	0.599994	2.2946e-63	Sene_1
					Akap8l	0.37301	3.07366e-63	Sene_1
					Syvn1	0.419125	4.46523e-63	Sene_1
					Trim26	0.2949	4.50391e-63	Sene_1
					Tnrc6a	0.624252	3.8298e-62	Sene_1
					2010300C02Rik	0.261106	3.83713e-62	Sene_1
					Irf9	0.377861	9.45167e-62	Sene_1
					Zc3h7a	0.518734	1.7743e-61	Sene_1
					Atp10b	0.688483	2.9168e-61	Sene_1
					Camk1d	0.33363	4.71618e-61	Sene_1
					Sh3bgrl2	0.34854	8.13712e-61	Sene_1
					Dnm2	0.396151	1.21835e-60	Sene_1
					Ptprk	0.368874	2.39248e-60	Sene_1
					Csf2ra	0.258784	2.61751e-60	Sene_1
					Plekhh1	0.261044	3.11726e-60	Sene_1
					Kdm3a	0.281756	5.5966e-60	Sene_1
					Aak1	0.297295	6.51943e-60	Sene_1
					Myo10	0.277386	6.91054e-60	Sene_1
					Hip1r	0.298623	1.26651e-59	Sene_1
					Tnk2	0.281067	1.48008e-59	Sene_1
					Clk3	0.250144	2.69372e-59	Sene_1
					Arid5a	0.535783	3.86615e-59	Sene_1
					N4bp1	0.315516	5.42068e-59	Sene_1
					Dusp1	0.988393	7.02886e-59	Sene_1
					Txlna	0.367507	9.01084e-59	Sene_1
					Flnb	0.462126	2.66839e-58	Sene_1
					Brd2	0.658653	3.23877e-58	Sene_1
					Rasef	0.27357	1.9564e-57	Sene_1
					Akap13	0.652869	2.39208e-57	Sene_1
					Fam193b	0.262415	1.44931e-56	Sene_1
					Ankhd1	0.402021	1.95628e-56	Sene_1
					Afdn	0.616193	2.89003e-56	Sene_1
					Lpar6	0.281103	4.59308e-56	Sene_1
					Acin1	0.571084	7.30757e-56	Sene_1
					Smg6	0.326696	8.40137e-56	Sene_1
					Ubr2	0.31611	8.67549e-56	Sene_1
					Brf1	0.380149	7.72132e-55	Sene_1
					Tet3	0.268582	2.42791e-54	Sene_1
					Araf	0.342573	2.87601e-54	Sene_1
					Magi3	0.312634	4.49604e-54	Sene_1
					Gata2	0.344969	5.49976e-54	Sene_1
					Hook2	0.29238	1.23835e-53	Sene_1
					H2-Q6	0.271886	3.61761e-53	Sene_1
					Unc13b	0.348205	4.07931e-53	Sene_1
					Grhl2	0.308479	9.47963e-53	Sene_1
					Nfx1	0.352902	1.13623e-52	Sene_1
					Plat	0.269115	1.4024e-52	Sene_1
					Golga4	0.727287	7.94875e-52	Sene_1
					Capn15	0.251725	8.89234e-52	Sene_1
					Phc3	0.384338	1.00832e-51	Sene_1
					Mapk13	0.421041	1.84377e-51	Sene_1
					Zbtb7b	0.250933	2.58657e-51	Sene_1
					Leng8	0.368874	9.31487e-51	Sene_1
					Rere	0.434704	1.05313e-49	Sene_1
					Eif4g3	0.300727	1.28897e-49	Sene_1
					Uggt1	0.276742	1.9587e-49	Sene_1
					Plce1	0.29547	2.08315e-49	Sene_1
					Dmxl1	0.340585	4.19246e-49	Sene_1
					Plk3	0.363662	7.03441e-49	Sene_1
					Safb	0.328256	7.44203e-49	Sene_1
					Plekha6	0.302526	8.47354e-48	Sene_1
					Arhgap17	0.251592	9.42775e-48	Sene_1
					Cldn23	0.251436	5.09148e-47	Sene_1
					Aff4	0.454625	5.61937e-47	Sene_1
					Hnrnpl	0.429168	1.28643e-46	Sene_1
					Lrba	0.338857	5.0986e-46	Sene_1
					Ppp1r9a	0.274595	5.56021e-46	Sene_1
					Ralgapa2	0.322863	1.7055e-45	Sene_1
					Atp9b	0.259869	3.49349e-43	Sene_1
					Zfhx3	0.489372	5.02333e-43	Sene_1
					Setbp1	0.262385	1.17956e-42	Sene_1
					Rnf111	0.301576	1.32242e-42	Sene_1
					Myh9	0.563801	1.57439e-42	Sene_1
					Ppp1r15a	0.782271	3.92512e-42	Sene_1
					Azin1	0.519699	4.7523e-42	Sene_1
					Chd4	0.489984	7.48339e-42	Sene_1
					Brd1	0.372166	1.02077e-41	Sene_1
					Ankrd17	0.479122	1.31726e-41	Sene_1
					Mtus1	0.310018	2.44147e-41	Sene_1
					2610507B11Rik	0.285258	4.7795e-41	Sene_1
					Tet2	0.280469	9.42595e-41	Sene_1
					Supt5	0.272838	1.16025e-40	Sene_1
					Fkbp5	0.266148	2.44149e-39	Sene_1
					Krt78	0.282952	2.51213e-39	Sene_1
					Zfp503	0.280125	3.8956e-39	Sene_1
					Ank3	0.426029	1.42718e-38	Sene_1
					Lars2	0.909119	1.61921e-38	Sene_1
					Epb41	0.399887	6.16677e-38	Sene_1
					Cep350	0.262427	9.6546e-38	Sene_1
					Ahr	0.370053	1.0682e-37	Sene_1
					Sltm	0.441898	1.17428e-37	Sene_1
					Macf1	0.374666	1.5195e-37	Sene_1
					Mylip	0.31018	2.47836e-37	Sene_1
					Nisch	0.501652	6.85213e-37	Sene_1
					Mknk2	0.359539	1.00779e-36	Sene_1
					Zcchc7	0.628424	3.09069e-36	Sene_1
					Kmt2a	0.40093	2.515e-35	Sene_1
					Ubr4	0.298618	3.16602e-34	Sene_1
					Kmt2c	0.419371	1.12299e-33	Sene_1
					Setd2	0.251803	5.63586e-33	Sene_1
					Ankrd11	0.506733	1.52806e-32	Sene_1
					Slc45a3	0.257711	3.73422e-32	Sene_1
					Ano1	0.38323	5.23324e-32	Sene_1
					Birc6	0.424207	7.23558e-32	Sene_1
					Samd9l	0.301502	6.31649e-31	Sene_1
					Srsf11	0.43732	3.32027e-30	Sene_1
					Fosl2	0.464952	4.38055e-30	Sene_1
					Herc2	0.324219	2.36035e-29	Sene_1
					Eml4	0.312637	2.47512e-29	Sene_1
					Phf20l1	0.341747	5.95151e-29	Sene_1
					Chd2	0.281407	1.88081e-28	Sene_1
					Sf1	0.314438	4.93925e-28	Sene_1
					Bod1l	0.270167	1.69291e-27	Sene_1
					Trip11	0.271119	2.21887e-27	Sene_1
					Limch1	0.284883	2.37718e-27	Sene_1
					Smg1	0.292972	4.72704e-26	Sene_1
					Hnrnpdl	0.361871	2.85025e-25	Sene_1
					Huwe1	0.375803	1.02265e-24	Sene_1
					Klf4	0.611368	1.29939e-23	Sene_1
					Mdm4	0.250607	3.4078e-23	Sene_1
					Prrc2c	0.457319	1.81469e-21	Sene_1
					Sfi1	0.250404	2.65236e-21	Sene_1
					Pcm1	0.25182	6.95624e-21	Sene_1
					Nipbl	0.27105	1.25763e-20	Sene_1
					Nbeal1	0.279664	2.99253e-20	Sene_1
					Atp6v1c2	0.326348	9.71547e-19	Sene_1
					Irf1	0.255126	1.95732e-18	Sene_1
					Abca5	0.268978	3.01207e-17	Sene_1
					Klf2	0.271736	2.50519e-15	Sene_1
					Pnn	0.315988	3.15334e-12	Sene_1
					Pbsn	0.73343	1.046e-06	Sene_1
					Rnase1	0.297938	1.9162e-06	Sene_1
					Atxn7	0.328682	2.98471e-64	Sene_2
					Ripk1	0.314933	3.85348e-64	Sene_2
					Piga	0.255675	4.79261e-58	Sene_2
					Cyth3	0.253887	3.88528e-57	Sene_2
					Spaca6	0.304517	3.82799e-55	Sene_2
					Fus	1.01097	4.23014e-55	Sene_2
					Nabp1	0.435679	4.25843e-52	Sene_2
					Prkab2	0.307396	1.79524e-50	Sene_2
					Zfp950	0.275829	1.13536e-48	Sene_2
					Slc15a2	0.59834	1.30803e-47	Sene_2
					Sgms1	0.309384	1.92755e-46	Sene_2
					Thoc6	0.339024	1.31899e-45	Sene_2
					Dot1l	0.38048	7.28174e-44	Sene_2
					Fubp1	0.610745	1.9521e-41	Sene_2
					Mafg	0.362858	6.41089e-41	Sene_2
					Ttc14	0.530567	1.3647e-39	Sene_2
					Spag9	0.708277	2.5949e-39	Sene_2
					Ogt	0.519859	4.80573e-36	Sene_2
					Sec24a	0.275403	4.31576e-35	Sene_2
					Tmem245	0.270792	7.40559e-35	Sene_2
					Fam133b	0.308825	8.45561e-35	Sene_2
					Noct	0.686079	9.06007e-35	Sene_2
					Frmd4b	0.45375	1.69258e-34	Sene_2
					Exoc5	0.287944	2.67805e-33	Sene_2
					Cnot7	0.26701	1.26306e-32	Sene_2
					Zkscan3	0.284756	2.10131e-31	Sene_2
					Wnk1	0.518076	2.15133e-31	Sene_2
					Zfp644	0.532958	2.28781e-31	Sene_2
					Tcf12	0.327398	2.16377e-30	Sene_2
					Usp53	0.266343	4.44069e-29	Sene_2
					Etnk1	0.272951	5.15132e-26	Sene_2
					Esyt2	0.275396	8.71215e-25	Sene_2
					Rlim	0.261254	1.13917e-21	Sene_2
					Gadd45g	0.433891	2.42366e-21	Sene_2
					Cpeb2	0.333598	3.49196e-21	Sene_2
					Srsf6	0.274017	2.79134e-19	Sene_2
					Tbc1d1	0.283186	7.4097e-19	Sene_2
					Mysm1	0.257327	1.96766e-18	Sene_2
					Raph1	0.295194	9.69001e-18	Sene_2
					Ranbp2	0.277558	3.46247e-17	Sene_2
					Setd5	0.295489	3.08801e-15	Sene_2
					Homer1	0.339356	6.14692e-15	Sene_2
					Bhlhe40	0.269809	7.91917e-15	Sene_2
					Nsd3	0.280765	2.179e-14	Sene_2
					Rbm25	0.485724	1.83128e-13	Sene_2
					Luc7l3	0.305352	5.33113e-13	Sene_2
					Rsrc2	0.291407	5.35803e-13	Sene_2
					Prpf39	0.252472	4.86769e-12	Sene_2
					Vcl	0.377484	7.11192e-09	Sene_2
					Mbnl2	0.255981	3.72154e-07	Sene_2
					Dcn	2.98289	0	Sene_3
					Rbp1	2.00298	0	Sene_3
					Fmo2	1.75721	0	Sene_3
					Moxd1	0.743199	1.953510860374e-318	Sene_3
					Apoe	3.99283	2.74779549591068e-318	Sene_3
					Sparc	1.11482	1.96111e-303	Sene_3
					Prelp	0.609718	2.1634e-283	Sene_3
					Fmod	0.876246	1.45759e-275	Sene_3
					Tgm2	0.856465	2.94097e-274	Sene_3
					Kitl	0.932929	1.89826e-266	Sene_3
					Steap4	0.427856	7.86929e-260	Sene_3
					Igfbp5	2.00616	5.35235e-252	Sene_3
					Ltbp4	0.966901	4.09205e-251	Sene_3
					Oat	1.4197	4.14381e-249	Sene_3
					Pdpn	1.07117	1.84068e-247	Sene_3
					Cdh3	0.58265	2.68353e-247	Sene_3
					Cpne8	0.574035	3.76653e-247	Sene_3
					Cnn2	0.745622	1.14112e-244	Sene_3
					Serpinh1	0.649871	4.621e-244	Sene_3
					Krt14	2.60871	4.90659e-242	Sene_3
					Ackr3	0.44008	1.72043e-237	Sene_3
					Cpe	1.2073	7.55547e-235	Sene_3
					Pltp	0.733222	1.97418e-234	Sene_3
					Col16a1	0.650465	1.45826e-233	Sene_3
					Pdgfa	1.06935	1.60126e-233	Sene_3
					Fgfr2	0.981913	9.31425e-233	Sene_3
					Cacna2d1	0.765913	2.54739e-230	Sene_3
					Sbspon	0.624138	1.26982e-224	Sene_3
					Gas6	1.3459	2.74275e-224	Sene_3
					Nrtn	0.618568	3.01387e-223	Sene_3
					Dlk2	0.804233	1.71665e-222	Sene_3
					Bhlhe41	0.506392	3.39863e-220	Sene_3
					Aldh1a1	1.17827	1.67913e-219	Sene_3
					Tns3	0.708517	9.39368e-219	Sene_3
					Itgb8	0.517824	3.97324e-218	Sene_3
					Aebp1	0.710783	2.08941e-209	Sene_3
					Lgals7	2.33975	4.77715e-209	Sene_3
					Col18a1	1.0418	8.54339e-209	Sene_3
					Stbd1	0.5551	1.06595e-208	Sene_3
					Amotl1	0.731686	3.98938e-208	Sene_3
					Ifitm3	2.89591	2.22173e-207	Sene_3
					Adgrb1	0.682927	3.19659e-206	Sene_3
					Krt17	1.74974	1.46839e-204	Sene_3
					Col17a1	1.10633	1.7487e-200	Sene_3
					Ifitm1	0.517625	1.23458e-197	Sene_3
					Il33	0.741855	5.72035e-196	Sene_3
					Mt2	2.28899	1.26996e-195	Sene_3
					Vangl1	0.546513	4.47311e-191	Sene_3
					Cavin1	0.520547	1.41457e-190	Sene_3
					Nradd	0.355071	3.515e-189	Sene_3
					Spred2	0.590506	3.86319e-189	Sene_3
					Wwp1	0.698455	1.95923e-186	Sene_3
					Efemp1	0.452655	1.42246e-184	Sene_3
					Tmem176b	2.36231	2.73706e-184	Sene_3
					Crim1	0.667046	2.83328e-182	Sene_3
					Zc2hc1a	0.319209	1.01811e-181	Sene_3
					Hoxd11	0.373173	3.09654e-181	Sene_3
					Bcl11a	0.399917	3.47919e-178	Sene_3
					Rflnb	0.669485	1.42752e-177	Sene_3
					Nxn	0.951703	1.77931e-177	Sene_3
					Cdc42ep3	0.798789	1.14775e-170	Sene_3
					Tns1	0.450177	1.87491e-170	Sene_3
					Lama3	0.519609	7.61671e-170	Sene_3
					Trim29	0.502007	1.01484e-168	Sene_3
					Scarb2	0.826859	8.84919e-168	Sene_3
					Camk2n1	0.563687	1.21586e-167	Sene_3
					Spred1	0.424457	3.01584e-167	Sene_3
					Sema5a	0.361606	7.01391e-167	Sene_3
					Dusp7	0.653584	7.04204e-167	Sene_3
					Smtn	0.445757	9.57326e-166	Sene_3
					Maff	1.41424	3.20346e-165	Sene_3
					Nfic	0.556197	4.6679e-164	Sene_3
					Ncam1	0.538167	3.67191e-163	Sene_3
					Prss23	0.62133	5.60877e-162	Sene_3
					Nfix	1.29893	7.64401e-162	Sene_3
					Smarca2	0.782252	4.98572e-159	Sene_3
					Tgfbr3	0.373349	5.95478e-159	Sene_3
					St3gal4	0.305847	6.65103e-158	Sene_3
					Axl	0.373854	1.75963e-157	Sene_3
					Hoxd13	0.354755	2.16411e-156	Sene_3
					Csrp1	1.55845	2.27875e-155	Sene_3
					Frmd6	0.499308	1.38966e-154	Sene_3
					Col4a1	0.367238	8.16429e-154	Sene_3
					Rbbp8	0.450976	3.4468e-153	Sene_3
					Mgp	0.689567	4.71725e-153	Sene_3
					Lamb3	0.857258	2.82261e-150	Sene_3
					F2rl1	0.554991	3.98827e-150	Sene_3
					Ptpn1	0.819907	7.83847e-150	Sene_3
					Lamc1	0.352434	2.67778e-147	Sene_3
					D16Ertd472e	0.351312	4.04374e-147	Sene_3
					Ptprd	0.452594	5.08694e-147	Sene_3
					Ctdsp2	0.395876	3.14612e-145	Sene_3
					Tuba1a	0.703572	3.41712e-145	Sene_3
					Lcn2	1.51332	4.19026e-145	Sene_3
					Igsf3	0.429901	2.13331e-143	Sene_3
					Ctdspl	0.555526	1.44957e-142	Sene_3
					Spry2	0.680831	1.71927e-142	Sene_3
					Nectin1	0.717835	6.43283e-139	Sene_3
					Etfdh	0.299844	1.30807e-138	Sene_3
					Stk17b	0.60742	3.56581e-138	Sene_3
					S100a13	0.588298	5.11402e-136	Sene_3
					Pkp1	0.325032	3.92852e-134	Sene_3
					Arl13b	0.399731	4.53278e-134	Sene_3
					Csrnp1	0.98014	1.02173e-132	Sene_3
					Pde4b	0.428133	1.65653e-131	Sene_3
					Prkx	0.517281	5.18187e-130	Sene_3
					Klf13	0.663086	3.51969e-129	Sene_3
					Il6st	0.429337	1.02527e-128	Sene_3
					Pcdh7	0.373921	7.31003e-128	Sene_3
					Rgs12	0.614623	1.13914e-127	Sene_3
					Sorcs2	0.311255	1.70682e-127	Sene_3
					Rel	0.473141	5.5284e-127	Sene_3
					Srf	0.537546	1.99216e-126	Sene_3
					Bnip2	0.471095	1.87746e-125	Sene_3
					Pdlim4	0.747317	4.03294e-125	Sene_3
					Serpinb5	1.16539	6.4695e-124	Sene_3
[truncated: 698 more rows]

## Sheet: Figure2d
	Figure 2d
	Intersection	Gene
[truncated: 2,289 more rows]

## Sheet: Figure2f
	Figure 2d
[truncated: 15 more rows]

[truncated: 44 more sheets: Figure3a-b, Figure3e, Figure3i, Figure 3g, Figure3j, Figure4b, Figure4d, Figure4f, Figure4h, Figure4j, Figure5b, Figure5d, Figure5f, Figure5g, Figure5j, Figure5k, Suppl Fig 1a, Suppl Fig2j, Suppl Fig 4b, Suppl Fig 4c  …]
